# Supplementary material for: Oncosuppressive miRNAs loaded in lipid nanoparticles potentiate targeted therapies in BRAF-mutant melanoma by inhibiting core escape pathways of resistance
Source: Oncogene. 2022 Nov 23;42(4):293–307. doi: 10.1038/s41388-022-02547-9 (PMC9684877; doi:10.1038/s41388-022-02547-9)
Supplement: Supplementary file 13 — Suppl. Data 1 RNA-seq [file 41388_2022_2547_MOESM13_ESM.xlsx]

## Sheet: a
gene	sample1	sample2	FPKM1	FPKM2	log2 fc	pvalue	qvalue
FST	A375_sens	A375_Res	161.636	2.71137	-5.89758	5e-05	9.09892e-05
KIAA1199	A375_sens	A375_Res	19.3711	0.529984	-5.19181	5e-05	9.09892e-05
GAL	A375_sens	A375_Res	9.11493	0.326805	-4.80173	0.00045	0.000755385
ESM1	A375_sens	A375_Res	19.5474	0.706657	-4.78982	5e-05	9.09892e-05
MPP4	A375_sens	A375_Res	3.98037	0.184622	-4.43026	5e-05	9.09892e-05
ITGB3	A375_sens	A375_Res	28.1553	1.31472	-4.42058	5e-05	9.09892e-05
RPSAP52	A375_sens	A375_Res	4.25302	0.220463	-4.26988	0.02575	0.0352241
COL19A1	A375_sens	A375_Res	2.00299	0.106697	-4.23056	5e-05	9.09892e-05
CALB1	A375_sens	A375_Res	2.56417	0.136934	-4.22694	5e-05	9.09892e-05
COL6A3	A375_sens	A375_Res	2.49991	0.145273	-4.10504	5e-05	9.09892e-05
MRGPRX4	A375_sens	A375_Res	2.53985	0.173617	-3.87076	0.0001	0.000178161
ITIH6	A375_sens	A375_Res	0.634409	0.0452789	-3.8085	5e-05	9.09892e-05
ART3	A375_sens	A375_Res	2.53049	0.190206	-3.73378	0.00075	0.0012308
CLDN1	A375_sens	A375_Res	2.26274	0.197425	-3.5187	5e-05	9.09892e-05
TXK	A375_sens	A375_Res	1.12256	0.103052	-3.44535	5e-05	9.09892e-05
SYTL5	A375_sens	A375_Res	20.0559	1.95973	-3.3553	5e-05	9.09892e-05
CORO2B	A375_sens	A375_Res	4.21989	0.427108	-3.30453	5e-05	9.09892e-05
TESC	A375_sens	A375_Res	1.17649	0.122035	-3.26912	0.0034	0.00517261
FAM19A2	A375_sens	A375_Res	3.99456	0.417059	-3.25971	5e-05	9.09892e-05
ARPP21	A375_sens	A375_Res	1.03253	0.10876	-3.24696	5e-05	9.09892e-05
IGFBP3	A375_sens	A375_Res	62.3668	6.5955	-3.24122	5e-05	9.09892e-05
KIF1A	A375_sens	A375_Res	1.40426	0.151195	-3.21533	5e-05	9.09892e-05
SH2D1B	A375_sens	A375_Res	1.84615	0.207851	-3.1509	5e-05	9.09892e-05
MYH16	A375_sens	A375_Res	1.21863	0.13739	-3.14891	5e-05	9.09892e-05
CIT,MIR1178	A375_sens	A375_Res	43.4054	5.36385	-3.01653	5e-05	9.09892e-05
OPRD1	A375_sens	A375_Res	6.0781	0.804212	-2.91797	5e-05	9.09892e-05
NTM	A375_sens	A375_Res	10.2015	1.37125	-2.89521	5e-05	9.09892e-05
CENPW	A375_sens	A375_Res	43.269	5.8293	-2.89194	5e-05	9.09892e-05
COL13A1	A375_sens	A375_Res	9.21188	1.28511	-2.84161	5e-05	9.09892e-05
DEPDC7	A375_sens	A375_Res	41.9848	6.01642	-2.80289	5e-05	9.09892e-05
SMOC1	A375_sens	A375_Res	6.01243	0.864476	-2.79805	5e-05	9.09892e-05
SPC25	A375_sens	A375_Res	8.06714	1.18362	-2.76885	5e-05	9.09892e-05
RRM2	A375_sens	A375_Res	124.408	19.0516	-2.7071	5e-05	9.09892e-05
TMEM158	A375_sens	A375_Res	24.3584	3.73988	-2.70336	5e-05	9.09892e-05
PEAR1	A375_sens	A375_Res	0.72896	0.112106	-2.70097	5e-05	9.09892e-05
PHF19	A375_sens	A375_Res	90.6488	14.2103	-2.67335	5e-05	9.09892e-05
C2orf48	A375_sens	A375_Res	1.58914	0.251719	-2.65836	0.00215	0.00335354
HJURP	A375_sens	A375_Res	35.207	5.57681	-2.65835	5e-05	9.09892e-05
NCAPH	A375_sens	A375_Res	16.3498	2.60832	-2.64808	5e-05	9.09892e-05
ESPL1	A375_sens	A375_Res	14.5377	2.35191	-2.62789	5e-05	9.09892e-05
LOC100505839	A375_sens	A375_Res	3.27513	0.535101	-2.61367	0.00155	0.00245611
DKK1	A375_sens	A375_Res	113.663	18.6157	-2.61017	5e-05	9.09892e-05
ZWINT	A375_sens	A375_Res	50.7433	8.32759	-2.60725	5e-05	9.09892e-05
ZNF826P	A375_sens	A375_Res	2.43478	0.401138	-2.60162	0.00205	0.00320639
MYB	A375_sens	A375_Res	0.856311	0.143148	-2.58062	5e-05	9.09892e-05
UBE2C	A375_sens	A375_Res	293.681	49.1445	-2.57915	5e-05	9.09892e-05
CDCA3	A375_sens	A375_Res	34.0402	5.7022	-2.57765	5e-05	9.09892e-05
TMEM27	A375_sens	A375_Res	2.71714	0.455592	-2.57627	5e-05	9.09892e-05
CDC45	A375_sens	A375_Res	22.6542	3.80734	-2.57292	5e-05	9.09892e-05
HIST1H2BM	A375_sens	A375_Res	402.63	68.9683	-2.54545	5e-05	9.09892e-05
IQGAP3	A375_sens	A375_Res	38.9293	6.72735	-2.53275	5e-05	9.09892e-05
NUF2	A375_sens	A375_Res	56.4175	9.7549	-2.53194	5e-05	9.09892e-05
WDR62	A375_sens	A375_Res	9.14415	1.58295	-2.53024	5e-05	9.09892e-05
MCM10	A375_sens	A375_Res	17.8091	3.08888	-2.52746	5e-05	9.09892e-05
ORC1	A375_sens	A375_Res	24.597	4.27668	-2.52392	5e-05	9.09892e-05
TROAP	A375_sens	A375_Res	39.8658	6.93469	-2.52325	5e-05	9.09892e-05
PLAT	A375_sens	A375_Res	93.7314	16.4861	-2.50728	5e-05	9.09892e-05
PLK1	A375_sens	A375_Res	72.8971	12.8288	-2.50648	5e-05	9.09892e-05
CCNA2	A375_sens	A375_Res	73.2814	13.0519	-2.48918	5e-05	9.09892e-05
KCNAB3	A375_sens	A375_Res	0.878387	0.15649	-2.48879	0.00105	0.00169545
FGF12	A375_sens	A375_Res	1.7345	0.312453	-2.47281	5e-05	9.09892e-05
ORC6	A375_sens	A375_Res	32.6346	5.90218	-2.46708	5e-05	9.09892e-05
FAM108C1	A375_sens	A375_Res	42.7406	7.73297	-2.46651	5e-05	9.09892e-05
HIST3H2BB	A375_sens	A375_Res	739.105	133.861	-2.46504	5e-05	9.09892e-05
KIF18B	A375_sens	A375_Res	17.0804	3.12148	-2.45205	5e-05	9.09892e-05
CCNB1	A375_sens	A375_Res	174.019	31.8878	-2.44817	5e-05	9.09892e-05
INHBA	A375_sens	A375_Res	58.5424	10.7857	-2.44037	5e-05	9.09892e-05
IL1A	A375_sens	A375_Res	12.9128	2.38378	-2.43748	5e-05	9.09892e-05
TIMP3	A375_sens	A375_Res	173.028	32.0227	-2.43384	5e-05	9.09892e-05
GTSE1	A375_sens	A375_Res	15.3514	2.84885	-2.42992	5e-05	9.09892e-05
SLC47A1	A375_sens	A375_Res	1.60482	0.297897	-2.42952	5e-05	9.09892e-05
TTK	A375_sens	A375_Res	31.8869	5.94331	-2.42363	5e-05	9.09892e-05
FLJ35946	A375_sens	A375_Res	2.96699	0.555174	-2.41799	5e-05	9.09892e-05
BLM	A375_sens	A375_Res	10.6902	2.00428	-2.41513	5e-05	9.09892e-05
MCM5	A375_sens	A375_Res	62.9236	11.8023	-2.41453	5e-05	9.09892e-05
CDK1	A375_sens	A375_Res	113.566	21.3506	-2.41118	5e-05	9.09892e-05
SLAMF9	A375_sens	A375_Res	3.57703	0.676058	-2.40354	5e-05	9.09892e-05
FAM64A	A375_sens	A375_Res	26.9517	5.10189	-2.40127	5e-05	9.09892e-05
SHCBP1	A375_sens	A375_Res	32.4906	6.15123	-2.40107	5e-05	9.09892e-05
MCM7	A375_sens	A375_Res	188.014	35.7697	-2.39403	5e-05	9.09892e-05
CDC20	A375_sens	A375_Res	146.395	27.8941	-2.39184	5e-05	9.09892e-05
ERCC6L	A375_sens	A375_Res	10.9142	2.08104	-2.39083	5e-05	9.09892e-05
FZD1	A375_sens	A375_Res	15.7757	3.0183	-2.38589	5e-05	9.09892e-05
UHRF1	A375_sens	A375_Res	76.7714	14.6889	-2.38585	5e-05	9.09892e-05
LDLR	A375_sens	A375_Res	68.3002	13.1196	-2.38017	5e-05	9.09892e-05
PAK3	A375_sens	A375_Res	0.746772	0.14386	-2.37601	5e-05	9.09892e-05
KIF11	A375_sens	A375_Res	85.757	16.5716	-2.37155	5e-05	9.09892e-05
DOK3	A375_sens	A375_Res	0.706008	0.136616	-2.36956	0.00025	0.0004302
HIST1H2BO	A375_sens	A375_Res	675.355	130.77	-2.36861	5e-05	9.09892e-05
HIST1H2BB	A375_sens	A375_Res	401.377	78.4109	-2.35583	5e-05	9.09892e-05
HAS2	A375_sens	A375_Res	0.729598	0.143022	-2.35086	0.00015	0.000263383
LINC00326	A375_sens	A375_Res	6.72968	1.32439	-2.34521	5e-05	9.09892e-05
HIST1H3G	A375_sens	A375_Res	594.348	118.49	-2.32654	5e-05	9.09892e-05
C5orf46	A375_sens	A375_Res	1.29014	0.258894	-2.31709	0.0167	0.0234043
FBXO43	A375_sens	A375_Res	2.57948	0.51878	-2.31389	5e-05	9.09892e-05
NCAPG	A375_sens	A375_Res	44.3793	8.95126	-2.30973	5e-05	9.09892e-05
PKMYT1	A375_sens	A375_Res	25.7416	5.19231	-2.30966	5e-05	9.09892e-05
APOBEC3A,APOBEC3B	A375_sens	A375_Res	9.92007	2.00546	-2.30642	5e-05	9.09892e-05
GPR110	A375_sens	A375_Res	29.6665	6.00214	-2.30529	5e-05	9.09892e-05
FAM83D	A375_sens	A375_Res	59.2564	11.995	-2.30454	5e-05	9.09892e-05
AURKB	A375_sens	A375_Res	78.3736	15.8758	-2.30354	5e-05	9.09892e-05
FAM84B	A375_sens	A375_Res	101.255	20.7927	-2.28384	5e-05	9.09892e-05
CDCA8	A375_sens	A375_Res	38.4508	7.89724	-2.28359	5e-05	9.09892e-05
HIST1H2BI	A375_sens	A375_Res	344.005	70.9163	-2.27824	5e-05	9.09892e-05
SPRY4	A375_sens	A375_Res	10.9147	2.25905	-2.27248	5e-05	9.09892e-05
CDC25A	A375_sens	A375_Res	27.8545	5.76954	-2.27138	5e-05	9.09892e-05
CSF2	A375_sens	A375_Res	6.03433	1.26055	-2.25914	5e-05	9.09892e-05
SPAG5	A375_sens	A375_Res	45.3875	9.48689	-2.25829	5e-05	9.09892e-05
HIST1H2AL	A375_sens	A375_Res	161.756	33.8393	-2.25705	5e-05	9.09892e-05
HIST1H2BJ	A375_sens	A375_Res	551.112	115.644	-2.25266	5e-05	9.09892e-05
CDCA5	A375_sens	A375_Res	45.9041	9.65064	-2.24993	5e-05	9.09892e-05
MAB21L1,MIR548F5	A375_sens	A375_Res	3.43242	0.725339	-2.2425	0.00145	0.0023053
HIST1H1A	A375_sens	A375_Res	36.696	7.75924	-2.24163	5e-05	9.09892e-05
KIF2C	A375_sens	A375_Res	59.8625	12.693	-2.23762	5e-05	9.09892e-05
KIF23	A375_sens	A375_Res	56.9326	12.1904	-2.22351	5e-05	9.09892e-05
PBK	A375_sens	A375_Res	58.9558	12.6503	-2.22047	5e-05	9.09892e-05
KIF20A	A375_sens	A375_Res	46.7286	10.0354	-2.2192	5e-05	9.09892e-05
CNTNAP3	A375_sens	A375_Res	8.52224	1.83024	-2.2192	5e-05	9.09892e-05
CKAP2L	A375_sens	A375_Res	18.2985	3.932	-2.21839	5e-05	9.09892e-05
KIF22	A375_sens	A375_Res	62.8908	13.5415	-2.21546	5e-05	9.09892e-05
HIST1H3F	A375_sens	A375_Res	611.513	131.867	-2.2133	5e-05	9.09892e-05
HIST1H3B	A375_sens	A375_Res	1777.72	384.203	-2.21008	5e-05	9.09892e-05
ANO1	A375_sens	A375_Res	15.0501	3.25351	-2.2097	5e-05	9.09892e-05
AKAP12	A375_sens	A375_Res	65.0594	14.1476	-2.2012	5e-05	9.09892e-05
HIST1H2BH	A375_sens	A375_Res	535.025	116.749	-2.1962	5e-05	9.09892e-05
HIST1H2BF	A375_sens	A375_Res	286.94	62.9083	-2.18942	5e-05	9.09892e-05
CDC25C	A375_sens	A375_Res	10.0181	2.19686	-2.1891	5e-05	9.09892e-05
NDC80	A375_sens	A375_Res	26.2639	5.76258	-2.1883	5e-05	9.09892e-05
CCNB2	A375_sens	A375_Res	78.3982	17.2384	-2.1852	5e-05	9.09892e-05
ASF1B	A375_sens	A375_Res	79.5614	17.5701	-2.17894	5e-05	9.09892e-05
CALB2	A375_sens	A375_Res	18.4462	4.07802	-2.17738	5e-05	9.09892e-05
HIST1H2AB	A375_sens	A375_Res	310.528	68.8718	-2.17274	5e-05	9.09892e-05
TAGLN3	A375_sens	A375_Res	11.5627	2.56816	-2.17066	5e-05	9.09892e-05
CCNE2	A375_sens	A375_Res	21.0261	4.68071	-2.16738	5e-05	9.09892e-05
HIST1H2AK	A375_sens	A375_Res	184.286	41.0406	-2.16682	5e-05	9.09892e-05
NOG	A375_sens	A375_Res	6.86804	1.53144	-2.16501	5e-05	9.09892e-05
SAPCD2	A375_sens	A375_Res	22.6257	5.04786	-2.16422	5e-05	9.09892e-05
AURKA	A375_sens	A375_Res	96.1985	21.4703	-2.16367	5e-05	9.09892e-05
LMNB1	A375_sens	A375_Res	94.1074	21.1041	-2.15678	5e-05	9.09892e-05
C14orf80	A375_sens	A375_Res	14.3534	3.22294	-2.15494	5e-05	9.09892e-05
CENPE	A375_sens	A375_Res	16.4646	3.69859	-2.15432	5e-05	9.09892e-05
GINS2	A375_sens	A375_Res	41.208	9.268	-2.15259	5e-05	9.09892e-05
ETV4	A375_sens	A375_Res	56.3213	12.6676	-2.15253	5e-05	9.09892e-05
TK1	A375_sens	A375_Res	87.198	19.6331	-2.15101	5e-05	9.09892e-05
DLGAP5	A375_sens	A375_Res	33.2349	7.50777	-2.14624	5e-05	9.09892e-05
HIST1H2AJ	A375_sens	A375_Res	534.004	120.838	-2.14378	5e-05	9.09892e-05
EPHA4	A375_sens	A375_Res	4.2273	0.963635	-2.13318	5e-05	9.09892e-05
HIST1H2BL	A375_sens	A375_Res	631.686	144.927	-2.12388	5e-05	9.09892e-05
KIF4A	A375_sens	A375_Res	19.6742	4.52029	-2.12182	5e-05	9.09892e-05
ABCB1	A375_sens	A375_Res	1.55932	0.35931	-2.11762	5e-05	9.09892e-05
AJAP1	A375_sens	A375_Res	13.9325	3.21071	-2.11749	5e-05	9.09892e-05
DIAPH3	A375_sens	A375_Res	7.88413	1.82006	-2.11496	5e-05	9.09892e-05
HIST1H2BC	A375_sens	A375_Res	1005.29	232.258	-2.11382	5e-05	9.09892e-05
TERT	A375_sens	A375_Res	0.764303	0.177524	-2.10613	5e-05	9.09892e-05
CYB5R2	A375_sens	A375_Res	11.2728	2.61833	-2.10612	5e-05	9.09892e-05
PRC1	A375_sens	A375_Res	103.539	24.0972	-2.10323	5e-05	9.09892e-05
XRCC2	A375_sens	A375_Res	12.2953	2.87703	-2.09546	5e-05	9.09892e-05
KIF14	A375_sens	A375_Res	25.8184	6.05006	-2.09338	5e-05	9.09892e-05
FANCI	A375_sens	A375_Res	33.3372	7.8214	-2.09164	5e-05	9.09892e-05
GLYCTK	A375_sens	A375_Res	6.45245	1.51436	-2.09114	5e-05	9.09892e-05
CD55	A375_sens	A375_Res	53.7711	12.6261	-2.09043	5e-05	9.09892e-05
CDC6	A375_sens	A375_Res	45.5609	10.7253	-2.08678	5e-05	9.09892e-05
HMGN2	A375_sens	A375_Res	431.3	102.822	-2.06854	5e-05	9.09892e-05
HIST3H2A	A375_sens	A375_Res	440.473	105.039	-2.06813	5e-05	9.09892e-05
APLN	A375_sens	A375_Res	1.90532	0.456572	-2.06112	5e-05	9.09892e-05
BTBD11	A375_sens	A375_Res	2.4685	0.592922	-2.05772	5e-05	9.09892e-05
RFC3	A375_sens	A375_Res	37.7187	9.06341	-2.05715	5e-05	9.09892e-05
POU3F2	A375_sens	A375_Res	10.2357	2.45973	-2.05703	5e-05	9.09892e-05
CKS1B	A375_sens	A375_Res	246.554	59.3007	-2.05578	5e-05	9.09892e-05
MAD2L1	A375_sens	A375_Res	75.8278	18.2778	-2.05264	5e-05	9.09892e-05
GSG2	A375_sens	A375_Res	12.7006	3.06248	-2.05213	5e-05	9.09892e-05
ANLN	A375_sens	A375_Res	119.959	29.1061	-2.04315	5e-05	9.09892e-05
NOX4	A375_sens	A375_Res	1.75351	0.425555	-2.04282	5e-05	9.09892e-05
IL13RA2	A375_sens	A375_Res	260.811	63.401	-2.04043	5e-05	9.09892e-05
HIST1H4H	A375_sens	A375_Res	974.345	236.885	-2.04025	5e-05	9.09892e-05
TRIP13	A375_sens	A375_Res	58.4686	14.2166	-2.04008	5e-05	9.09892e-05
NRGN	A375_sens	A375_Res	11.6142	2.83472	-2.03461	5e-05	9.09892e-05
C15orf42	A375_sens	A375_Res	5.66195	1.3827	-2.03381	5e-05	9.09892e-05
CA9	A375_sens	A375_Res	3.58449	0.876234	-2.03238	5e-05	9.09892e-05
CENPM	A375_sens	A375_Res	21.6508	5.30783	-2.02823	5e-05	9.09892e-05
E2F2	A375_sens	A375_Res	5.52334	1.35435	-2.02794	5e-05	9.09892e-05
SERPINB8	A375_sens	A375_Res	12.6088	3.10499	-2.02177	5e-05	9.09892e-05
UBE2T	A375_sens	A375_Res	91.2711	22.4824	-2.02136	5e-05	9.09892e-05
MCM2	A375_sens	A375_Res	113.763	28.0631	-2.01929	5e-05	9.09892e-05
E2F1	A375_sens	A375_Res	34.0275	8.40186	-2.01792	5e-05	9.09892e-05
ESCO2	A375_sens	A375_Res	13.7264	3.39313	-2.01627	5e-05	9.09892e-05
C19orf76	A375_sens	A375_Res	5.79812	1.43648	-2.01305	5e-05	9.09892e-05
PLK4	A375_sens	A375_Res	15.5298	3.85785	-2.00917	5e-05	9.09892e-05
CENPI	A375_sens	A375_Res	6.64021	1.65341	-2.00579	5e-05	9.09892e-05
MLF1IP	A375_sens	A375_Res	52.6281	13.1329	-2.00265	5e-05	9.09892e-05
UCN2	A375_sens	A375_Res	9.0363	2.2626	-1.99775	5e-05	9.09892e-05
EXO1	A375_sens	A375_Res	27.7856	6.9699	-1.99513	5e-05	9.09892e-05
LOC100216001	A375_sens	A375_Res	8.96833	2.25849	-1.98948	5e-05	9.09892e-05
SKA1	A375_sens	A375_Res	17.3634	4.39679	-1.98153	5e-05	9.09892e-05
HIST1H2AD,HIST1H3D	A375_sens	A375_Res	827.803	209.671	-1.98116	5e-05	9.09892e-05
LAMC2	A375_sens	A375_Res	2.00762	0.509623	-1.97798	5e-05	9.09892e-05
ASPM	A375_sens	A375_Res	55.5926	14.1219	-1.97696	5e-05	9.09892e-05
TOP2A	A375_sens	A375_Res	141.28	35.9199	-1.9757	5e-05	9.09892e-05
HIST1H3A	A375_sens	A375_Res	411.224	104.74	-1.97311	5e-05	9.09892e-05
LOC100128191	A375_sens	A375_Res	4.64459	1.18334	-1.97269	5e-05	9.09892e-05
HIST1H1B	A375_sens	A375_Res	483.451	123.411	-1.9699	5e-05	9.09892e-05
HOXB2	A375_sens	A375_Res	35.1649	8.99402	-1.9671	5e-05	9.09892e-05
GPR153	A375_sens	A375_Res	16.5151	4.22737	-1.96595	5e-05	9.09892e-05
LY6K	A375_sens	A375_Res	25.8438	6.64557	-1.95935	5e-05	9.09892e-05
LAMA4	A375_sens	A375_Res	41.051	10.6759	-1.94305	5e-05	9.09892e-05
CNTNAP3B	A375_sens	A375_Res	7.44108	1.93527	-1.94297	5e-05	9.09892e-05
RAD51	A375_sens	A375_Res	12.7204	3.32026	-1.93778	5e-05	9.09892e-05
CDCA4	A375_sens	A375_Res	38.1501	9.98497	-1.93386	5e-05	9.09892e-05
A2M	A375_sens	A375_Res	1.01352	0.265353	-1.9334	5e-05	9.09892e-05
CENPF	A375_sens	A375_Res	71.4914	18.7189	-1.93328	5e-05	9.09892e-05
MAGOHB	A375_sens	A375_Res	20.4086	5.3465	-1.93251	5e-05	9.09892e-05
HMGA1	A375_sens	A375_Res	338.771	88.8669	-1.93059	5e-05	9.09892e-05
NEK2	A375_sens	A375_Res	39.1697	10.3008	-1.92697	5e-05	9.09892e-05
PTTG1	A375_sens	A375_Res	251.099	66.0508	-1.92661	5e-05	9.09892e-05
DEPDC1	A375_sens	A375_Res	34.7727	9.16582	-1.92362	5e-05	9.09892e-05
CLSPN	A375_sens	A375_Res	12.0381	3.17347	-1.92347	5e-05	9.09892e-05
DTL	A375_sens	A375_Res	36.2904	9.57381	-1.92242	5e-05	9.09892e-05
SFRP1	A375_sens	A375_Res	84.3667	22.2622	-1.92207	5e-05	9.09892e-05
LOC100507127	A375_sens	A375_Res	3.90351	1.03043	-1.92153	5e-05	9.09892e-05
CENPN	A375_sens	A375_Res	44.5366	11.7808	-1.91856	5e-05	9.09892e-05
TUBA1B	A375_sens	A375_Res	657.547	174.17	-1.9166	5e-05	9.09892e-05
FAM5B	A375_sens	A375_Res	2.01032	0.534089	-1.91227	5e-05	9.09892e-05
GPRIN1	A375_sens	A375_Res	5.92835	1.57716	-1.9103	5e-05	9.09892e-05
HIST1H2AI	A375_sens	A375_Res	721.758	192.548	-1.9063	5e-05	9.09892e-05
HIST1H2AH	A375_sens	A375_Res	751.032	200.39	-1.90607	5e-05	9.09892e-05
DNA2	A375_sens	A375_Res	10.454	2.79063	-1.90539	5e-05	9.09892e-05
ARHGAP19,ARHGAP19-SLIT1,SLIT1	A375_sens	A375_Res	10.9667	2.93118	-1.90357	5e-05	9.09892e-05
SFXN2	A375_sens	A375_Res	10.4022	2.78062	-1.90341	5e-05	9.09892e-05
DDX12P	A375_sens	A375_Res	5.74163	1.53642	-1.90189	5e-05	9.09892e-05
HIST1H3J	A375_sens	A375_Res	590.469	158.095	-1.90107	5e-05	9.09892e-05
FGF13	A375_sens	A375_Res	6.98832	1.87116	-1.90102	5e-05	9.09892e-05
SKA3	A375_sens	A375_Res	10.7763	2.88584	-1.9008	5e-05	9.09892e-05
CENPA	A375_sens	A375_Res	30.9126	8.28513	-1.8996	5e-05	9.09892e-05
KIAA1524	A375_sens	A375_Res	28.7583	7.71138	-1.89891	5e-05	9.09892e-05
MYBL2	A375_sens	A375_Res	37.1952	10.0301	-1.89078	5e-05	9.09892e-05
FANCB	A375_sens	A375_Res	11.1432	3.02734	-1.88004	5e-05	9.09892e-05
POC1A	A375_sens	A375_Res	12.5965	3.4246	-1.87902	5e-05	9.09892e-05
HIST1H2AE	A375_sens	A375_Res	787.981	214.598	-1.87652	5e-05	9.09892e-05
FAM20C	A375_sens	A375_Res	24.3765	6.64371	-1.87543	5e-05	9.09892e-05
KIAA0101	A375_sens	A375_Res	84.9806	23.18	-1.87426	5e-05	9.09892e-05
RAD51AP1	A375_sens	A375_Res	21.0713	5.75702	-1.87188	5e-05	9.09892e-05
RAD54L	A375_sens	A375_Res	7.16651	1.95891	-1.87122	5e-05	9.09892e-05
KCTD15	A375_sens	A375_Res	19.4316	5.3341	-1.86509	5e-05	9.09892e-05
TRAIP	A375_sens	A375_Res	6.17324	1.70231	-1.85854	5e-05	9.09892e-05
LOC100287216	A375_sens	A375_Res	3.79779	1.05073	-1.85376	5e-05	9.09892e-05
NUSAP1	A375_sens	A375_Res	89.5173	24.7794	-1.85303	5e-05	9.09892e-05
HIST1H4A	A375_sens	A375_Res	259.71	71.97	-1.85144	5e-05	9.09892e-05
HMGB1	A375_sens	A375_Res	214.295	59.7134	-1.84347	5e-05	9.09892e-05
BUB1B,PAK6	A375_sens	A375_Res	35.8714	10.004	-1.84226	5e-05	9.09892e-05
CHTF18	A375_sens	A375_Res	20.8722	5.84891	-1.83535	5e-05	9.09892e-05
TPX2	A375_sens	A375_Res	71.3535	20.0378	-1.83226	5e-05	9.09892e-05
DTYMK	A375_sens	A375_Res	65.5726	18.4428	-1.83003	5e-05	9.09892e-05
MCM4	A375_sens	A375_Res	92.832	26.1202	-1.82946	5e-05	9.09892e-05
SGOL1	A375_sens	A375_Res	12.4336	3.49996	-1.82883	5e-05	9.09892e-05
TACC3	A375_sens	A375_Res	35.2147	9.92018	-1.82774	5e-05	9.09892e-05
HHEX	A375_sens	A375_Res	35.6326	10.051	-1.82586	5e-05	9.09892e-05
PLAUR	A375_sens	A375_Res	50.0093	14.109	-1.82558	5e-05	9.09892e-05
KPNA2	A375_sens	A375_Res	235.713	66.6347	-1.82269	5e-05	9.09892e-05
HIST1H3H	A375_sens	A375_Res	1149.47	325.19	-1.82161	5e-05	9.09892e-05
SMC4	A375_sens	A375_Res	97.5078	27.6387	-1.81883	5e-05	9.09892e-05
HIST1H4D	A375_sens	A375_Res	1085.92	308.117	-1.81737	5e-05	9.09892e-05
C22orf34	A375_sens	A375_Res	1.25438	0.356075	-1.81673	5e-05	9.09892e-05
CASC5	A375_sens	A375_Res	19.9867	5.6845	-1.81394	5e-05	9.09892e-05
DMRT2	A375_sens	A375_Res	11.6653	3.32116	-1.81246	5e-05	9.09892e-05
SPC24	A375_sens	A375_Res	58.2278	16.6249	-1.80836	5e-05	9.09892e-05
EDN1	A375_sens	A375_Res	1.35888	0.389042	-1.80442	5e-05	9.09892e-05
GNB3	A375_sens	A375_Res	1.60459	0.460094	-1.80221	5e-05	9.09892e-05
HIST2H3D	A375_sens	A375_Res	453.751	130.131	-1.80194	5e-05	9.09892e-05
HIST2H2BE	A375_sens	A375_Res	191.576	55.1725	-1.7959	5e-05	9.09892e-05
ALYREF	A375_sens	A375_Res	163.423	47.0771	-1.79551	5e-05	9.09892e-05
PRR22	A375_sens	A375_Res	4.17738	1.2053	-1.79321	5e-05	9.09892e-05
MIR3917,STMN1	A375_sens	A375_Res	299.688	86.493	-1.7928	5e-05	9.09892e-05
NIPAL1	A375_sens	A375_Res	5.6752	1.63995	-1.79102	5e-05	9.09892e-05
TUBA1C	A375_sens	A375_Res	544.972	157.664	-1.78933	5e-05	9.09892e-05
NES	A375_sens	A375_Res	58.009	16.7865	-1.78897	5e-05	9.09892e-05
FAM111B	A375_sens	A375_Res	12.8601	3.72759	-1.78659	5e-05	9.09892e-05
FOSL1	A375_sens	A375_Res	90.8849	26.3571	-1.78585	5e-05	9.09892e-05
FANCD2	A375_sens	A375_Res	19.6576	5.70465	-1.78488	5e-05	9.09892e-05
KIF15	A375_sens	A375_Res	14.0416	4.07786	-1.78383	5e-05	9.09892e-05
C19orf48	A375_sens	A375_Res	111.458	32.3859	-1.78306	5e-05	9.09892e-05
TMPO	A375_sens	A375_Res	136.368	39.6256	-1.783	5e-05	9.09892e-05
TIE1	A375_sens	A375_Res	1.29044	0.375009	-1.78287	5e-05	9.09892e-05
BUB1	A375_sens	A375_Res	31.4953	9.16974	-1.78019	5e-05	9.09892e-05
HIST1H4J	A375_sens	A375_Res	77.0262	22.4476	-1.77879	5e-05	9.09892e-05
MAFF	A375_sens	A375_Res	22.5535	6.57465	-1.77837	5e-05	9.09892e-05
ATAD2	A375_sens	A375_Res	38.1798	11.1722	-1.77289	5e-05	9.09892e-05
SNRPB	A375_sens	A375_Res	413.07	120.958	-1.77188	5e-05	9.09892e-05
SGOL2	A375_sens	A375_Res	12.4018	3.63296	-1.77134	5e-05	9.09892e-05
ECT2	A375_sens	A375_Res	70.6402	20.7089	-1.77024	5e-05	9.09892e-05
TNFRSF12A	A375_sens	A375_Res	340.198	99.8733	-1.7682	5e-05	9.09892e-05
SH3TC2	A375_sens	A375_Res	3.44532	1.01338	-1.76546	5e-05	9.09892e-05
DDX39A	A375_sens	A375_Res	116.956	34.4044	-1.7653	5e-05	9.09892e-05
RBL1	A375_sens	A375_Res	20.9138	6.15821	-1.76387	5e-05	9.09892e-05
CEP55	A375_sens	A375_Res	70.4104	20.7604	-1.76195	5e-05	9.09892e-05
ARMC6	A375_sens	A375_Res	43.5589	12.8688	-1.75909	5e-05	9.09892e-05
THBS2	A375_sens	A375_Res	0.78809	0.233531	-1.75475	5e-05	9.09892e-05
FEN1	A375_sens	A375_Res	115.167	34.2342	-1.75022	5e-05	9.09892e-05
HIST1H2BK	A375_sens	A375_Res	385.424	115.066	-1.74398	5e-05	9.09892e-05
CCNF	A375_sens	A375_Res	26.7236	7.98406	-1.74292	5e-05	9.09892e-05
FOXM1	A375_sens	A375_Res	44.9203	13.4846	-1.73606	5e-05	9.09892e-05
RNASEH2A	A375_sens	A375_Res	71.9134	21.6091	-1.73462	5e-05	9.09892e-05
STIL	A375_sens	A375_Res	15.7745	4.74079	-1.73439	5e-05	9.09892e-05
CTPS	A375_sens	A375_Res	44.4368	13.3718	-1.73256	5e-05	9.09892e-05
LINC00460	A375_sens	A375_Res	6.42748	1.935	-1.73192	5e-05	9.09892e-05
TINAGL1	A375_sens	A375_Res	197.209	59.5267	-1.72812	5e-05	9.09892e-05
COL5A3	A375_sens	A375_Res	2.251	0.681983	-1.72276	5e-05	9.09892e-05
SNRPB2	A375_sens	A375_Res	213.346	64.7518	-1.7202	5e-05	9.09892e-05
TOMM40	A375_sens	A375_Res	95.5141	28.9937	-1.71998	5e-05	9.09892e-05
ARHGAP11A	A375_sens	A375_Res	45.7768	13.9042	-1.7191	5e-05	9.09892e-05
SPP1	A375_sens	A375_Res	12.2579	3.73409	-1.71488	5e-05	9.09892e-05
FCRLA	A375_sens	A375_Res	5.03475	1.53473	-1.71393	5e-05	9.09892e-05
RANBP1	A375_sens	A375_Res	176.488	53.8237	-1.71326	5e-05	9.09892e-05
HIST1H4C	A375_sens	A375_Res	1950.74	595.027	-1.71299	5e-05	9.09892e-05
ARPM1	A375_sens	A375_Res	0.895841	0.273582	-1.71127	0.0007	0.00115232
CHAF1A	A375_sens	A375_Res	28.7692	8.81405	-1.70665	5e-05	9.09892e-05
LOC439990	A375_sens	A375_Res	3.80847	1.16684	-1.7066	5e-05	9.09892e-05
CENPO	A375_sens	A375_Res	8.47344	2.59945	-1.70474	5e-05	9.09892e-05
PCNA-AS1	A375_sens	A375_Res	245.809	75.4585	-1.70378	5e-05	9.09892e-05
HMMR	A375_sens	A375_Res	31.4699	9.69569	-1.69856	5e-05	9.09892e-05
MKI67	A375_sens	A375_Res	16.257	5.01299	-1.69732	5e-05	9.09892e-05
FLRT3	A375_sens	A375_Res	21.1208	6.5243	-1.69477	5e-05	9.09892e-05
GMNN	A375_sens	A375_Res	34.5616	10.686	-1.69346	5e-05	9.09892e-05
ATP6V0A4	A375_sens	A375_Res	3.62839	1.12188	-1.6934	5e-05	9.09892e-05
E2F8	A375_sens	A375_Res	2.66037	0.822897	-1.69284	5e-05	9.09892e-05
SUV39H1	A375_sens	A375_Res	17.2513	5.34542	-1.69033	5e-05	9.09892e-05
PTS	A375_sens	A375_Res	46.3643	14.4177	-1.68518	5e-05	9.09892e-05
SHISA2	A375_sens	A375_Res	39.4488	12.3285	-1.67798	5e-05	9.09892e-05
PCNA	A375_sens	A375_Res	165.997	51.936	-1.67635	5e-05	9.09892e-05
TOE1	A375_sens	A375_Res	22.3319	7.00569	-1.67251	5e-05	9.09892e-05
HIST1H2BG	A375_sens	A375_Res	645.279	202.871	-1.66936	5e-05	9.09892e-05
GINS4	A375_sens	A375_Res	7.99445	2.51345	-1.66933	5e-05	9.09892e-05
NAV3	A375_sens	A375_Res	2.75476	0.866461	-1.66872	5e-05	9.09892e-05
IL8	A375_sens	A375_Res	86.0644	27.1065	-1.66678	5e-05	9.09892e-05
FAM54A	A375_sens	A375_Res	5.72431	1.81437	-1.65763	5e-05	9.09892e-05
LIG1	A375_sens	A375_Res	15.5013	4.91554	-1.65697	5e-05	9.09892e-05
CLCF1	A375_sens	A375_Res	6.34573	2.0132	-1.6563	5e-05	9.09892e-05
HIST1H2AG	A375_sens	A375_Res	548.955	174.347	-1.65473	5e-05	9.09892e-05
CBR3	A375_sens	A375_Res	17.4535	5.54596	-1.65401	5e-05	9.09892e-05
POLA2	A375_sens	A375_Res	27.5419	8.77512	-1.65014	5e-05	9.09892e-05
FOXA1	A375_sens	A375_Res	2.9815	0.951651	-1.64753	5e-05	9.09892e-05
KRT7	A375_sens	A375_Res	10.6298	3.40497	-1.64239	5e-05	9.09892e-05
HIST2H2AB	A375_sens	A375_Res	472.455	151.398	-1.64183	5e-05	9.09892e-05
ZNF714	A375_sens	A375_Res	5.07427	1.62777	-1.6403	5e-05	9.09892e-05
SFPQ	A375_sens	A375_Res	255.523	82.0298	-1.63923	5e-05	9.09892e-05
EBNA1BP2	A375_sens	A375_Res	150.312	48.2974	-1.63794	5e-05	9.09892e-05
LOC642846	A375_sens	A375_Res	3.97065	1.27619	-1.63753	5e-05	9.09892e-05
TYMS	A375_sens	A375_Res	26.2848	8.45025	-1.63716	5e-05	9.09892e-05
RFC4	A375_sens	A375_Res	46.5954	15.0068	-1.63458	5e-05	9.09892e-05
RUNX1-IT1	A375_sens	A375_Res	3.48743	1.12412	-1.63336	0.001	0.00161885
HIST1H3C	A375_sens	A375_Res	998.973	322.015	-1.63332	5e-05	9.09892e-05
STX1A	A375_sens	A375_Res	9.98065	3.21992	-1.63211	5e-05	9.09892e-05
KCNC4	A375_sens	A375_Res	1.22558	0.395913	-1.63021	5e-05	9.09892e-05
DEPDC1B	A375_sens	A375_Res	27.1306	8.76722	-1.62973	5e-05	9.09892e-05
MCM3	A375_sens	A375_Res	53.5299	17.3039	-1.62925	5e-05	9.09892e-05
ATAD5	A375_sens	A375_Res	7.65871	2.47659	-1.62874	5e-05	9.09892e-05
FANCA	A375_sens	A375_Res	14.3974	4.65748	-1.62818	5e-05	9.09892e-05
ZNF100	A375_sens	A375_Res	8.61083	2.79026	-1.62575	5e-05	9.09892e-05
PFAS	A375_sens	A375_Res	25.2299	8.18319	-1.6244	5e-05	9.09892e-05
ALDH1A3	A375_sens	A375_Res	452.193	146.731	-1.62376	5e-05	9.09892e-05
RRM1	A375_sens	A375_Res	78.8178	25.61	-1.62181	5e-05	9.09892e-05
FRMD4B	A375_sens	A375_Res	5.21831	1.69732	-1.62032	5e-05	9.09892e-05
HIST2H2BA	A375_sens	A375_Res	39.9589	13.0061	-1.61932	5e-05	9.09892e-05
HIST1H2AM	A375_sens	A375_Res	708.982	231.233	-1.6164	5e-05	9.09892e-05
LEPREL1	A375_sens	A375_Res	2.90061	0.946306	-1.61598	5e-05	9.09892e-05
KIF20B	A375_sens	A375_Res	29.542	9.67012	-1.61116	5e-05	9.09892e-05
MRTO4	A375_sens	A375_Res	53.3486	17.4687	-1.61068	5e-05	9.09892e-05
IL1B	A375_sens	A375_Res	17.7567	5.81748	-1.6099	5e-05	9.09892e-05
SMTN	A375_sens	A375_Res	31.337	10.2804	-1.60797	5e-05	9.09892e-05
PDE9A	A375_sens	A375_Res	3.50001	1.14878	-1.60726	5e-05	9.09892e-05
DNER	A375_sens	A375_Res	1.01867	0.334765	-1.60546	5e-05	9.09892e-05
EPHA2	A375_sens	A375_Res	157.503	51.8192	-1.60382	5e-05	9.09892e-05
HMGB2	A375_sens	A375_Res	140.964	46.4692	-1.60098	5e-05	9.09892e-05
H2AFZ	A375_sens	A375_Res	454.804	150.389	-1.59655	5e-05	9.09892e-05
MIR17,MIR17HG,MIR18A,MIR19A,MIR19B1,	A375_sens	A375_Res	5.68293	1.89033	-1.588	0.00065	0.00107365
EME1	A375_sens	A375_Res	10.4546	3.48493	-1.58493	5e-05	9.09892e-05
LHX4	A375_sens	A375_Res	5.16826	1.72333	-1.58448	5e-05	9.09892e-05
BOP1	A375_sens	A375_Res	54.8534	18.3053	-1.58332	5e-05	9.09892e-05
LRR1	A375_sens	A375_Res	25.5135	8.51851	-1.58259	5e-05	9.09892e-05
HIST1H4F	A375_sens	A375_Res	972.819	325.981	-1.57738	5e-05	9.09892e-05
LOC100505746	A375_sens	A375_Res	1.1161	0.374111	-1.57693	0.00105	0.00169545
TIPIN	A375_sens	A375_Res	25.8568	8.67297	-1.57595	5e-05	9.09892e-05
MND1	A375_sens	A375_Res	14.1827	4.76368	-1.57398	5e-05	9.09892e-05
HSPA14	A375_sens	A375_Res	23.168	7.78388	-1.57357	5e-05	9.09892e-05
H2AFX	A375_sens	A375_Res	273.599	91.9544	-1.57307	5e-05	9.09892e-05
NEIL3	A375_sens	A375_Res	10.8445	3.64742	-1.57201	5e-05	9.09892e-05
COL4A2	A375_sens	A375_Res	94.4079	31.8529	-1.56748	5e-05	9.09892e-05
DUS3L	A375_sens	A375_Res	32.4167	10.952	-1.56554	5e-05	9.09892e-05
RTEL1,RTEL1-TNFRSF6B,TNFRSF6B	A375_sens	A375_Res	8.98263	3.03491	-1.56548	5e-05	9.09892e-05
DGKG	A375_sens	A375_Res	4.2287	1.43052	-1.56367	5e-05	9.09892e-05
TP73	A375_sens	A375_Res	1.48705	0.503345	-1.56283	5e-05	9.09892e-05
BAIAP2L2	A375_sens	A375_Res	8.89476	3.01249	-1.562	5e-05	9.09892e-05
C11orf82	A375_sens	A375_Res	10.4264	3.53974	-1.55853	5e-05	9.09892e-05
DBF4	A375_sens	A375_Res	18.9317	6.43816	-1.55608	5e-05	9.09892e-05
SOX11	A375_sens	A375_Res	7.32377	2.49188	-1.55535	5e-05	9.09892e-05
CDCA2	A375_sens	A375_Res	18.3118	6.23308	-1.55475	5e-05	9.09892e-05
UBASH3B	A375_sens	A375_Res	28.2823	9.63908	-1.55293	5e-05	9.09892e-05
LYAR	A375_sens	A375_Res	58.2094	19.8453	-1.55245	5e-05	9.09892e-05
SRSF6	A375_sens	A375_Res	132.335	45.2208	-1.54914	5e-05	9.09892e-05
DLEU2	A375_sens	A375_Res	1.5766	0.540488	-1.54448	0.0039	0.00589383
HIST1H2BN	A375_sens	A375_Res	152.983	52.474	-1.5437	5e-05	9.09892e-05
C15orf23	A375_sens	A375_Res	56.6608	19.4398	-1.54334	5e-05	9.09892e-05
C3orf14	A375_sens	A375_Res	27.7627	9.53127	-1.54241	5e-05	9.09892e-05
BIRC5	A375_sens	A375_Res	70.4286	24.2182	-1.54007	5e-05	9.09892e-05
RPA2	A375_sens	A375_Res	66.8728	23.0281	-1.53802	5e-05	9.09892e-05
POLE	A375_sens	A375_Res	15.6403	5.39204	-1.53637	5e-05	9.09892e-05
TMX4	A375_sens	A375_Res	82.4833	28.4787	-1.53422	5e-05	9.09892e-05
HMCN1	A375_sens	A375_Res	2.94388	1.01699	-1.53342	5e-05	9.09892e-05
MSH2	A375_sens	A375_Res	47.3642	16.3791	-1.53194	5e-05	9.09892e-05
CKS2	A375_sens	A375_Res	281.763	97.4405	-1.53189	5e-05	9.09892e-05
RFC2	A375_sens	A375_Res	39.267	13.5898	-1.53079	5e-05	9.09892e-05
LPL	A375_sens	A375_Res	1.21471	0.420886	-1.52911	5e-05	9.09892e-05
CD320	A375_sens	A375_Res	62.1626	21.5455	-1.52866	5e-05	9.09892e-05
EMG1	A375_sens	A375_Res	94.6992	32.9406	-1.52348	5e-05	9.09892e-05
TCOF1	A375_sens	A375_Res	35.3214	12.2942	-1.52256	5e-05	9.09892e-05
FOXC2	A375_sens	A375_Res	2.27193	0.791237	-1.52174	5e-05	9.09892e-05
TGFA	A375_sens	A375_Res	106.664	37.1479	-1.52171	5e-05	9.09892e-05
EXOSC5	A375_sens	A375_Res	64.5047	22.4754	-1.52106	5e-05	9.09892e-05
CCND1	A375_sens	A375_Res	246.035	85.7335	-1.52093	5e-05	9.09892e-05
POLE2	A375_sens	A375_Res	7.73603	2.70034	-1.51845	5e-05	9.09892e-05
OIP5	A375_sens	A375_Res	24.3181	8.49012	-1.51817	5e-05	9.09892e-05
ATAD3B	A375_sens	A375_Res	20.5034	7.15896	-1.51804	5e-05	9.09892e-05
DKC1	A375_sens	A375_Res	84.3519	29.4799	-1.51669	5e-05	9.09892e-05
CENPP	A375_sens	A375_Res	2.54876	0.890888	-1.51648	0.0003	0.000512067
MESDC1	A375_sens	A375_Res	15.5087	5.42273	-1.51599	5e-05	9.09892e-05
LIF	A375_sens	A375_Res	30.7615	10.7641	-1.51489	5e-05	9.09892e-05
BRI3BP	A375_sens	A375_Res	27.1139	9.49772	-1.51338	5e-05	9.09892e-05
LOC646576	A375_sens	A375_Res	0.728881	0.255389	-1.51298	0.03275	0.0442036
SLC19A1	A375_sens	A375_Res	11.9084	4.17687	-1.51149	5e-05	9.09892e-05
UBE2S	A375_sens	A375_Res	402.55	141.432	-1.50906	5e-05	9.09892e-05
HMGB3	A375_sens	A375_Res	29.3039	10.3063	-1.50756	5e-05	9.09892e-05
NUDT15	A375_sens	A375_Res	25.3936	8.93714	-1.50658	5e-05	9.09892e-05
ZNF257	A375_sens	A375_Res	3.43509	1.20918	-1.50632	5e-05	9.09892e-05
MIR1292,NOP56,SNORD86	A375_sens	A375_Res	133.313	47.0273	-1.50325	5e-05	9.09892e-05
CENPK	A375_sens	A375_Res	22.9301	8.0893	-1.50315	5e-05	9.09892e-05
CHRDL1	A375_sens	A375_Res	4.0456	1.42858	-1.50177	5e-05	9.09892e-05
BARD1	A375_sens	A375_Res	10.0525	3.55477	-1.49973	5e-05	9.09892e-05
CCT5	A375_sens	A375_Res	254.379	90.0641	-1.49795	5e-05	9.09892e-05
MTBP	A375_sens	A375_Res	13.4646	4.76799	-1.49772	5e-05	9.09892e-05
CENPH	A375_sens	A375_Res	65.4083	23.1625	-1.49768	5e-05	9.09892e-05
HAUS8	A375_sens	A375_Res	11.4274	4.05485	-1.49478	5e-05	9.09892e-05
RAN	A375_sens	A375_Res	531.732	188.772	-1.49406	5e-05	9.09892e-05
C1orf112	A375_sens	A375_Res	13.7958	4.90009	-1.49335	5e-05	9.09892e-05
CEP152	A375_sens	A375_Res	8.9437	3.18104	-1.49137	5e-05	9.09892e-05
KIF18A	A375_sens	A375_Res	14.622	5.20082	-1.49133	5e-05	9.09892e-05
BRIP1	A375_sens	A375_Res	9.36942	3.33258	-1.49132	5e-05	9.09892e-05
LRP8	A375_sens	A375_Res	26.5744	9.45379	-1.49107	5e-05	9.09892e-05
PLXNA2	A375_sens	A375_Res	1.18229	0.42072	-1.49065	5e-05	9.09892e-05
HNRNPAB	A375_sens	A375_Res	161.297	57.4216	-1.49005	5e-05	9.09892e-05
ODZ2	A375_sens	A375_Res	1.19677	0.426507	-1.48851	5e-05	9.09892e-05
ISPD	A375_sens	A375_Res	1.00603	0.359064	-1.48636	5e-05	9.09892e-05
LINC00152	A375_sens	A375_Res	73.1526	26.1196	-1.48578	5e-05	9.09892e-05
SRSF3	A375_sens	A375_Res	188.922	67.6129	-1.48242	5e-05	9.09892e-05
EIF5A	A375_sens	A375_Res	659.797	236.267	-1.4816	5e-05	9.09892e-05
SUSD5	A375_sens	A375_Res	1.93645	0.693712	-1.48101	5e-05	9.09892e-05
EXOSC9	A375_sens	A375_Res	31.8433	11.4077	-1.48098	5e-05	9.09892e-05
FUS	A375_sens	A375_Res	14.0206	5.04455	-1.47475	5e-05	9.09892e-05
ZNF90	A375_sens	A375_Res	4.08992	1.47391	-1.47242	5e-05	9.09892e-05
HIST1H4B	A375_sens	A375_Res	765.482	275.877	-1.47234	5e-05	9.09892e-05
RAB39A	A375_sens	A375_Res	2.35903	0.850218	-1.47229	5e-05	9.09892e-05
ALDH16A1	A375_sens	A375_Res	29.7874	10.7368	-1.47214	5e-05	9.09892e-05
VRK1	A375_sens	A375_Res	33.2848	12.0024	-1.47154	5e-05	9.09892e-05
RGMB	A375_sens	A375_Res	19.5053	7.04726	-1.46873	5e-05	9.09892e-05
MASTL	A375_sens	A375_Res	19.2633	6.96046	-1.4686	5e-05	9.09892e-05
HIST1H2BD	A375_sens	A375_Res	708.542	256.074	-1.46829	5e-05	9.09892e-05
NMU	A375_sens	A375_Res	10.7971	3.90382	-1.46768	5e-05	9.09892e-05
PHLDA2	A375_sens	A375_Res	68.9448	24.9336	-1.46735	5e-05	9.09892e-05
ZWILCH	A375_sens	A375_Res	26.8582	9.73211	-1.46454	5e-05	9.09892e-05
ETV5	A375_sens	A375_Res	46.3295	16.7908	-1.46426	5e-05	9.09892e-05
GPRC5A	A375_sens	A375_Res	88.255	32.0004	-1.46359	5e-05	9.09892e-05
FBXO5	A375_sens	A375_Res	21.2337	7.70362	-1.46275	5e-05	9.09892e-05
RBM3	A375_sens	A375_Res	135.586	49.2001	-1.46247	5e-05	9.09892e-05
GAGE1	A375_sens	A375_Res	4.73445	1.73065	-1.45188	5e-05	9.09892e-05
HIST1H4K	A375_sens	A375_Res	69.2936	25.3307	-1.45183	5e-05	9.09892e-05
C16orf52	A375_sens	A375_Res	53.1037	19.4185	-1.45138	5e-05	9.09892e-05
METTL1	A375_sens	A375_Res	13.0825	4.78649	-1.45059	5e-05	9.09892e-05
RRP9	A375_sens	A375_Res	44.5531	16.3121	-1.44958	5e-05	9.09892e-05
CDT1	A375_sens	A375_Res	27.5541	10.0905	-1.44926	5e-05	9.09892e-05
HIST2H2AC	A375_sens	A375_Res	937.148	344.434	-1.44405	5e-05	9.09892e-05
HNRNPL	A375_sens	A375_Res	255.423	93.9129	-1.44349	5e-05	9.09892e-05
MELK	A375_sens	A375_Res	39.1633	14.4239	-1.44105	5e-05	9.09892e-05
LANCL2	A375_sens	A375_Res	11.4084	4.20327	-1.44052	5e-05	9.09892e-05
FJX1	A375_sens	A375_Res	26.208	9.65961	-1.43997	5e-05	9.09892e-05
TM4SF18	A375_sens	A375_Res	12.6054	4.65073	-1.43852	5e-05	9.09892e-05
CENPL	A375_sens	A375_Res	18.5074	6.83481	-1.43713	5e-05	9.09892e-05
HIST1H2AC	A375_sens	A375_Res	613.099	226.507	-1.43656	5e-05	9.09892e-05
RACGAP1	A375_sens	A375_Res	60.065	22.203	-1.43577	5e-05	9.09892e-05
UFD1L	A375_sens	A375_Res	41.2554	15.2917	-1.43183	5e-05	9.09892e-05
HAPLN1	A375_sens	A375_Res	21.8363	8.10497	-1.42985	5e-05	9.09892e-05
PRKCDBP	A375_sens	A375_Res	131.95	48.9783	-1.42978	5e-05	9.09892e-05
RPA3	A375_sens	A375_Res	27.239	10.1189	-1.42861	5e-05	9.09892e-05
CDCA7	A375_sens	A375_Res	14.546	5.40752	-1.42758	5e-05	9.09892e-05
XRCC3	A375_sens	A375_Res	15.2227	5.66107	-1.42708	5e-05	9.09892e-05
SLC12A2	A375_sens	A375_Res	22.9238	8.53424	-1.42551	5e-05	9.09892e-05
SREBF1	A375_sens	A375_Res	49.5832	18.4593	-1.4255	5e-05	9.09892e-05
ACTN1	A375_sens	A375_Res	82.3947	30.6792	-1.42529	5e-05	9.09892e-05
DDX46	A375_sens	A375_Res	46.2587	17.2745	-1.42108	5e-05	9.09892e-05
DOCK4	A375_sens	A375_Res	13.0205	4.88081	-1.41559	5e-05	9.09892e-05
NCAPG2	A375_sens	A375_Res	27.1046	10.1718	-1.41396	5e-05	9.09892e-05
HSP90AA1	A375_sens	A375_Res	284.859	107.028	-1.41226	5e-05	9.09892e-05
SIVA1	A375_sens	A375_Res	73.7827	27.7747	-1.40951	5e-05	9.09892e-05
BYSL	A375_sens	A375_Res	14.8033	5.58518	-1.40624	5e-05	9.09892e-05
HIVEP3	A375_sens	A375_Res	11.373	4.30283	-1.40226	5e-05	9.09892e-05
CSTF2	A375_sens	A375_Res	27.6002	10.4764	-1.39754	5e-05	9.09892e-05
LOC100128675	A375_sens	A375_Res	0.772333	0.293783	-1.39447	0.01615	0.0226767
TEX30	A375_sens	A375_Res	20.2307	7.69898	-1.39381	5e-05	9.09892e-05
NOP58	A375_sens	A375_Res	84.6841	32.2289	-1.39374	5e-05	9.09892e-05
RAMP1	A375_sens	A375_Res	19.0462	7.25193	-1.39307	5e-05	9.09892e-05
P2RY1	A375_sens	A375_Res	3.28564	1.25108	-1.393	5e-05	9.09892e-05
LCN2	A375_sens	A375_Res	21.7739	8.29131	-1.39293	5e-05	9.09892e-05
PARM1	A375_sens	A375_Res	0.719722	0.274484	-1.39072	5e-05	9.09892e-05
TELO2	A375_sens	A375_Res	14.1688	5.40631	-1.39	5e-05	9.09892e-05
POLR3K	A375_sens	A375_Res	53.7395	20.5084	-1.38977	5e-05	9.09892e-05
KLHL21	A375_sens	A375_Res	65.6459	25.0599	-1.38932	5e-05	9.09892e-05
PITPNC1	A375_sens	A375_Res	12.0108	4.59118	-1.3874	5e-05	9.09892e-05
NCAPH2	A375_sens	A375_Res	19.5429	7.47144	-1.38718	5e-05	9.09892e-05
RBM8A	A375_sens	A375_Res	45.8678	17.5558	-1.38554	5e-05	9.09892e-05
TIMELESS	A375_sens	A375_Res	13.7039	5.24793	-1.38477	5e-05	9.09892e-05
WDR76	A375_sens	A375_Res	17.1199	6.5673	-1.3823	5e-05	9.09892e-05
GEN1	A375_sens	A375_Res	7.84425	3.01121	-1.38129	5e-05	9.09892e-05
DSCC1	A375_sens	A375_Res	19.8851	7.63887	-1.38026	5e-05	9.09892e-05
NOP16	A375_sens	A375_Res	71.4523	27.4529	-1.38002	5e-05	9.09892e-05
NUP205	A375_sens	A375_Res	51.3931	19.751	-1.37964	5e-05	9.09892e-05
EPM2A	A375_sens	A375_Res	3.18177	1.22324	-1.37913	0.0001	0.000178161
WNK4	A375_sens	A375_Res	6.53166	2.51331	-1.37786	5e-05	9.09892e-05
EPHB1	A375_sens	A375_Res	1.41682	0.545516	-1.37696	5e-05	9.09892e-05
DSN1	A375_sens	A375_Res	31.6745	12.209	-1.37538	5e-05	9.09892e-05
PRIM1	A375_sens	A375_Res	33.0353	12.7437	-1.37423	5e-05	9.09892e-05
SMC2	A375_sens	A375_Res	41.2503	15.9181	-1.37374	5e-05	9.09892e-05
HIST1H4I	A375_sens	A375_Res	302.704	116.846	-1.37331	5e-05	9.09892e-05
FANCG	A375_sens	A375_Res	23.3806	9.0265	-1.37307	5e-05	9.09892e-05
ZNF367	A375_sens	A375_Res	23.814	9.21426	-1.36987	5e-05	9.09892e-05
LPXN	A375_sens	A375_Res	41.3034	16.01	-1.36729	5e-05	9.09892e-05
PPIH	A375_sens	A375_Res	86.7895	33.665	-1.36627	5e-05	9.09892e-05
ATF5,MIR4751	A375_sens	A375_Res	8.00303	3.10794	-1.36459	5e-05	9.09892e-05
MIR4745,PTBP1	A375_sens	A375_Res	181.626	70.5668	-1.36391	5e-05	9.09892e-05
RRP1	A375_sens	A375_Res	20.0994	7.81365	-1.36308	5e-05	9.09892e-05
EML5	A375_sens	A375_Res	1.13424	0.441231	-1.36212	5e-05	9.09892e-05
MFSD2A	A375_sens	A375_Res	8.72547	3.39432	-1.36211	5e-05	9.09892e-05
CSE1L	A375_sens	A375_Res	196.975	76.6618	-1.36143	5e-05	9.09892e-05
C21orf58	A375_sens	A375_Res	5.14561	2.00288	-1.36126	5e-05	9.09892e-05
SLC29A1	A375_sens	A375_Res	19.9151	7.75972	-1.35979	5e-05	9.09892e-05
CCDC150	A375_sens	A375_Res	0.826981	0.322341	-1.35927	5e-05	9.09892e-05
FZD8	A375_sens	A375_Res	33.6266	13.1105	-1.35889	5e-05	9.09892e-05
PSMC3	A375_sens	A375_Res	160.204	62.481	-1.35842	5e-05	9.09892e-05
DHX9	A375_sens	A375_Res	159.448	62.2328	-1.35734	5e-05	9.09892e-05
TUBB6	A375_sens	A375_Res	95.1518	37.1448	-1.35707	5e-05	9.09892e-05
HPDL	A375_sens	A375_Res	11.4784	4.49247	-1.35334	5e-05	9.09892e-05
SNRPD1	A375_sens	A375_Res	102.583	40.1615	-1.35291	5e-05	9.09892e-05
BRIX1	A375_sens	A375_Res	112.301	43.9883	-1.35217	5e-05	9.09892e-05
WISP3	A375_sens	A375_Res	1.05509	0.413333	-1.35198	0.0015	0.00238092
GRWD1	A375_sens	A375_Res	53.1418	20.85	-1.3498	5e-05	9.09892e-05
ACOX2	A375_sens	A375_Res	6.19714	2.43146	-1.34978	5e-05	9.09892e-05
INCENP	A375_sens	A375_Res	46.1351	18.1177	-1.34846	5e-05	9.09892e-05
MGC16025	A375_sens	A375_Res	2.26203	0.888757	-1.34776	0.0068	0.00998439
WFDC3	A375_sens	A375_Res	1.86258	0.731991	-1.3474	0.00095	0.00154159
ETV1	A375_sens	A375_Res	15.9437	6.26797	-1.34692	5e-05	9.09892e-05
TCP1	A375_sens	A375_Res	193.54	76.3091	-1.3427	5e-05	9.09892e-05
MCM6	A375_sens	A375_Res	25.1221	9.92228	-1.34022	5e-05	9.09892e-05
PIF1	A375_sens	A375_Res	8.96896	3.55191	-1.33634	5e-05	9.09892e-05
SNRPF	A375_sens	A375_Res	152.08	60.2564	-1.33565	5e-05	9.09892e-05
USP53	A375_sens	A375_Res	12.5855	4.98681	-1.33558	5e-05	9.09892e-05
SHROOM2	A375_sens	A375_Res	9.31926	3.69629	-1.33414	5e-05	9.09892e-05
TMEM2	A375_sens	A375_Res	67.1465	26.67	-1.33209	5e-05	9.09892e-05
HSPE1,HSPE1-MOB4,MOB4	A375_sens	A375_Res	248.838	98.8729	-1.33156	5e-05	9.09892e-05
RND3	A375_sens	A375_Res	29.4694	11.7155	-1.3308	5e-05	9.09892e-05
GINS3	A375_sens	A375_Res	12.2623	4.87771	-1.32996	5e-05	9.09892e-05
MLPH	A375_sens	A375_Res	1.00055	0.398125	-1.3295	5e-05	9.09892e-05
ADI1	A375_sens	A375_Res	70.501	28.11	-1.32656	5e-05	9.09892e-05
IL11	A375_sens	A375_Res	8.74363	3.48944	-1.32524	5e-05	9.09892e-05
DANCR	A375_sens	A375_Res	88.8223	35.4615	-1.32467	5e-05	9.09892e-05
LTV1	A375_sens	A375_Res	24.0835	9.61967	-1.32398	5e-05	9.09892e-05
TONSL	A375_sens	A375_Res	12.1311	4.85293	-1.32178	5e-05	9.09892e-05
CENPQ	A375_sens	A375_Res	15.4692	6.19318	-1.32065	5e-05	9.09892e-05
SNORA76	A375_sens	A375_Res	94.7079	37.9264	-1.32028	0.03315	0.0447126
TUBB4B	A375_sens	A375_Res	580.332	232.463	-1.31988	5e-05	9.09892e-05
TRHDE	A375_sens	A375_Res	41.6353	16.6869	-1.31909	5e-05	9.09892e-05
FUBP1	A375_sens	A375_Res	69.568	27.8855	-1.31891	5e-05	9.09892e-05
ZNF530	A375_sens	A375_Res	3.73431	1.49735	-1.31843	5e-05	9.09892e-05
USP1	A375_sens	A375_Res	48.5372	19.4679	-1.31799	5e-05	9.09892e-05
FCRLB	A375_sens	A375_Res	3.3553	1.34598	-1.31779	5e-05	9.09892e-05
CDCP1	A375_sens	A375_Res	5.07009	2.03484	-1.3171	5e-05	9.09892e-05
ROBO4	A375_sens	A375_Res	4.88329	1.95992	-1.31706	5e-05	9.09892e-05
B3GALT2	A375_sens	A375_Res	1.54368	0.61981	-1.31647	0.0037	0.00560597
CDKN3	A375_sens	A375_Res	37.1407	14.9148	-1.31626	5e-05	9.09892e-05
RAD18	A375_sens	A375_Res	15.2335	6.15548	-1.30731	5e-05	9.09892e-05
DUSP5	A375_sens	A375_Res	31.0878	12.5792	-1.30531	5e-05	9.09892e-05
BCLAF1	A375_sens	A375_Res	60.9302	24.657	-1.30516	5e-05	9.09892e-05
POP7	A375_sens	A375_Res	66.638	26.9786	-1.30453	5e-05	9.09892e-05
C1orf135	A375_sens	A375_Res	10.9071	4.42053	-1.30298	5e-05	9.09892e-05
MIR3658,UCK2	A375_sens	A375_Res	30.7835	12.4876	-1.30166	5e-05	9.09892e-05
MRPL54	A375_sens	A375_Res	54.3774	22.0859	-1.29988	5e-05	9.09892e-05
PSTK	A375_sens	A375_Res	3.02208	1.22867	-1.29845	5e-05	9.09892e-05
MMP1	A375_sens	A375_Res	1.33411	0.542594	-1.29793	0.00025	0.0004302
LMNB2	A375_sens	A375_Res	68.9485	28.0626	-1.29687	5e-05	9.09892e-05
BRCA2	A375_sens	A375_Res	4.6525	1.89398	-1.29659	5e-05	9.09892e-05
POLD1	A375_sens	A375_Res	41.7457	17.0167	-1.29468	5e-05	9.09892e-05
GALNT14	A375_sens	A375_Res	9.53161	3.88849	-1.29351	5e-05	9.09892e-05
SLCO4A1	A375_sens	A375_Res	45.6598	18.6292	-1.29336	5e-05	9.09892e-05
NUP188	A375_sens	A375_Res	34.9572	14.2671	-1.2929	5e-05	9.09892e-05
NLRP11	A375_sens	A375_Res	0.973417	0.397762	-1.29115	5e-05	9.09892e-05
NHP2	A375_sens	A375_Res	238.387	97.4594	-1.29043	5e-05	9.09892e-05
ADRM1	A375_sens	A375_Res	190.026	77.7442	-1.28939	5e-05	9.09892e-05
NCAPD2	A375_sens	A375_Res	82.312	33.6923	-1.28869	5e-05	9.09892e-05
TTF2	A375_sens	A375_Res	13.2475	5.426	-1.28776	5e-05	9.09892e-05
GINS1	A375_sens	A375_Res	36.7661	15.0725	-1.28646	5e-05	9.09892e-05
KNTC1	A375_sens	A375_Res	23.961	9.82372	-1.28635	5e-05	9.09892e-05
TMSB15A	A375_sens	A375_Res	2.16442	0.889245	-1.28333	0.0101	0.0145314
LAT2	A375_sens	A375_Res	1.53564	0.631311	-1.28242	5e-05	9.09892e-05
RELT	A375_sens	A375_Res	10.5722	4.34667	-1.28229	5e-05	9.09892e-05
CCT3	A375_sens	A375_Res	294.602	121.214	-1.28122	5e-05	9.09892e-05
PAICS	A375_sens	A375_Res	134.953	55.5451	-1.28072	5e-05	9.09892e-05
SLC5A6	A375_sens	A375_Res	20.6989	8.51951	-1.28071	5e-05	9.09892e-05
TGM2	A375_sens	A375_Res	46.4086	19.1224	-1.27913	5e-05	9.09892e-05
HS3ST1	A375_sens	A375_Res	6.08501	2.51031	-1.27739	5e-05	9.09892e-05
ABCE1	A375_sens	A375_Res	70.9706	29.2823	-1.27719	5e-05	9.09892e-05
THOP1	A375_sens	A375_Res	29.9455	12.3693	-1.27558	5e-05	9.09892e-05
PRR11	A375_sens	A375_Res	24.5952	10.1627	-1.27509	5e-05	9.09892e-05
CD3EAP	A375_sens	A375_Res	2.73811	1.13142	-1.27505	0.0034	0.00517261
CLN6	A375_sens	A375_Res	22.1103	9.14293	-1.27399	5e-05	9.09892e-05
HSPD1	A375_sens	A375_Res	403.832	167.018	-1.27375	5e-05	9.09892e-05
PHF10	A375_sens	A375_Res	18.5776	7.68454	-1.27353	5e-05	9.09892e-05
HIRIP3	A375_sens	A375_Res	10.3622	4.28785	-1.273	5e-05	9.09892e-05
PA2G4	A375_sens	A375_Res	178.198	73.7445	-1.27288	5e-05	9.09892e-05
NXT1	A375_sens	A375_Res	28.4058	11.7715	-1.27089	5e-05	9.09892e-05
PER2	A375_sens	A375_Res	1.34358	0.557115	-1.27003	5e-05	9.09892e-05
ADAM19	A375_sens	A375_Res	16.4197	6.81183	-1.26932	5e-05	9.09892e-05
NUP107	A375_sens	A375_Res	48.6848	20.2155	-1.26801	5e-05	9.09892e-05
SASS6	A375_sens	A375_Res	12.6744	5.26521	-1.26735	5e-05	9.09892e-05
ATAD3A	A375_sens	A375_Res	40.4275	16.8217	-1.26501	5e-05	9.09892e-05
BRCA1	A375_sens	A375_Res	15.1773	6.3188	-1.26419	5e-05	9.09892e-05
RFC5	A375_sens	A375_Res	35.8872	14.9555	-1.26279	5e-05	9.09892e-05
HNRNPM	A375_sens	A375_Res	120.747	50.327	-1.26258	5e-05	9.09892e-05
C4orf21	A375_sens	A375_Res	4.04213	1.68513	-1.26225	5e-05	9.09892e-05
POLQ	A375_sens	A375_Res	6.37264	2.6613	-1.25976	5e-05	9.09892e-05
SPRY2	A375_sens	A375_Res	105.559	44.0876	-1.25961	5e-05	9.09892e-05
KHSRP,MIR3940	A375_sens	A375_Res	57.2859	23.9572	-1.25772	5e-05	9.09892e-05
MUC5B	A375_sens	A375_Res	0.766106	0.320395	-1.2577	5e-05	9.09892e-05
PIGW	A375_sens	A375_Res	15.0095	6.27891	-1.25729	5e-05	9.09892e-05
PRPS2	A375_sens	A375_Res	79.0568	33.0758	-1.25711	5e-05	9.09892e-05
KATNB1	A375_sens	A375_Res	25.944	10.8638	-1.25587	5e-05	9.09892e-05
PMEPA1	A375_sens	A375_Res	29.9175	12.5421	-1.25422	5e-05	9.09892e-05
DHFR	A375_sens	A375_Res	44.3243	18.5868	-1.25382	5e-05	9.09892e-05
PTGES	A375_sens	A375_Res	7.57456	3.17782	-1.25312	5e-05	9.09892e-05
C14orf169	A375_sens	A375_Res	13.5419	5.69559	-1.24951	5e-05	9.09892e-05
TLR4	A375_sens	A375_Res	23.6169	9.93447	-1.2493	5e-05	9.09892e-05
RNF126	A375_sens	A375_Res	48.6895	20.4881	-1.24882	5e-05	9.09892e-05
COL4A1	A375_sens	A375_Res	44.1506	18.593	-1.24768	5e-05	9.09892e-05
MCM9	A375_sens	A375_Res	4.79965	2.02332	-1.2462	5e-05	9.09892e-05
HSP90AB1	A375_sens	A375_Res	691.633	291.863	-1.24472	5e-05	9.09892e-05
GLDC	A375_sens	A375_Res	0.985563	0.416581	-1.24235	5e-05	9.09892e-05
MCM8	A375_sens	A375_Res	24.2584	10.2598	-1.24148	5e-05	9.09892e-05
ZNF724P	A375_sens	A375_Res	11.8164	5.00112	-1.24046	5e-05	9.09892e-05
MIS18BP1	A375_sens	A375_Res	14.6751	6.21556	-1.23942	5e-05	9.09892e-05
HSPA8	A375_sens	A375_Res	1064.43	451.095	-1.23858	5e-05	9.09892e-05
RFWD3	A375_sens	A375_Res	47.8185	20.2667	-1.23846	5e-05	9.09892e-05
ZNF726	A375_sens	A375_Res	1.54744	0.65598	-1.23816	5e-05	9.09892e-05
CXorf26	A375_sens	A375_Res	11.1665	4.73375	-1.23813	5e-05	9.09892e-05
ADM	A375_sens	A375_Res	24.9525	10.5804	-1.2378	5e-05	9.09892e-05
TMEM97	A375_sens	A375_Res	26.8583	11.4028	-1.23599	5e-05	9.09892e-05
LSM7	A375_sens	A375_Res	65.4998	27.8202	-1.23536	5e-05	9.09892e-05
MTERF	A375_sens	A375_Res	20.5133	8.71971	-1.2342	5e-05	9.09892e-05
PHF17	A375_sens	A375_Res	13.0733	5.55883	-1.23377	5e-05	9.09892e-05
HSPH1	A375_sens	A375_Res	64.8095	27.5779	-1.23269	5e-05	9.09892e-05
SLC43A3	A375_sens	A375_Res	80.3484	34.1946	-1.2325	5e-05	9.09892e-05
TFPI2	A375_sens	A375_Res	24.0853	10.2514	-1.23233	5e-05	9.09892e-05
PAQR4	A375_sens	A375_Res	29.8928	12.7247	-1.23217	5e-05	9.09892e-05
PODXL2	A375_sens	A375_Res	4.13292	1.75977	-1.23177	5e-05	9.09892e-05
PSMA7	A375_sens	A375_Res	439.14	187.011	-1.23156	5e-05	9.09892e-05
CCT2	A375_sens	A375_Res	312.11	132.92	-1.2315	5e-05	9.09892e-05
SMAGP	A375_sens	A375_Res	20.1681	8.58949	-1.23143	5e-05	9.09892e-05
LIN52	A375_sens	A375_Res	8.2278	3.5047	-1.23122	5e-05	9.09892e-05
GNL3	A375_sens	A375_Res	116.181	49.492	-1.23111	5e-05	9.09892e-05
MIR636,SRSF2	A375_sens	A375_Res	284.975	121.419	-1.23084	5e-05	9.09892e-05
BORA	A375_sens	A375_Res	6.21092	2.64736	-1.23025	5e-05	9.09892e-05
NOL11	A375_sens	A375_Res	54.4601	23.2234	-1.22962	5e-05	9.09892e-05
HAS3	A375_sens	A375_Res	2.63769	1.12482	-1.22959	0.0002	0.000347361
LSM3	A375_sens	A375_Res	119.242	50.8538	-1.22946	5e-05	9.09892e-05
DHX15	A375_sens	A375_Res	122.285	52.2053	-1.22798	5e-05	9.09892e-05
GGH	A375_sens	A375_Res	46.342	19.7849	-1.22792	5e-05	9.09892e-05
FAM72B	A375_sens	A375_Res	4.46804	1.9094	-1.22652	5e-05	9.09892e-05
WRAP53	A375_sens	A375_Res	17.468	7.46753	-1.22601	5e-05	9.09892e-05
TFAP2C	A375_sens	A375_Res	62.4898	26.7526	-1.22394	5e-05	9.09892e-05
CHAF1B	A375_sens	A375_Res	10.2169	4.37418	-1.22388	5e-05	9.09892e-05
CCDC86	A375_sens	A375_Res	16.5102	7.07386	-1.22278	5e-05	9.09892e-05
LOC340037	A375_sens	A375_Res	10.6486	4.57151	-1.21992	5e-05	9.09892e-05
CACYBP	A375_sens	A375_Res	97.627	41.9677	-1.218	5e-05	9.09892e-05
LOC100128361	A375_sens	A375_Res	1.73624	0.746613	-1.21754	0.0103	0.0148048
NCL	A375_sens	A375_Res	201.128	86.6372	-1.21505	5e-05	9.09892e-05
LRRC59	A375_sens	A375_Res	145.844	62.8346	-1.21479	5e-05	9.09892e-05
U2AF1	A375_sens	A375_Res	43.6835	18.8209	-1.21475	5e-05	9.09892e-05
SLC1A1	A375_sens	A375_Res	6.58821	2.84025	-1.21387	5e-05	9.09892e-05
BUB3	A375_sens	A375_Res	156.064	67.3244	-1.21293	5e-05	9.09892e-05
SLC20A1	A375_sens	A375_Res	111.582	48.1453	-1.21264	5e-05	9.09892e-05
PSMD14	A375_sens	A375_Res	102	44.0106	-1.21264	5e-05	9.09892e-05
WDR4	A375_sens	A375_Res	6.03976	2.60773	-1.21169	5e-05	9.09892e-05
REEP4	A375_sens	A375_Res	19.5751	8.47198	-1.20825	5e-05	9.09892e-05
XDH	A375_sens	A375_Res	1.70795	0.739547	-1.20755	5e-05	9.09892e-05
CXCL1	A375_sens	A375_Res	86.1179	37.3063	-1.20689	5e-05	9.09892e-05
ZNF551	A375_sens	A375_Res	9.0166	3.91136	-1.20491	5e-05	9.09892e-05
MMP9	A375_sens	A375_Res	1.48933	0.646193	-1.20462	5e-05	9.09892e-05
OAZ3	A375_sens	A375_Res	3.50547	1.52126	-1.20434	0.02755	0.037552
LOC100287314	A375_sens	A375_Res	5.94692	2.58333	-1.20291	5e-05	9.09892e-05
FARSB	A375_sens	A375_Res	29.2826	12.7229	-1.20262	5e-05	9.09892e-05
FAM72A	A375_sens	A375_Res	6.0129	2.61887	-1.19912	5e-05	9.09892e-05
TMEM201	A375_sens	A375_Res	12.576	5.47818	-1.1989	5e-05	9.09892e-05
NOL12	A375_sens	A375_Res	7.14119	3.11414	-1.19733	5e-05	9.09892e-05
JAG1	A375_sens	A375_Res	15.904	6.93709	-1.19699	5e-05	9.09892e-05
GTF3C6	A375_sens	A375_Res	52.9952	23.1167	-1.19693	5e-05	9.09892e-05
ARHGAP11B	A375_sens	A375_Res	4.90235	2.13964	-1.19611	5e-05	9.09892e-05
DNMT1	A375_sens	A375_Res	54.6912	23.8811	-1.19544	5e-05	9.09892e-05
ITPRIP	A375_sens	A375_Res	8.80721	3.84583	-1.19539	5e-05	9.09892e-05
LINC00473	A375_sens	A375_Res	6.83072	2.98613	-1.19376	5e-05	9.09892e-05
DCK	A375_sens	A375_Res	23.7823	10.4144	-1.1913	5e-05	9.09892e-05
PELI2	A375_sens	A375_Res	3.455	1.51305	-1.19122	5e-05	9.09892e-05
PHF5A	A375_sens	A375_Res	48.8603	21.4067	-1.1906	5e-05	9.09892e-05
DLC1	A375_sens	A375_Res	25.117	11.0149	-1.18921	5e-05	9.09892e-05
FAM72D	A375_sens	A375_Res	9.32321	4.09061	-1.18851	5e-05	9.09892e-05
TRA2B	A375_sens	A375_Res	86.7207	38.0726	-1.18762	5e-05	9.09892e-05
NAB2	A375_sens	A375_Res	29.8886	13.1274	-1.18702	5e-05	9.09892e-05
RRP12	A375_sens	A375_Res	40.1488	17.6357	-1.18685	5e-05	9.09892e-05
RPS6KA5	A375_sens	A375_Res	5.96633	2.62171	-1.18634	5e-05	9.09892e-05
FNDC8	A375_sens	A375_Res	0.788181	0.346422	-1.18599	0.0063	0.00928744
DDX11	A375_sens	A375_Res	20.234	8.8975	-1.18531	5e-05	9.09892e-05
FIGNL1	A375_sens	A375_Res	14.9564	6.58462	-1.18359	5e-05	9.09892e-05
SNRPG	A375_sens	A375_Res	322.148	141.847	-1.18339	5e-05	9.09892e-05
PDSS1	A375_sens	A375_Res	13.746	6.05636	-1.18248	5e-05	9.09892e-05
GALNT13	A375_sens	A375_Res	2.73339	1.20445	-1.18232	5e-05	9.09892e-05
GGCT	A375_sens	A375_Res	71.0023	31.3058	-1.18143	5e-05	9.09892e-05
AMACR,C1QTNF3,C1QTNF3-AMACR	A375_sens	A375_Res	12.2036	5.38508	-1.18027	5e-05	9.09892e-05
TLE3	A375_sens	A375_Res	6.77828	2.99224	-1.17969	5e-05	9.09892e-05
KBTBD8	A375_sens	A375_Res	2.60913	1.1526	-1.17867	5e-05	9.09892e-05
CCT6A	A375_sens	A375_Res	256.225	113.356	-1.17654	5e-05	9.09892e-05
MTG1	A375_sens	A375_Res	23.6092	10.4515	-1.17564	5e-05	9.09892e-05
GPR19	A375_sens	A375_Res	2.46028	1.08966	-1.17494	5e-05	9.09892e-05
RGNEF	A375_sens	A375_Res	15.1088	6.69213	-1.17485	5e-05	9.09892e-05
TMCC3	A375_sens	A375_Res	3.45367	1.53034	-1.17428	5e-05	9.09892e-05
NOL6	A375_sens	A375_Res	70.5283	31.2575	-1.174	5e-05	9.09892e-05
PNN	A375_sens	A375_Res	24.8555	11.0253	-1.17274	5e-05	9.09892e-05
MCMBP	A375_sens	A375_Res	58.5528	25.9809	-1.17229	5e-05	9.09892e-05
MTHFD1L	A375_sens	A375_Res	27.7235	12.3017	-1.17226	5e-05	9.09892e-05
ENO1	A375_sens	A375_Res	1949.55	865.518	-1.1715	5e-05	9.09892e-05
SEH1L	A375_sens	A375_Res	41.8451	18.5814	-1.1712	5e-05	9.09892e-05
CENPJ	A375_sens	A375_Res	7.64575	3.39567	-1.17096	5e-05	9.09892e-05
DCTPP1	A375_sens	A375_Res	43.0987	19.1426	-1.17086	5e-05	9.09892e-05
GABPB1	A375_sens	A375_Res	18.7982	8.35943	-1.16912	5e-05	9.09892e-05
FKBP4	A375_sens	A375_Res	58.6997	26.1076	-1.16888	5e-05	9.09892e-05
EN2	A375_sens	A375_Res	3.20292	1.42553	-1.16789	5e-05	9.09892e-05
ELMO3	A375_sens	A375_Res	1.39702	0.621794	-1.16785	5e-05	9.09892e-05
TOMM5	A375_sens	A375_Res	260.536	116.144	-1.16558	5e-05	9.09892e-05
MOK	A375_sens	A375_Res	11.7199	5.23403	-1.16297	5e-05	9.09892e-05
GPATCH4	A375_sens	A375_Res	46.9216	20.96	-1.16262	5e-05	9.09892e-05
MICAL3	A375_sens	A375_Res	18.4682	8.25414	-1.16185	5e-05	9.09892e-05
WDHD1	A375_sens	A375_Res	7.72896	3.45582	-1.16125	5e-05	9.09892e-05
MLH1	A375_sens	A375_Res	31.8579	14.2451	-1.16118	5e-05	9.09892e-05
SH3RF3	A375_sens	A375_Res	4.05539	1.81341	-1.16114	5e-05	9.09892e-05
PES1	A375_sens	A375_Res	47.6765	21.3194	-1.16111	5e-05	9.09892e-05
KCNJ2	A375_sens	A375_Res	1.39861	0.625416	-1.1611	5e-05	9.09892e-05
ALG14	A375_sens	A375_Res	10.5034	4.69766	-1.16085	5e-05	9.09892e-05
IFRD2	A375_sens	A375_Res	61.9857	27.7419	-1.15987	5e-05	9.09892e-05
NCAPD3	A375_sens	A375_Res	34.9102	15.634	-1.15897	5e-05	9.09892e-05
C1QBP	A375_sens	A375_Res	420.06	188.207	-1.15827	5e-05	9.09892e-05
UTP20	A375_sens	A375_Res	18.2052	8.16792	-1.15631	5e-05	9.09892e-05
YRDC	A375_sens	A375_Res	51.3779	23.054	-1.15613	5e-05	9.09892e-05
LAS1L	A375_sens	A375_Res	33.4209	15.0008	-1.15571	5e-05	9.09892e-05
HELLS	A375_sens	A375_Res	21.6617	9.72397	-1.15553	5e-05	9.09892e-05
PWP2	A375_sens	A375_Res	23.4426	10.5314	-1.15443	5e-05	9.09892e-05
HGS	A375_sens	A375_Res	84.0504	37.766	-1.15417	5e-05	9.09892e-05
DCLRE1B	A375_sens	A375_Res	8.74724	3.93075	-1.15402	5e-05	9.09892e-05
LRRC8B	A375_sens	A375_Res	1.34307	0.604926	-1.15071	5e-05	9.09892e-05
MSRA	A375_sens	A375_Res	10.197	4.59938	-1.14864	5e-05	9.09892e-05
EPHA7	A375_sens	A375_Res	1.84971	0.835089	-1.1473	5e-05	9.09892e-05
PSMC1	A375_sens	A375_Res	97.6171	44.0756	-1.14716	5e-05	9.09892e-05
YEATS4	A375_sens	A375_Res	41.7399	18.8545	-1.14652	5e-05	9.09892e-05
KIF24	A375_sens	A375_Res	2.67483	1.2093	-1.14528	5e-05	9.09892e-05
NRF1	A375_sens	A375_Res	5.82866	2.63738	-1.14406	5e-05	9.09892e-05
CCT7	A375_sens	A375_Res	291.006	131.712	-1.14367	5e-05	9.09892e-05
SNRPA1	A375_sens	A375_Res	37.1025	16.7969	-1.14332	5e-05	9.09892e-05
ZNF511	A375_sens	A375_Res	46.4759	21.0408	-1.14329	5e-05	9.09892e-05
CKAP2	A375_sens	A375_Res	32.8585	14.8821	-1.14268	5e-05	9.09892e-05
RPS26P11	A375_sens	A375_Res	4.26132	1.93323	-1.14029	0.0104	0.0149395
KIAA0020	A375_sens	A375_Res	58.1967	26.4198	-1.13931	5e-05	9.09892e-05
SNRPC	A375_sens	A375_Res	92.9155	42.1902	-1.13901	5e-05	9.09892e-05
NOC4L	A375_sens	A375_Res	20.1272	9.1427	-1.13845	5e-05	9.09892e-05
NGDN	A375_sens	A375_Res	32.6182	14.8197	-1.13816	5e-05	9.09892e-05
EIF6	A375_sens	A375_Res	342.058	155.475	-1.13756	5e-05	9.09892e-05
TFB1M	A375_sens	A375_Res	16.0032	7.277	-1.13695	5e-05	9.09892e-05
BOLA3	A375_sens	A375_Res	84.1408	38.2623	-1.13688	5e-05	9.09892e-05
EXOSC2	A375_sens	A375_Res	47.0819	21.4174	-1.13639	5e-05	9.09892e-05
DDX56	A375_sens	A375_Res	68.2988	31.0729	-1.1362	5e-05	9.09892e-05
DHX37	A375_sens	A375_Res	16.8375	7.67794	-1.13289	5e-05	9.09892e-05
UTP14A	A375_sens	A375_Res	43.378	19.7864	-1.13246	5e-05	9.09892e-05
HSPBP1	A375_sens	A375_Res	41.2706	18.8526	-1.13035	5e-05	9.09892e-05
NIP7	A375_sens	A375_Res	77.8287	35.5962	-1.12858	5e-05	9.09892e-05
MLLT11	A375_sens	A375_Res	72.8489	33.3619	-1.12671	5e-05	9.09892e-05
HIST1H1D	A375_sens	A375_Res	846.234	387.556	-1.12665	5e-05	9.09892e-05
TSPAN13	A375_sens	A375_Res	47.4064	21.7188	-1.12614	5e-05	9.09892e-05
PRDM1	A375_sens	A375_Res	3.08166	1.41204	-1.12592	5e-05	9.09892e-05
PARPBP	A375_sens	A375_Res	9.15403	4.19851	-1.12453	5e-05	9.09892e-05
PSMD2	A375_sens	A375_Res	134.178	61.5683	-1.12389	5e-05	9.09892e-05
SMPD4	A375_sens	A375_Res	15.1534	6.95571	-1.12337	5e-05	9.09892e-05
GJB3	A375_sens	A375_Res	10.9116	5.00898	-1.12327	5e-05	9.09892e-05
HAUS1	A375_sens	A375_Res	41.7025	19.1618	-1.1219	5e-05	9.09892e-05
RMI1	A375_sens	A375_Res	6.49757	2.98616	-1.12161	5e-05	9.09892e-05
MEPCE	A375_sens	A375_Res	50.7139	23.3102	-1.12142	5e-05	9.09892e-05
NFKB1	A375_sens	A375_Res	36.2781	16.6761	-1.12132	5e-05	9.09892e-05
SUV39H2	A375_sens	A375_Res	12.1781	5.60122	-1.12048	5e-05	9.09892e-05
TMEM48	A375_sens	A375_Res	42.2388	19.4345	-1.11995	5e-05	9.09892e-05
RELL1	A375_sens	A375_Res	33.6948	15.5068	-1.11963	5e-05	9.09892e-05
TRIM28	A375_sens	A375_Res	257.369	118.583	-1.11794	5e-05	9.09892e-05
STK39	A375_sens	A375_Res	5.84143	2.69195	-1.11767	5e-05	9.09892e-05
DNLZ	A375_sens	A375_Res	45.4749	20.9886	-1.11547	5e-05	9.09892e-05
PMCH	A375_sens	A375_Res	3.65188	1.68599	-1.11505	0.0065	0.00956862
HOXA3	A375_sens	A375_Res	2.104	0.971526	-1.11481	5e-05	9.09892e-05
IMP4	A375_sens	A375_Res	60.4319	27.9269	-1.11366	5e-05	9.09892e-05
KPTN	A375_sens	A375_Res	6.50963	3.00931	-1.11314	5e-05	9.09892e-05
PDXP	A375_sens	A375_Res	31.121	14.3896	-1.11286	5e-05	9.09892e-05
STARD8	A375_sens	A375_Res	1.33912	0.619197	-1.11281	5e-05	9.09892e-05
PNP	A375_sens	A375_Res	36.3109	16.8013	-1.11183	5e-05	9.09892e-05
S100A16	A375_sens	A375_Res	326.574	151.123	-1.11169	5e-05	9.09892e-05
COQ2	A375_sens	A375_Res	15.6321	7.23467	-1.11151	5e-05	9.09892e-05
ACAT2	A375_sens	A375_Res	24.817	11.4884	-1.11115	5e-05	9.09892e-05
PVR	A375_sens	A375_Res	24.9759	11.5643	-1.11086	5e-05	9.09892e-05
IDAS	A375_sens	A375_Res	2.53419	1.1735	-1.11071	5e-05	9.09892e-05
CCDC134	A375_sens	A375_Res	4.22149	1.95527	-1.11038	5e-05	9.09892e-05
NUP85	A375_sens	A375_Res	29.1121	13.4894	-1.1098	5e-05	9.09892e-05
LTBP2	A375_sens	A375_Res	0.990954	0.459299	-1.10939	5e-05	9.09892e-05
LOC100288181	A375_sens	A375_Res	5.76676	2.67426	-1.10862	5e-05	9.09892e-05
CCT4	A375_sens	A375_Res	219.121	101.727	-1.10703	5e-05	9.09892e-05
SLC25A19	A375_sens	A375_Res	11.8801	5.51777	-1.10639	5e-05	9.09892e-05
COTL1	A375_sens	A375_Res	186.699	86.7433	-1.10589	5e-05	9.09892e-05
LOC100507178	A375_sens	A375_Res	0.651887	0.303187	-1.10441	0.0068	0.00998439
PRMT1	A375_sens	A375_Res	197.105	91.693	-1.10408	5e-05	9.09892e-05
ATRIP	A375_sens	A375_Res	14.8497	6.90951	-1.10378	5e-05	9.09892e-05
UNG	A375_sens	A375_Res	59.7431	27.811	-1.10312	5e-05	9.09892e-05
PDRG1	A375_sens	A375_Res	12.6192	5.87681	-1.10251	5e-05	9.09892e-05
MYO19	A375_sens	A375_Res	36.3603	16.9374	-1.10215	5e-05	9.09892e-05
TNFRSF8	A375_sens	A375_Res	0.62527	0.291333	-1.10181	0.0006	0.000994684
LOC81691	A375_sens	A375_Res	7.94031	3.70287	-1.10055	5e-05	9.09892e-05
UAP1	A375_sens	A375_Res	88.7101	41.3964	-1.09959	5e-05	9.09892e-05
NUDT1	A375_sens	A375_Res	27.6536	12.9117	-1.09879	5e-05	9.09892e-05
MIS18A	A375_sens	A375_Res	14.1876	6.62478	-1.09869	5e-05	9.09892e-05
ZNF85	A375_sens	A375_Res	9.80568	4.58249	-1.09748	5e-05	9.09892e-05
FHOD3	A375_sens	A375_Res	8.88285	4.15134	-1.09745	5e-05	9.09892e-05
CDK2	A375_sens	A375_Res	81.9739	38.3253	-1.09687	5e-05	9.09892e-05
SSBP1	A375_sens	A375_Res	238.113	111.39	-1.09602	5e-05	9.09892e-05
TFB2M	A375_sens	A375_Res	56.2042	26.2976	-1.09575	5e-05	9.09892e-05
F3	A375_sens	A375_Res	7.56712	3.54158	-1.09535	5e-05	9.09892e-05
MRPL39	A375_sens	A375_Res	38.4728	18.0103	-1.09502	5e-05	9.09892e-05
MAP3K9	A375_sens	A375_Res	1.02659	0.480792	-1.09438	5e-05	9.09892e-05
PSMD12	A375_sens	A375_Res	72.2553	33.8967	-1.09196	5e-05	9.09892e-05
NLE1	A375_sens	A375_Res	15.9143	7.46802	-1.09153	5e-05	9.09892e-05
RANGAP1	A375_sens	A375_Res	73.1407	34.325	-1.09142	5e-05	9.09892e-05
VGLL2	A375_sens	A375_Res	0.831316	0.390671	-1.08944	0.0059	0.0087281
APEX2	A375_sens	A375_Res	29.1969	13.7243	-1.08908	5e-05	9.09892e-05
ZNF850	A375_sens	A375_Res	2.7209	1.27905	-1.08901	5e-05	9.09892e-05
SAAL1	A375_sens	A375_Res	29.1438	13.7048	-1.0885	5e-05	9.09892e-05
NF2	A375_sens	A375_Res	78.9179	37.1276	-1.08786	5e-05	9.09892e-05
SNRPE	A375_sens	A375_Res	155.303	73.2067	-1.08503	5e-05	9.09892e-05
UMPS	A375_sens	A375_Res	13.4294	6.33283	-1.08447	5e-05	9.09892e-05
SP2	A375_sens	A375_Res	2.42877	1.14537	-1.08441	5e-05	9.09892e-05
GRPEL1	A375_sens	A375_Res	63.7843	30.1012	-1.08338	5e-05	9.09892e-05
MAP3K5	A375_sens	A375_Res	2.30767	1.08908	-1.08333	5e-05	9.09892e-05
GAS2L3	A375_sens	A375_Res	15.4924	7.31486	-1.08266	5e-05	9.09892e-05
TPM1	A375_sens	A375_Res	108.939	51.4797	-1.08144	5e-05	9.09892e-05
CASP3	A375_sens	A375_Res	27.5857	13.0412	-1.08084	5e-05	9.09892e-05
PPP5C	A375_sens	A375_Res	35.5247	16.7984	-1.0805	5e-05	9.09892e-05
CWF19L1	A375_sens	A375_Res	20.6973	9.80149	-1.07837	5e-05	9.09892e-05
RAET1E	A375_sens	A375_Res	1.11745	0.529187	-1.07836	0.02065	0.0286123
RPS26	A375_sens	A375_Res	744.874	352.901	-1.07774	5e-05	9.09892e-05
ILF2	A375_sens	A375_Res	279.89	132.615	-1.07762	5e-05	9.09892e-05
GPN3	A375_sens	A375_Res	38.7427	18.3627	-1.07714	5e-05	9.09892e-05
EIF5	A375_sens	A375_Res	49.9661	23.6956	-1.07633	5e-05	9.09892e-05
CEP72	A375_sens	A375_Res	4.35991	2.06785	-1.07617	5e-05	9.09892e-05
XRCC5	A375_sens	A375_Res	237.98	112.99	-1.07464	5e-05	9.09892e-05
TPRKB	A375_sens	A375_Res	69.7613	33.1502	-1.07341	5e-05	9.09892e-05
SLC37A2	A375_sens	A375_Res	6.82103	3.24353	-1.07242	5e-05	9.09892e-05
WDR18	A375_sens	A375_Res	48.8684	23.2412	-1.07222	5e-05	9.09892e-05
TRMT6	A375_sens	A375_Res	32.9409	15.6877	-1.07024	5e-05	9.09892e-05
BCL2	A375_sens	A375_Res	3.92711	1.87041	-1.07011	5e-05	9.09892e-05
ADSL	A375_sens	A375_Res	93.7493	44.6579	-1.06989	5e-05	9.09892e-05
RBMX	A375_sens	A375_Res	218.608	104.16	-1.06954	5e-05	9.09892e-05
LOC441177	A375_sens	A375_Res	2.75916	1.31558	-1.06852	0.00065	0.00107365
INO80C	A375_sens	A375_Res	4.36711	2.08329	-1.06782	5e-05	9.09892e-05
ITGA4	A375_sens	A375_Res	19.264	9.19004	-1.06777	5e-05	9.09892e-05
XRCC6	A375_sens	A375_Res	214.847	102.496	-1.06774	5e-05	9.09892e-05
MAP3K14	A375_sens	A375_Res	4.43668	2.11729	-1.06726	5e-05	9.09892e-05
NSUN2	A375_sens	A375_Res	57.9227	27.6518	-1.06675	5e-05	9.09892e-05
CCDC99	A375_sens	A375_Res	20.5662	9.82212	-1.06617	5e-05	9.09892e-05
PSMC4	A375_sens	A375_Res	171.146	81.7639	-1.06569	5e-05	9.09892e-05
ZNF273	A375_sens	A375_Res	2.35024	1.1234	-1.06494	5e-05	9.09892e-05
DGCR8,MIR1306,MIR3618	A375_sens	A375_Res	12.8183	6.12822	-1.06467	5e-05	9.09892e-05
SERTAD4	A375_sens	A375_Res	31.813	15.2096	-1.06463	5e-05	9.09892e-05
WDR77	A375_sens	A375_Res	44.2696	21.1736	-1.06405	5e-05	9.09892e-05
SF3B4	A375_sens	A375_Res	38.7369	18.5299	-1.06385	5e-05	9.09892e-05
TM4SF1	A375_sens	A375_Res	141.423	67.6724	-1.06338	5e-05	9.09892e-05
RAVER1	A375_sens	A375_Res	26.3427	12.6062	-1.06327	5e-05	9.09892e-05
AADAT	A375_sens	A375_Res	10.1828	4.87433	-1.06286	5e-05	9.09892e-05
TOPBP1	A375_sens	A375_Res	36.525	17.484	-1.06285	5e-05	9.09892e-05
RUVBL2	A375_sens	A375_Res	183.425	87.8314	-1.06238	5e-05	9.09892e-05
IPO4	A375_sens	A375_Res	40.5841	19.4364	-1.06215	5e-05	9.09892e-05
LIN9	A375_sens	A375_Res	11.1712	5.35087	-1.06194	5e-05	9.09892e-05
INSIG1	A375_sens	A375_Res	26.202	12.5677	-1.05995	5e-05	9.09892e-05
CPN1	A375_sens	A375_Res	1.37455	0.659723	-1.05902	0.0012	0.00192547
MYBBP1A	A375_sens	A375_Res	47.6599	22.875	-1.059	5e-05	9.09892e-05
TEAD4	A375_sens	A375_Res	25.2198	12.116	-1.05765	5e-05	9.09892e-05
DDX5,MIR3064	A375_sens	A375_Res	291.149	139.916	-1.0572	5e-05	9.09892e-05
NUBP1	A375_sens	A375_Res	32.3089	15.5283	-1.05703	5e-05	9.09892e-05
MYC	A375_sens	A375_Res	10.9656	5.27194	-1.05657	5e-05	9.09892e-05
SLIRP	A375_sens	A375_Res	358.13	172.247	-1.056	5e-05	9.09892e-05
PSMG1	A375_sens	A375_Res	49.2588	23.7056	-1.05516	5e-05	9.09892e-05
DDX20	A375_sens	A375_Res	23.1449	11.1416	-1.05474	5e-05	9.09892e-05
RBPMS	A375_sens	A375_Res	4.31893	2.08026	-1.05391	5e-05	9.09892e-05
TIMP1	A375_sens	A375_Res	212.591	102.397	-1.0539	5e-05	9.09892e-05
PPIF	A375_sens	A375_Res	59.1727	28.547	-1.05159	5e-05	9.09892e-05
U2AF2	A375_sens	A375_Res	87.8657	42.3986	-1.05128	5e-05	9.09892e-05
PSMD11	A375_sens	A375_Res	109.318	52.7506	-1.05127	5e-05	9.09892e-05
ZNF492	A375_sens	A375_Res	2.47337	1.19378	-1.05095	5e-05	9.09892e-05
RPL39L	A375_sens	A375_Res	40.9626	19.7739	-1.05071	5e-05	9.09892e-05
MTHFD1	A375_sens	A375_Res	37.7366	18.2179	-1.05061	5e-05	9.09892e-05
GTPBP4	A375_sens	A375_Res	70.6497	34.1111	-1.05044	5e-05	9.09892e-05
NCOA5	A375_sens	A375_Res	19.116	9.23011	-1.05036	5e-05	9.09892e-05
EIF4EBP1	A375_sens	A375_Res	117.163	56.5888	-1.04992	5e-05	9.09892e-05
FASTKD2	A375_sens	A375_Res	13.1284	6.34383	-1.04926	5e-05	9.09892e-05
PNPT1	A375_sens	A375_Res	26.8932	12.9961	-1.04917	5e-05	9.09892e-05
IBA57	A375_sens	A375_Res	3.13455	1.5149	-1.04904	5e-05	9.09892e-05
EZH2	A375_sens	A375_Res	23.1616	11.1952	-1.04886	5e-05	9.09892e-05
EIF2C2	A375_sens	A375_Res	16.2165	7.84108	-1.04833	5e-05	9.09892e-05
YWHAH	A375_sens	A375_Res	57.1622	27.66	-1.04726	5e-05	9.09892e-05
SEPHS1	A375_sens	A375_Res	27.3173	13.2232	-1.04674	5e-05	9.09892e-05
BCAR3	A375_sens	A375_Res	36.6075	17.7205	-1.04672	5e-05	9.09892e-05
AP4B1	A375_sens	A375_Res	14.865	7.20261	-1.04533	5e-05	9.09892e-05
NUP35	A375_sens	A375_Res	13.0885	6.34219	-1.04524	5e-05	9.09892e-05
POMP	A375_sens	A375_Res	162.756	78.8661	-1.04523	5e-05	9.09892e-05
DCAF13	A375_sens	A375_Res	68.7018	33.3022	-1.04473	5e-05	9.09892e-05
CCDC94	A375_sens	A375_Res	17.11	8.29517	-1.0445	5e-05	9.09892e-05
NUP88	A375_sens	A375_Res	47.3513	22.9586	-1.04437	5e-05	9.09892e-05
RRP1B	A375_sens	A375_Res	24.1498	11.7104	-1.04422	5e-05	9.09892e-05
CALM2	A375_sens	A375_Res	853.613	413.985	-1.044	5e-05	9.09892e-05
C17orf53	A375_sens	A375_Res	5.78152	2.80418	-1.04387	5e-05	9.09892e-05
ENOSF1	A375_sens	A375_Res	8.12185	3.94072	-1.04335	5e-05	9.09892e-05
CDC7	A375_sens	A375_Res	7.87441	3.82443	-1.04193	5e-05	9.09892e-05
PAK1IP1	A375_sens	A375_Res	31.7897	15.4488	-1.04106	5e-05	9.09892e-05
CTNNAL1	A375_sens	A375_Res	59.2618	28.8042	-1.04082	5e-05	9.09892e-05
AMIGO2	A375_sens	A375_Res	84.7485	41.1969	-1.04065	5e-05	9.09892e-05
NUP155	A375_sens	A375_Res	53.2218	25.8757	-1.04042	5e-05	9.09892e-05
ARSB	A375_sens	A375_Res	8.52379	4.14614	-1.03973	5e-05	9.09892e-05
KPNB1	A375_sens	A375_Res	171.504	83.5213	-1.03802	5e-05	9.09892e-05
EMP1	A375_sens	A375_Res	127.086	61.9442	-1.03677	5e-05	9.09892e-05
LOC728554	A375_sens	A375_Res	7.28061	3.55015	-1.03618	5e-05	9.09892e-05
ANP32E	A375_sens	A375_Res	75.0528	36.6108	-1.03564	5e-05	9.09892e-05
C16orf59	A375_sens	A375_Res	11.6831	5.69932	-1.03556	5e-05	9.09892e-05
CEP135	A375_sens	A375_Res	5.86044	2.85927	-1.03536	5e-05	9.09892e-05
HNRNPA2B1	A375_sens	A375_Res	208.593	101.775	-1.0353	5e-05	9.09892e-05
LOC100288637	A375_sens	A375_Res	2.74144	1.33799	-1.03487	5e-05	9.09892e-05
PARP2	A375_sens	A375_Res	12.0723	5.89413	-1.03435	5e-05	9.09892e-05
FASTKD3	A375_sens	A375_Res	14.0396	6.86165	-1.03287	5e-05	9.09892e-05
TMEM22	A375_sens	A375_Res	18.0182	8.80708	-1.03272	5e-05	9.09892e-05
HN1	A375_sens	A375_Res	136.63	66.8204	-1.03192	5e-05	9.09892e-05
PRPS1	A375_sens	A375_Res	30.1309	14.7359	-1.03191	5e-05	9.09892e-05
PLA2G7	A375_sens	A375_Res	7.42385	3.63144	-1.03162	5e-05	9.09892e-05
LHX1	A375_sens	A375_Res	2.20016	1.07642	-1.03137	5e-05	9.09892e-05
WDR43	A375_sens	A375_Res	64.3085	31.4654	-1.03124	5e-05	9.09892e-05
POLA1	A375_sens	A375_Res	13.1511	6.43497	-1.03117	5e-05	9.09892e-05
MRPL3	A375_sens	A375_Res	120.331	58.8876	-1.03097	5e-05	9.09892e-05
ILF3	A375_sens	A375_Res	134.501	65.8612	-1.03011	5e-05	9.09892e-05
HNRNPD	A375_sens	A375_Res	39.0964	19.1503	-1.02967	5e-05	9.09892e-05
PSMD1	A375_sens	A375_Res	72.1261	35.3333	-1.02949	5e-05	9.09892e-05
PCDH9	A375_sens	A375_Res	1.50568	0.737991	-1.02874	5e-05	9.09892e-05
RCL1	A375_sens	A375_Res	19.7996	9.71114	-1.02776	5e-05	9.09892e-05
KLHL4	A375_sens	A375_Res	0.852077	0.417976	-1.02757	0.0004	0.000674733
CAMK4	A375_sens	A375_Res	25.2265	12.3749	-1.02753	5e-05	9.09892e-05
EIF3C,EIF3CL	A375_sens	A375_Res	3.04686	1.49498	-1.02719	5e-05	9.09892e-05
NETO2	A375_sens	A375_Res	26.8875	13.1934	-1.02712	5e-05	9.09892e-05
ADAMTS3	A375_sens	A375_Res	4.14027	2.03193	-1.02687	5e-05	9.09892e-05
POLE4	A375_sens	A375_Res	44.216	21.7108	-1.02616	5e-05	9.09892e-05
ST3GAL1	A375_sens	A375_Res	6.88199	3.37948	-1.02603	5e-05	9.09892e-05
ABCA1	A375_sens	A375_Res	3.35616	1.64967	-1.02464	5e-05	9.09892e-05
PSMB2	A375_sens	A375_Res	52.292	25.7112	-1.0242	5e-05	9.09892e-05
FAM203A	A375_sens	A375_Res	0.729663	0.359038	-1.02309	0.0054	0.00802533
GNL2	A375_sens	A375_Res	57.9871	28.5765	-1.0209	5e-05	9.09892e-05
SLFN12	A375_sens	A375_Res	10.8087	5.3284	-1.02042	5e-05	9.09892e-05
SRRT	A375_sens	A375_Res	43.1719	21.2831	-1.02038	5e-05	9.09892e-05
VCP	A375_sens	A375_Res	212.755	104.948	-1.01951	5e-05	9.09892e-05
BAG2	A375_sens	A375_Res	19.0743	9.41054	-1.01928	5e-05	9.09892e-05
KLHL25	A375_sens	A375_Res	2.44367	1.20621	-1.01857	5e-05	9.09892e-05
FERMT1	A375_sens	A375_Res	19.7446	9.74631	-1.01853	5e-05	9.09892e-05
C5orf34	A375_sens	A375_Res	6.37477	3.14702	-1.01839	5e-05	9.09892e-05
DNAJC9	A375_sens	A375_Res	51.2798	25.3316	-1.01745	5e-05	9.09892e-05
CCT8	A375_sens	A375_Res	189.994	93.8672	-1.01726	5e-05	9.09892e-05
TRMT61A	A375_sens	A375_Res	12.5458	6.2008	-1.01668	5e-05	9.09892e-05
CEP78	A375_sens	A375_Res	17.2081	8.50784	-1.01622	5e-05	9.09892e-05
RTKN2	A375_sens	A375_Res	1.63238	0.80744	-1.01555	5e-05	9.09892e-05
NTN1	A375_sens	A375_Res	0.726661	0.359497	-1.0153	0.0001	0.000178161
MZT1	A375_sens	A375_Res	28.7242	14.2135	-1.01501	5e-05	9.09892e-05
ACTB	A375_sens	A375_Res	2265.76	1122.02	-1.0139	5e-05	9.09892e-05
WDR74	A375_sens	A375_Res	61.4372	30.4255	-1.01383	5e-05	9.09892e-05
RAD1	A375_sens	A375_Res	18.0428	8.93737	-1.0135	5e-05	9.09892e-05
RPL13AP20	A375_sens	A375_Res	6.174	3.05836	-1.01345	0.00015	0.000263383
TXN	A375_sens	A375_Res	672.224	333.011	-1.01337	5e-05	9.09892e-05
ZNF521	A375_sens	A375_Res	2.42212	1.20015	-1.01306	5e-05	9.09892e-05
RMI2	A375_sens	A375_Res	19.7776	9.79998	-1.01302	5e-05	9.09892e-05
CCDC58	A375_sens	A375_Res	53.0603	26.2986	-1.01265	5e-05	9.09892e-05
NUP153	A375_sens	A375_Res	27.5555	13.6747	-1.01083	5e-05	9.09892e-05
TFAM	A375_sens	A375_Res	41.7019	20.7021	-1.01034	5e-05	9.09892e-05
HCFC1	A375_sens	A375_Res	23.0753	11.4599	-1.00976	5e-05	9.09892e-05
CLK1	A375_sens	A375_Res	17.5262	8.70412	-1.00974	5e-05	9.09892e-05
FN1	A375_sens	A375_Res	12.0146	5.96994	-1.009	5e-05	9.09892e-05
TSR1	A375_sens	A375_Res	68.123	33.8499	-1.00899	5e-05	9.09892e-05
MANSC1	A375_sens	A375_Res	11.6613	5.79781	-1.00815	5e-05	9.09892e-05
ZNF670,ZNF670-ZNF695,ZNF695	A375_sens	A375_Res	9.6588	4.80374	-1.00769	5e-05	9.09892e-05
RECQL4	A375_sens	A375_Res	16.3182	8.11581	-1.00768	5e-05	9.09892e-05
ING3	A375_sens	A375_Res	15.8829	7.89945	-1.00765	5e-05	9.09892e-05
CD200	A375_sens	A375_Res	1.34439	0.669016	-1.00684	0.00065	0.00107365
PEMT	A375_sens	A375_Res	39.4616	19.6459	-1.00622	5e-05	9.09892e-05
RAE1	A375_sens	A375_Res	64.9212	32.3211	-1.00621	5e-05	9.09892e-05
MIR1244-3,PTMA	A375_sens	A375_Res	690.453	343.769	-1.0061	5e-05	9.09892e-05
TBCB	A375_sens	A375_Res	81.4197	40.5435	-1.00591	5e-05	9.09892e-05
PSMC3IP	A375_sens	A375_Res	29.8485	14.879	-1.00438	5e-05	9.09892e-05
ACTL6A	A375_sens	A375_Res	56.16	28.0082	-1.0037	5e-05	9.09892e-05
PRH1,PRH1-PRR4,PRR4	A375_sens	A375_Res	9.07722	4.529	-1.00306	0.0002	0.000347361
CEP128	A375_sens	A375_Res	3.03994	1.51768	-1.00218	5e-05	9.09892e-05
LRP3	A375_sens	A375_Res	0.737851	0.368471	-1.00178	0.0013	0.00207783
FDCSP	A375_sens	A375_Res	20.6689	10.3338	-1.0001	5e-05	9.09892e-05
CMTM7	A375_sens	A375_Res	110.888	55.4567	-0.999674	5e-05	9.09892e-05
ZNF814	A375_sens	A375_Res	4.26413	2.13258	-0.999653	5e-05	9.09892e-05
TRMT1	A375_sens	A375_Res	31.8672	15.9442	-0.999036	5e-05	9.09892e-05
NEDD4L	A375_sens	A375_Res	34.5373	17.2835	-0.998761	5e-05	9.09892e-05
PGM2	A375_sens	A375_Res	40.6473	20.3515	-0.998024	5e-05	9.09892e-05
PUS1	A375_sens	A375_Res	15.0966	7.55979	-0.997804	5e-05	9.09892e-05
TFAP4	A375_sens	A375_Res	16.1373	8.08215	-0.997591	5e-05	9.09892e-05
STRA13	A375_sens	A375_Res	44.7163	22.4171	-0.996201	5e-05	9.09892e-05
EIF4A3	A375_sens	A375_Res	60.237	30.2168	-0.995301	5e-05	9.09892e-05
SERPINA3	A375_sens	A375_Res	70.2763	35.2949	-0.99358	5e-05	9.09892e-05
TNFRSF10A	A375_sens	A375_Res	15.1527	7.61215	-0.993195	5e-05	9.09892e-05
LYZ	A375_sens	A375_Res	2.57675	1.29466	-0.992977	0.0003	0.000512067
ZNF804A	A375_sens	A375_Res	1.71222	0.860467	-0.99268	5e-05	9.09892e-05
ZNF668	A375_sens	A375_Res	16.7688	8.43087	-0.992028	5e-05	9.09892e-05
EXOC6	A375_sens	A375_Res	18.4509	9.27744	-0.991891	5e-05	9.09892e-05
PDCD5	A375_sens	A375_Res	161.147	81.0718	-0.991109	5e-05	9.09892e-05
MRPL51	A375_sens	A375_Res	259.476	130.54	-0.991107	5e-05	9.09892e-05
COPS3	A375_sens	A375_Res	81.7955	41.1543	-0.990979	5e-05	9.09892e-05
TDG	A375_sens	A375_Res	19.0304	9.57541	-0.990899	5e-05	9.09892e-05
PSMB6	A375_sens	A375_Res	184.248	92.7463	-0.99029	5e-05	9.09892e-05
FASN	A375_sens	A375_Res	52.6437	26.5261	-0.98885	5e-05	9.09892e-05
C3orf26	A375_sens	A375_Res	43.9738	22.1582	-0.9888	5e-05	9.09892e-05
BZW1	A375_sens	A375_Res	138.63	69.8959	-0.987964	5e-05	9.09892e-05
URB2	A375_sens	A375_Res	19.0168	9.59528	-0.986874	5e-05	9.09892e-05
POLE3	A375_sens	A375_Res	64.9525	32.8135	-0.985093	5e-05	9.09892e-05
SSNA1	A375_sens	A375_Res	66.1672	33.438	-0.984628	5e-05	9.09892e-05
RRP7A	A375_sens	A375_Res	13.2091	6.67796	-0.984054	5e-05	9.09892e-05
HYLS1	A375_sens	A375_Res	16.03	8.10655	-0.983613	5e-05	9.09892e-05
MPHOSPH6	A375_sens	A375_Res	16.2539	8.22259	-0.983118	5e-05	9.09892e-05
MT2A	A375_sens	A375_Res	831.027	420.418	-0.983072	5e-05	9.09892e-05
SLBP	A375_sens	A375_Res	75.0671	37.986	-0.982713	5e-05	9.09892e-05
SRSF7	A375_sens	A375_Res	109.36	55.3668	-0.981992	5e-05	9.09892e-05
PRIM2	A375_sens	A375_Res	11.4246	5.78552	-0.981625	5e-05	9.09892e-05
SPATS2L	A375_sens	A375_Res	13.8417	7.01529	-0.980449	5e-05	9.09892e-05
CHAMP1	A375_sens	A375_Res	8.7492	4.43546	-0.980068	5e-05	9.09892e-05
EIF3B	A375_sens	A375_Res	138.818	70.391	-0.979737	5e-05	9.09892e-05
PRSS53	A375_sens	A375_Res	2.70413	1.37202	-0.978868	0.00375	0.0056781
MYO1E	A375_sens	A375_Res	38.4495	19.5149	-0.978388	5e-05	9.09892e-05
PCBD2	A375_sens	A375_Res	4.75248	2.41236	-0.978236	5e-05	9.09892e-05
NPM1	A375_sens	A375_Res	1710.83	868.79	-0.977615	5e-05	9.09892e-05
ARL6IP1	A375_sens	A375_Res	209.394	106.338	-0.977561	5e-05	9.09892e-05
RPP40	A375_sens	A375_Res	10.6124	5.39606	-0.975779	5e-05	9.09892e-05
PRMT5	A375_sens	A375_Res	45.22	22.9958	-0.97559	5e-05	9.09892e-05
HIST1H4E	A375_sens	A375_Res	1731.23	880.403	-0.975564	5e-05	9.09892e-05
RCC1,SNHG3	A375_sens	A375_Res	115.551	58.7689	-0.975407	5e-05	9.09892e-05
CARD9	A375_sens	A375_Res	0.735205	0.373965	-0.975243	0.0053	0.00788396
CRY1	A375_sens	A375_Res	10.4262	5.30599	-0.974523	5e-05	9.09892e-05
CHCHD2	A375_sens	A375_Res	558.019	284.296	-0.972922	5e-05	9.09892e-05
PFDN2	A375_sens	A375_Res	148.711	75.7761	-0.972698	5e-05	9.09892e-05
C9orf100	A375_sens	A375_Res	6.30394	3.21221	-0.972686	5e-05	9.09892e-05
EXOSC8	A375_sens	A375_Res	28.4412	14.5139	-0.970545	5e-05	9.09892e-05
NUP37	A375_sens	A375_Res	71.2104	36.3637	-0.969591	5e-05	9.09892e-05
GEMIN4	A375_sens	A375_Res	27.129	13.8579	-0.969128	5e-05	9.09892e-05
P2RY11,PPAN,PPAN-P2RY11	A375_sens	A375_Res	45.3953	23.1995	-0.968447	5e-05	9.09892e-05
STK11IP	A375_sens	A375_Res	10.1856	5.21468	-0.965875	5e-05	9.09892e-05
CDKL1	A375_sens	A375_Res	2.77478	1.42216	-0.964284	0.00025	0.0004302
MIR4741,RBBP8	A375_sens	A375_Res	25.5163	13.0898	-0.962974	5e-05	9.09892e-05
CHEK1	A375_sens	A375_Res	33.8838	17.395	-0.961926	5e-05	9.09892e-05
HNRPDL	A375_sens	A375_Res	127.653	65.6079	-0.960287	5e-05	9.09892e-05
VBP1	A375_sens	A375_Res	77.353	39.7655	-0.959942	5e-05	9.09892e-05
C1orf133	A375_sens	A375_Res	15.6103	8.02721	-0.959533	5e-05	9.09892e-05
PCNT	A375_sens	A375_Res	6.96052	3.57998	-0.959243	5e-05	9.09892e-05
COMMD4	A375_sens	A375_Res	70.5687	36.3331	-0.957745	5e-05	9.09892e-05
ZNF697	A375_sens	A375_Res	14.2685	7.34824	-0.95736	5e-05	9.09892e-05
AFG3L1P	A375_sens	A375_Res	2.99171	1.54079	-0.957299	5e-05	9.09892e-05
LOC653653	A375_sens	A375_Res	1.59828	0.823499	-0.956686	0.01325	0.0188002
ANKRD39	A375_sens	A375_Res	6.69505	3.44997	-0.95651	5e-05	9.09892e-05
CINP	A375_sens	A375_Res	21.9279	11.3012	-0.956291	5e-05	9.09892e-05
FABP5	A375_sens	A375_Res	57.981	29.8858	-0.956122	5e-05	9.09892e-05
RTTN	A375_sens	A375_Res	3.97834	2.05093	-0.955889	5e-05	9.09892e-05
PSMD3	A375_sens	A375_Res	127.482	65.73	-0.955671	5e-05	9.09892e-05
GFOD1	A375_sens	A375_Res	1.73355	0.894786	-0.954113	5e-05	9.09892e-05
SMC1A	A375_sens	A375_Res	19.1435	9.88421	-0.953656	5e-05	9.09892e-05
NASP	A375_sens	A375_Res	55.0388	28.4285	-0.953112	5e-05	9.09892e-05
TUBG1	A375_sens	A375_Res	44.3156	22.9035	-0.952244	5e-05	9.09892e-05
TAF5	A375_sens	A375_Res	8.34633	4.31392	-0.952142	5e-05	9.09892e-05
PXDC1	A375_sens	A375_Res	40.0326	20.7018	-0.95142	5e-05	9.09892e-05
STAMBPL1	A375_sens	A375_Res	14.8535	7.68468	-0.950746	5e-05	9.09892e-05
CHIC2	A375_sens	A375_Res	35.477	18.3548	-0.950728	5e-05	9.09892e-05
B4GALT6	A375_sens	A375_Res	15.5935	8.07092	-0.950141	5e-05	9.09892e-05
NMNAT2	A375_sens	A375_Res	6.39403	3.30997	-0.94991	5e-05	9.09892e-05
AATF	A375_sens	A375_Res	57.6231	29.8305	-0.949859	5e-05	9.09892e-05
SF3A2	A375_sens	A375_Res	17.9002	9.27342	-0.948798	5e-05	9.09892e-05
C20orf197	A375_sens	A375_Res	1.02458	0.531053	-0.948111	0.0028	0.00430224
GLRX3	A375_sens	A375_Res	113.285	58.7511	-0.947269	5e-05	9.09892e-05
SCML1	A375_sens	A375_Res	8.93704	4.63562	-0.947034	5e-05	9.09892e-05
HNRNPA1,HNRNPA1P10	A375_sens	A375_Res	904.365	469.281	-0.946454	5e-05	9.09892e-05
AHSA1	A375_sens	A375_Res	90.2598	46.8412	-0.946305	5e-05	9.09892e-05
PSMD8	A375_sens	A375_Res	191.775	99.6802	-0.944032	5e-05	9.09892e-05
ZNF331	A375_sens	A375_Res	4.06073	2.1116	-0.943401	5e-05	9.09892e-05
MSH6	A375_sens	A375_Res	71.0735	36.9669	-0.943079	5e-05	9.09892e-05
C9orf156	A375_sens	A375_Res	10.5844	5.50679	-0.942657	5e-05	9.09892e-05
THRAP3	A375_sens	A375_Res	74.6029	38.8246	-0.942262	5e-05	9.09892e-05
CHST10	A375_sens	A375_Res	9.17846	4.77909	-0.941517	5e-05	9.09892e-05
NSMCE4A	A375_sens	A375_Res	43.9432	22.9028	-0.940116	5e-05	9.09892e-05
DARS2	A375_sens	A375_Res	56.7717	29.5959	-0.939775	5e-05	9.09892e-05
IL1RAP	A375_sens	A375_Res	11.1051	5.79212	-0.939057	5e-05	9.09892e-05
ERH	A375_sens	A375_Res	238.555	124.428	-0.939003	5e-05	9.09892e-05
SKP2	A375_sens	A375_Res	48.1875	25.1393	-0.938715	5e-05	9.09892e-05
ACOT7	A375_sens	A375_Res	91.2129	47.5933	-0.93848	5e-05	9.09892e-05
ACBD7	A375_sens	A375_Res	3.90735	2.04051	-0.937259	5e-05	9.09892e-05
MB21D2	A375_sens	A375_Res	11.9816	6.25946	-0.936712	5e-05	9.09892e-05
CNKSR2	A375_sens	A375_Res	3.48792	1.8222	-0.936684	5e-05	9.09892e-05
NAE1	A375_sens	A375_Res	74.3698	38.8834	-0.935563	5e-05	9.09892e-05
ANKH	A375_sens	A375_Res	8.62573	4.51203	-0.934869	5e-05	9.09892e-05
DCAF15	A375_sens	A375_Res	21.5584	11.2788	-0.934633	5e-05	9.09892e-05
DAZAP1	A375_sens	A375_Res	74.2645	38.8645	-0.934222	5e-05	9.09892e-05
HTR7	A375_sens	A375_Res	9.72668	5.09294	-0.933451	5e-05	9.09892e-05
RRS1	A375_sens	A375_Res	35.806	18.7494	-0.933358	5e-05	9.09892e-05
STAG1	A375_sens	A375_Res	23.8944	12.5244	-0.931933	5e-05	9.09892e-05
GEMIN5	A375_sens	A375_Res	18.146	9.51312	-0.931664	5e-05	9.09892e-05
PPRC1	A375_sens	A375_Res	14.2811	7.48879	-0.931307	5e-05	9.09892e-05
NFIB	A375_sens	A375_Res	10.5615	5.53885	-0.931151	5e-05	9.09892e-05
PRDX4	A375_sens	A375_Res	113.335	59.5654	-0.928044	5e-05	9.09892e-05
SARS2	A375_sens	A375_Res	18.0042	9.4659	-0.927524	5e-05	9.09892e-05
ARHGDIA	A375_sens	A375_Res	91.7766	48.2788	-0.926738	5e-05	9.09892e-05
PSMA3	A375_sens	A375_Res	125.377	65.9572	-0.926672	5e-05	9.09892e-05
TAGLN2	A375_sens	A375_Res	341.591	179.748	-0.926296	5e-05	9.09892e-05
SETMAR	A375_sens	A375_Res	4.94545	2.60236	-0.926285	5e-05	9.09892e-05
CCDC15	A375_sens	A375_Res	2.58239	1.35961	-0.925513	5e-05	9.09892e-05
TIMM50	A375_sens	A375_Res	39.9888	21.0736	-0.924156	5e-05	9.09892e-05
FAM195B	A375_sens	A375_Res	41.4968	21.884	-0.923128	5e-05	9.09892e-05
SPOCK1	A375_sens	A375_Res	9.05977	4.77834	-0.922965	5e-05	9.09892e-05
PSMB5	A375_sens	A375_Res	143.49	75.7532	-0.92157	5e-05	9.09892e-05
PAXIP1	A375_sens	A375_Res	8.18711	4.32229	-0.921559	5e-05	9.09892e-05
TXNL4B	A375_sens	A375_Res	10.7849	5.69419	-0.921444	0.0001	0.000178161
NT5E	A375_sens	A375_Res	28.9083	15.2676	-0.921007	5e-05	9.09892e-05
HR	A375_sens	A375_Res	11.7376	6.20039	-0.920702	5e-05	9.09892e-05
WNT10B	A375_sens	A375_Res	2.73445	1.44516	-0.920026	5e-05	9.09892e-05
MIR621,SLC25A15	A375_sens	A375_Res	13.433	7.09996	-0.919904	5e-05	9.09892e-05
UBN1	A375_sens	A375_Res	21.7768	11.5152	-0.919256	5e-05	9.09892e-05
NUP50	A375_sens	A375_Res	29.6889	15.7004	-0.919119	5e-05	9.09892e-05
CTNNBIP1	A375_sens	A375_Res	16.9086	8.94431	-0.918712	5e-05	9.09892e-05
PINX1	A375_sens	A375_Res	6.41438	3.39352	-0.918528	5e-05	9.09892e-05
PSMC6	A375_sens	A375_Res	56.0904	29.6852	-0.91801	5e-05	9.09892e-05
C4orf46	A375_sens	A375_Res	9.77074	5.18243	-0.914838	5e-05	9.09892e-05
HOXD-AS2	A375_sens	A375_Res	7.87941	4.18283	-0.913606	0.0013	0.00207783
SNRPD3	A375_sens	A375_Res	81.6624	43.3577	-0.913385	5e-05	9.09892e-05
CEP76	A375_sens	A375_Res	7.82747	4.15639	-0.913215	5e-05	9.09892e-05
UTP18	A375_sens	A375_Res	44.1242	23.4355	-0.912876	5e-05	9.09892e-05
UTP15	A375_sens	A375_Res	20.9563	11.1312	-0.912774	5e-05	9.09892e-05
E2F7	A375_sens	A375_Res	12.0422	6.39718	-0.912594	5e-05	9.09892e-05
SDC1	A375_sens	A375_Res	52.0063	27.6528	-0.911258	5e-05	9.09892e-05
ITFG2	A375_sens	A375_Res	4.85511	2.58193	-0.911054	5e-05	9.09892e-05
MPDU1	A375_sens	A375_Res	82.2177	43.724	-0.911024	5e-05	9.09892e-05
MRPL23	A375_sens	A375_Res	75.0563	39.9158	-0.911014	5e-05	9.09892e-05
DRG1	A375_sens	A375_Res	32.4046	17.2381	-0.910599	5e-05	9.09892e-05
MMS22L	A375_sens	A375_Res	6.43161	3.42187	-0.910395	5e-05	9.09892e-05
ZIC2	A375_sens	A375_Res	4.19455	2.2335	-0.90921	5e-05	9.09892e-05
POLD3	A375_sens	A375_Res	18.1639	9.67826	-0.908259	5e-05	9.09892e-05
LSG1	A375_sens	A375_Res	19.9351	10.6323	-0.906858	5e-05	9.09892e-05
ZNF232	A375_sens	A375_Res	8.68988	4.64036	-0.9051	5e-05	9.09892e-05
PGAM1	A375_sens	A375_Res	302.756	161.672	-0.905088	5e-05	9.09892e-05
C16orf55	A375_sens	A375_Res	1.25025	0.667748	-0.904838	0.00105	0.00169545
FEM1A	A375_sens	A375_Res	43.6178	23.2972	-0.904762	5e-05	9.09892e-05
BRF2	A375_sens	A375_Res	8.8006	4.70097	-0.904643	5e-05	9.09892e-05
GNE	A375_sens	A375_Res	44.688	23.8845	-0.903814	5e-05	9.09892e-05
PNO1	A375_sens	A375_Res	29.6384	15.8415	-0.903755	5e-05	9.09892e-05
NUP93	A375_sens	A375_Res	44.5605	23.8199	-0.903601	5e-05	9.09892e-05
LCMT2	A375_sens	A375_Res	23.2302	12.4181	-0.903564	5e-05	9.09892e-05
UBR7	A375_sens	A375_Res	27.2842	14.6071	-0.901392	5e-05	9.09892e-05
FAM110A	A375_sens	A375_Res	3.58032	1.91693	-0.901291	0.0001	0.000178161
ZMYND19	A375_sens	A375_Res	44.055	23.592	-0.901012	5e-05	9.09892e-05
NME1,NME1-NME2,NME2	A375_sens	A375_Res	1044.39	559.399	-0.900707	5e-05	9.09892e-05
FAM78B	A375_sens	A375_Res	3.20771	1.71838	-0.900491	0.00025	0.0004302
ABCB4	A375_sens	A375_Res	1.07284	0.574879	-0.90011	0.0001	0.000178161
FAM98B	A375_sens	A375_Res	8.37494	4.4878	-0.90007	5e-05	9.09892e-05
DDX18	A375_sens	A375_Res	53.224	28.5254	-0.899827	5e-05	9.09892e-05
TOMM22	A375_sens	A375_Res	112.243	60.1589	-0.899779	5e-05	9.09892e-05
RABEP2	A375_sens	A375_Res	9.68878	5.19401	-0.899465	5e-05	9.09892e-05
SMAD3	A375_sens	A375_Res	19.7275	10.582	-0.898592	5e-05	9.09892e-05
PRPF4	A375_sens	A375_Res	77.0453	41.3619	-0.897404	5e-05	9.09892e-05
QTRTD1	A375_sens	A375_Res	13.8691	7.44751	-0.89704	5e-05	9.09892e-05
SNORA71D	A375_sens	A375_Res	395.391	212.374	-0.896676	0.00445	0.00667869
FBL	A375_sens	A375_Res	100.661	54.0781	-0.896386	5e-05	9.09892e-05
BNIP1	A375_sens	A375_Res	16.5652	8.90562	-0.895365	5e-05	9.09892e-05
NDUFAF4	A375_sens	A375_Res	10.036	5.39677	-0.895014	5e-05	9.09892e-05
TMEM109	A375_sens	A375_Res	70.9916	38.1861	-0.894601	5e-05	9.09892e-05
SNRPA	A375_sens	A375_Res	79.4068	42.7287	-0.894056	5e-05	9.09892e-05
NT5DC2	A375_sens	A375_Res	44.8299	24.1254	-0.893911	5e-05	9.09892e-05
TPCN2	A375_sens	A375_Res	4.33083	2.33125	-0.893539	5e-05	9.09892e-05
WDR3	A375_sens	A375_Res	57.0184	30.6933	-0.893507	5e-05	9.09892e-05
ZNF823	A375_sens	A375_Res	3.62945	1.95452	-0.892936	5e-05	9.09892e-05
LOC283392	A375_sens	A375_Res	8.18282	4.40881	-0.892208	0.0001	0.000178161
FHOD1	A375_sens	A375_Res	21.1455	11.3945	-0.892009	5e-05	9.09892e-05
CCRN4L	A375_sens	A375_Res	17.9742	9.69124	-0.891173	5e-05	9.09892e-05
C19orf60	A375_sens	A375_Res	83.7367	45.1773	-0.890263	5e-05	9.09892e-05
ITGB3BP	A375_sens	A375_Res	26.6667	14.3939	-0.889582	5e-05	9.09892e-05
RG9MTD1	A375_sens	A375_Res	42.4311	22.9214	-0.888428	5e-05	9.09892e-05
KDELC1	A375_sens	A375_Res	20.4564	11.0518	-0.888277	5e-05	9.09892e-05
FANCC	A375_sens	A375_Res	8.30318	4.48659	-0.888044	5e-05	9.09892e-05
PM20D2	A375_sens	A375_Res	13.3066	7.19197	-0.887687	5e-05	9.09892e-05
MAGOH	A375_sens	A375_Res	62.4601	33.7603	-0.887605	5e-05	9.09892e-05
EFCAB4B	A375_sens	A375_Res	5.50575	2.97606	-0.887535	5e-05	9.09892e-05
AKAP8	A375_sens	A375_Res	24.2797	13.1246	-0.887483	5e-05	9.09892e-05
RPGR	A375_sens	A375_Res	8.33355	4.50851	-0.88628	5e-05	9.09892e-05
DYNC1LI1	A375_sens	A375_Res	42.6784	23.0954	-0.885903	5e-05	9.09892e-05
PSMB3	A375_sens	A375_Res	300.304	162.513	-0.885871	5e-05	9.09892e-05
DUSP4	A375_sens	A375_Res	85.8498	46.4637	-0.88571	5e-05	9.09892e-05
FXYD5	A375_sens	A375_Res	102.051	55.2344	-0.885647	5e-05	9.09892e-05
FAM100A	A375_sens	A375_Res	7.41727	4.01593	-0.885153	5e-05	9.09892e-05
RNPS1	A375_sens	A375_Res	115.408	62.5497	-0.883669	5e-05	9.09892e-05
MPV17L	A375_sens	A375_Res	8.05407	4.36535	-0.88362	5e-05	9.09892e-05
DRAP1	A375_sens	A375_Res	226.95	123.017	-0.883521	5e-05	9.09892e-05
LSM5	A375_sens	A375_Res	38.7556	21.0178	-0.882795	5e-05	9.09892e-05
DOHH	A375_sens	A375_Res	12.9634	7.03094	-0.882658	5e-05	9.09892e-05
UBE2E3	A375_sens	A375_Res	46.1771	25.0504	-0.882344	5e-05	9.09892e-05
DNTTIP2	A375_sens	A375_Res	31.439	17.0592	-0.882008	5e-05	9.09892e-05
HK2	A375_sens	A375_Res	11.9734	6.49767	-0.88184	5e-05	9.09892e-05
KIAA0586	A375_sens	A375_Res	9.64078	5.23317	-0.881465	5e-05	9.09892e-05
SMS	A375_sens	A375_Res	227.3	123.389	-0.881383	5e-05	9.09892e-05
SSSCA1	A375_sens	A375_Res	71.0311	38.5609	-0.881311	5e-05	9.09892e-05
AAMP	A375_sens	A375_Res	60.9401	33.0971	-0.880687	5e-05	9.09892e-05
VIM	A375_sens	A375_Res	1831.88	994.944	-0.88064	5e-05	9.09892e-05
EFNA5	A375_sens	A375_Res	3.50883	1.90618	-0.880308	5e-05	9.09892e-05
NAP1L2	A375_sens	A375_Res	2.04618	1.11174	-0.880122	0.00025	0.0004302
POLR2K	A375_sens	A375_Res	107.365	58.346	-0.879814	5e-05	9.09892e-05
WBSCR16	A375_sens	A375_Res	47.4676	25.8246	-0.878194	5e-05	9.09892e-05
LOC100133315	A375_sens	A375_Res	1.89937	1.03362	-0.877819	0.0048	0.00717597
MPP3	A375_sens	A375_Res	1.94709	1.05984	-0.877477	5e-05	9.09892e-05
G3BP1	A375_sens	A375_Res	199.322	108.5	-0.877402	5e-05	9.09892e-05
CTU2	A375_sens	A375_Res	13.7738	7.49784	-0.877379	0.00405	0.00610979
CDC123	A375_sens	A375_Res	96.037	52.3008	-0.876757	5e-05	9.09892e-05
THOC1	A375_sens	A375_Res	13.84	7.54149	-0.875924	5e-05	9.09892e-05
GPR3	A375_sens	A375_Res	6.25703	3.41206	-0.874834	5e-05	9.09892e-05
ARHGEF1	A375_sens	A375_Res	75.1479	40.9938	-0.874328	5e-05	9.09892e-05
SYDE1	A375_sens	A375_Res	51.7303	28.221	-0.874238	5e-05	9.09892e-05
JMJD5	A375_sens	A375_Res	1.09386	0.59678	-0.874165	0.00105	0.00169545
LOC100630918	A375_sens	A375_Res	2.97075	1.62098	-0.873961	0.00075	0.0012308
GLB1L2	A375_sens	A375_Res	2.09892	1.14537	-0.873836	5e-05	9.09892e-05
PTRH2	A375_sens	A375_Res	28.9274	15.7867	-0.873728	5e-05	9.09892e-05
ALG1	A375_sens	A375_Res	7.90724	4.31544	-0.873666	5e-05	9.09892e-05
FANCM	A375_sens	A375_Res	4.17768	2.28054	-0.873328	5e-05	9.09892e-05
ZNF93	A375_sens	A375_Res	3.19204	1.74288	-0.873005	5e-05	9.09892e-05
IPO5	A375_sens	A375_Res	94.3862	51.5375	-0.872953	5e-05	9.09892e-05
MAGEC2	A375_sens	A375_Res	93.1659	50.8783	-0.872752	5e-05	9.09892e-05
EIF2B3	A375_sens	A375_Res	21.8237	11.9225	-0.872212	5e-05	9.09892e-05
H2AFY	A375_sens	A375_Res	134.854	73.6881	-0.87189	5e-05	9.09892e-05
RBM28	A375_sens	A375_Res	17.6824	9.66287	-0.871794	5e-05	9.09892e-05
HNRNPR	A375_sens	A375_Res	139.167	76.0623	-0.871562	5e-05	9.09892e-05
PRDX1	A375_sens	A375_Res	686.875	375.458	-0.871396	5e-05	9.09892e-05
MTFP1	A375_sens	A375_Res	18.9253	10.3466	-0.871161	5e-05	9.09892e-05
DHX30	A375_sens	A375_Res	63.4449	34.7007	-0.870541	5e-05	9.09892e-05
TRAF1	A375_sens	A375_Res	2.61677	1.43149	-0.870268	5e-05	9.09892e-05
GNRH1	A375_sens	A375_Res	1.00176	0.548385	-0.86927	0.0084	0.0121984
CPA6	A375_sens	A375_Res	0.973639	0.533173	-0.868783	0.0094	0.0135714
WIPF1	A375_sens	A375_Res	9.41337	5.15502	-0.868734	5e-05	9.09892e-05
LDHA	A375_sens	A375_Res	415.568	227.61	-0.868521	5e-05	9.09892e-05
POP1	A375_sens	A375_Res	12.6917	6.95186	-0.868416	5e-05	9.09892e-05
KIAA0889	A375_sens	A375_Res	12.7724	6.99793	-0.868026	5e-05	9.09892e-05
TOMM6	A375_sens	A375_Res	91.5952	50.1958	-0.867704	5e-05	9.09892e-05
SPIN4	A375_sens	A375_Res	6.12196	3.35528	-0.867559	5e-05	9.09892e-05
SMYD5	A375_sens	A375_Res	13.3907	7.35118	-0.865185	5e-05	9.09892e-05
SETD8	A375_sens	A375_Res	37.7731	20.7495	-0.86428	5e-05	9.09892e-05
MIR632,ZNF207	A375_sens	A375_Res	122.622	67.3597	-0.864256	5e-05	9.09892e-05
TCEB3	A375_sens	A375_Res	33.9284	18.6405	-0.864055	5e-05	9.09892e-05
TUBGCP3	A375_sens	A375_Res	15.7534	8.65526	-0.864016	5e-05	9.09892e-05
STIP1	A375_sens	A375_Res	136.806	75.1692	-0.86392	5e-05	9.09892e-05
BEND3	A375_sens	A375_Res	1.97069	1.08304	-0.863612	5e-05	9.09892e-05
WDR75	A375_sens	A375_Res	36.0597	19.8187	-0.863524	5e-05	9.09892e-05
ADRB2	A375_sens	A375_Res	10.491	5.76957	-0.862621	5e-05	9.09892e-05
SRM	A375_sens	A375_Res	64.8627	35.6767	-0.862407	5e-05	9.09892e-05
MRPL50	A375_sens	A375_Res	59.0156	32.5009	-0.860616	5e-05	9.09892e-05
TAF1A	A375_sens	A375_Res	14.5106	7.99247	-0.860395	5e-05	9.09892e-05
SF3A1	A375_sens	A375_Res	21.2388	11.7034	-0.859776	5e-05	9.09892e-05
BCAN	A375_sens	A375_Res	1.36492	0.752507	-0.859044	5e-05	9.09892e-05
ACTR5	A375_sens	A375_Res	5.86527	3.23384	-0.858948	5e-05	9.09892e-05
COQ7	A375_sens	A375_Res	11.0095	6.07365	-0.858116	5e-05	9.09892e-05
RUVBL1	A375_sens	A375_Res	72.4421	39.9695	-0.857928	5e-05	9.09892e-05
STOML2	A375_sens	A375_Res	173.907	95.9571	-0.857857	5e-05	9.09892e-05
PSMC2	A375_sens	A375_Res	82.8333	45.7117	-0.857648	5e-05	9.09892e-05
ACPL2	A375_sens	A375_Res	8.2827	4.57193	-0.857296	5e-05	9.09892e-05
DHODH	A375_sens	A375_Res	10.3595	5.7189	-0.857148	5e-05	9.09892e-05
C20orf27	A375_sens	A375_Res	39.6222	21.874	-0.857091	5e-05	9.09892e-05
GNRHR2	A375_sens	A375_Res	13.2807	7.33402	-0.856656	5e-05	9.09892e-05
PIGA	A375_sens	A375_Res	13.4846	7.44692	-0.856597	5e-05	9.09892e-05
TMEM237	A375_sens	A375_Res	6.72384	3.7142	-0.856233	5e-05	9.09892e-05
HNRNPF	A375_sens	A375_Res	152.805	84.4365	-0.85575	5e-05	9.09892e-05
SBDSP1	A375_sens	A375_Res	22.4788	12.422	-0.855668	5e-05	9.09892e-05
ZBTB38	A375_sens	A375_Res	45.4604	25.1294	-0.855231	5e-05	9.09892e-05
ODF2	A375_sens	A375_Res	26.7157	14.7765	-0.854387	5e-05	9.09892e-05
TPM3	A375_sens	A375_Res	274.491	151.84	-0.854206	5e-05	9.09892e-05
SF3A3	A375_sens	A375_Res	77.6597	42.9683	-0.853893	5e-05	9.09892e-05
DBF4B	A375_sens	A375_Res	3.234	1.78957	-0.85371	5e-05	9.09892e-05
AP3B2	A375_sens	A375_Res	0.697723	0.386591	-0.851846	0.0051	0.00760124
SLFN11	A375_sens	A375_Res	16.6208	9.2133	-0.851201	5e-05	9.09892e-05
UTP11L	A375_sens	A375_Res	49.0961	27.2237	-0.850747	5e-05	9.09892e-05
AZIN1	A375_sens	A375_Res	98.4054	54.5685	-0.850668	5e-05	9.09892e-05
LOXL4	A375_sens	A375_Res	111.731	61.9767	-0.850227	5e-05	9.09892e-05
HMGN1	A375_sens	A375_Res	166.496	92.3811	-0.84982	5e-05	9.09892e-05
SNRNP40	A375_sens	A375_Res	68.2216	37.8558	-0.849713	5e-05	9.09892e-05
ARMC5	A375_sens	A375_Res	12.1035	6.71704	-0.84953	5e-05	9.09892e-05
CCNJL	A375_sens	A375_Res	12.7147	7.05936	-0.848892	5e-05	9.09892e-05
POLR2A	A375_sens	A375_Res	5.48016	3.04369	-0.848395	5e-05	9.09892e-05
PCGF6	A375_sens	A375_Res	15.4633	8.58871	-0.848335	5e-05	9.09892e-05
IL4I1,NUP62	A375_sens	A375_Res	30.4718	16.9336	-0.847591	5e-05	9.09892e-05
GOLGA7B	A375_sens	A375_Res	0.636085	0.353637	-0.846951	0.0004	0.000674733
SCN8A	A375_sens	A375_Res	1.295	0.720155	-0.846578	5e-05	9.09892e-05
HAT1	A375_sens	A375_Res	47.7622	26.5608	-0.846568	5e-05	9.09892e-05
BAG3	A375_sens	A375_Res	29.1047	16.1917	-0.846	5e-05	9.09892e-05
SPRN	A375_sens	A375_Res	1.06498	0.592741	-0.84536	0.0059	0.0087281
TIMM10	A375_sens	A375_Res	50.4525	28.0886	-0.84494	5e-05	9.09892e-05
LRRC33	A375_sens	A375_Res	1.26975	0.70692	-0.844928	0.0019	0.00298199
GAR1	A375_sens	A375_Res	13.0333	7.25805	-0.844553	5e-05	9.09892e-05
RPIA	A375_sens	A375_Res	10.6498	5.93503	-0.843496	5e-05	9.09892e-05
TOP3A	A375_sens	A375_Res	14.077	7.8493	-0.842709	5e-05	9.09892e-05
SLC25A33	A375_sens	A375_Res	19.5163	10.8823	-0.842694	5e-05	9.09892e-05
FAM86DP	A375_sens	A375_Res	8.22657	4.58722	-0.84267	5e-05	9.09892e-05
SLC35E3	A375_sens	A375_Res	16.1183	8.9902	-0.84227	5e-05	9.09892e-05
RPUSD1	A375_sens	A375_Res	33.7641	18.8372	-0.841909	5e-05	9.09892e-05
NUDC	A375_sens	A375_Res	86.4339	48.2314	-0.841625	5e-05	9.09892e-05
TUBB3	A375_sens	A375_Res	194.598	108.637	-0.840984	5e-05	9.09892e-05
RPP30	A375_sens	A375_Res	20.8332	11.6306	-0.840952	5e-05	9.09892e-05
S1PR1	A375_sens	A375_Res	7.34876	4.10289	-0.840859	5e-05	9.09892e-05
DHTKD1	A375_sens	A375_Res	18.6437	10.4099	-0.84073	5e-05	9.09892e-05
FDPS	A375_sens	A375_Res	87.2886	48.7412	-0.840653	5e-05	9.09892e-05
P2RX5,P2RX5-TAX1BP3,TAX1BP3	A375_sens	A375_Res	64.6941	36.14	-0.840036	5e-05	9.09892e-05
EIF4G1	A375_sens	A375_Res	140.945	78.7485	-0.839806	5e-05	9.09892e-05
BRD4	A375_sens	A375_Res	9.71686	5.43107	-0.839254	5e-05	9.09892e-05
BCCIP	A375_sens	A375_Res	71.8538	40.1696	-0.838958	5e-05	9.09892e-05
DYNLT3	A375_sens	A375_Res	45.4032	25.3892	-0.838577	5e-05	9.09892e-05
MRPL48	A375_sens	A375_Res	42.4683	23.7527	-0.838292	5e-05	9.09892e-05
TCERG1	A375_sens	A375_Res	27.274	15.2548	-0.838258	5e-05	9.09892e-05
MRPS7	A375_sens	A375_Res	45.329	25.3539	-0.838229	5e-05	9.09892e-05
HOXB8	A375_sens	A375_Res	8.32838	4.65969	-0.837802	5e-05	9.09892e-05
PASK	A375_sens	A375_Res	2.48838	1.39231	-0.837728	5e-05	9.09892e-05
RNF219	A375_sens	A375_Res	15.1058	8.45296	-0.837572	5e-05	9.09892e-05
PGP	A375_sens	A375_Res	16.2692	9.10457	-0.837483	5e-05	9.09892e-05
SMC3	A375_sens	A375_Res	53.8045	30.1104	-0.837465	5e-05	9.09892e-05
FAM100B	A375_sens	A375_Res	42.3202	23.688	-0.837186	5e-05	9.09892e-05
YOD1	A375_sens	A375_Res	13.8638	7.76023	-0.837147	5e-05	9.09892e-05
PITRM1	A375_sens	A375_Res	26.126	14.6321	-0.836347	5e-05	9.09892e-05
BGLAP,PMF1,PMF1-BGLAP	A375_sens	A375_Res	73.6634	41.2587	-0.836249	5e-05	9.09892e-05
NDUFAB1	A375_sens	A375_Res	223.704	125.356	-0.835557	5e-05	9.09892e-05
FRMD4A	A375_sens	A375_Res	7.02046	3.93572	-0.834938	5e-05	9.09892e-05
SYNCRIP	A375_sens	A375_Res	67.6335	37.917	-0.834894	5e-05	9.09892e-05
SRSF1	A375_sens	A375_Res	120.187	67.3896	-0.83468	5e-05	9.09892e-05
UCHL5	A375_sens	A375_Res	56.9737	31.9681	-0.833661	5e-05	9.09892e-05
NAA15	A375_sens	A375_Res	37.5028	21.0438	-0.833602	5e-05	9.09892e-05
PSMA5	A375_sens	A375_Res	50.3191	28.2525	-0.832729	5e-05	9.09892e-05
FH	A375_sens	A375_Res	124.47	69.898	-0.832477	5e-05	9.09892e-05
SUFU	A375_sens	A375_Res	6.70478	3.76551	-0.832346	5e-05	9.09892e-05
ZFP36L2	A375_sens	A375_Res	18.4858	10.3827	-0.832236	5e-05	9.09892e-05
LSM4	A375_sens	A375_Res	115.263	64.8156	-0.830516	5e-05	9.09892e-05
GART	A375_sens	A375_Res	74.6498	42.0102	-0.829398	5e-05	9.09892e-05
GLRX2	A375_sens	A375_Res	51.3951	28.9395	-0.828592	5e-05	9.09892e-05
RUSC1-AS1	A375_sens	A375_Res	12.9452	7.2896	-0.8285	0.00445	0.00667869
CALM1	A375_sens	A375_Res	78.7521	44.3564	-0.828175	5e-05	9.09892e-05
RPS19BP1	A375_sens	A375_Res	63.4392	35.7384	-0.827899	5e-05	9.09892e-05
MRPL1	A375_sens	A375_Res	21.3326	12.0181	-0.827851	5e-05	9.09892e-05
TRMT2B	A375_sens	A375_Res	5.93506	3.3437	-0.827816	5e-05	9.09892e-05
VDAC3	A375_sens	A375_Res	69.6361	39.2668	-0.826526	5e-05	9.09892e-05
MRPL47	A375_sens	A375_Res	77.1705	43.5228	-0.826276	5e-05	9.09892e-05
TRA2A	A375_sens	A375_Res	24.4138	13.7725	-0.825903	5e-05	9.09892e-05
MIR3605,PHC2	A375_sens	A375_Res	107.658	60.7467	-0.825572	5e-05	9.09892e-05
C3orf52	A375_sens	A375_Res	4.11718	2.32317	-0.825559	5e-05	9.09892e-05
SMAD6	A375_sens	A375_Res	11.7829	6.65206	-0.82482	5e-05	9.09892e-05
TLE4	A375_sens	A375_Res	24.4874	13.8278	-0.824464	5e-05	9.09892e-05
ZNF675	A375_sens	A375_Res	8.21878	4.64144	-0.824352	5e-05	9.09892e-05
TUBGCP5	A375_sens	A375_Res	12.2409	6.91403	-0.824105	5e-05	9.09892e-05
SLC25A32	A375_sens	A375_Res	41.5031	23.4433	-0.824046	5e-05	9.09892e-05
NOLC1	A375_sens	A375_Res	56.9803	32.1864	-0.82401	5e-05	9.09892e-05
AEN	A375_sens	A375_Res	44.3292	25.0483	-0.823545	5e-05	9.09892e-05
TCHP	A375_sens	A375_Res	10.4046	5.87919	-0.82353	5e-05	9.09892e-05
DEK	A375_sens	A375_Res	98.4457	55.6282	-0.82351	5e-05	9.09892e-05
CDK2AP1	A375_sens	A375_Res	198.285	112.044	-0.823507	5e-05	9.09892e-05
MRPL37	A375_sens	A375_Res	78.4505	44.3328	-0.823408	5e-05	9.09892e-05
KALRN	A375_sens	A375_Res	0.8519	0.481646	-0.822711	0.00395	0.005966
RBM10	A375_sens	A375_Res	43.7553	24.7503	-0.822012	5e-05	9.09892e-05
UPP1	A375_sens	A375_Res	11.5677	6.55134	-0.820241	5e-05	9.09892e-05
C12orf32	A375_sens	A375_Res	32.4876	18.4002	-0.820169	5e-05	9.09892e-05
DDX55	A375_sens	A375_Res	21.9145	12.4189	-0.819346	5e-05	9.09892e-05
PSMD6	A375_sens	A375_Res	136.603	77.4537	-0.81858	5e-05	9.09892e-05
ETS2	A375_sens	A375_Res	6.5714	3.72609	-0.818538	5e-05	9.09892e-05
FADS2	A375_sens	A375_Res	8.14895	4.62063	-0.818525	5e-05	9.09892e-05
HNRNPH1	A375_sens	A375_Res	235.429	133.506	-0.818387	5e-05	9.09892e-05
PHB	A375_sens	A375_Res	133.436	75.6873	-0.818019	5e-05	9.09892e-05
C1orf53	A375_sens	A375_Res	9.84592	5.58571	-0.817785	0.0007	0.00115232
WDR12	A375_sens	A375_Res	24.3492	13.8212	-0.816996	5e-05	9.09892e-05
THOC3	A375_sens	A375_Res	9.19484	5.21953	-0.816903	5e-05	9.09892e-05
ZNF431	A375_sens	A375_Res	4.60667	2.61542	-0.816683	5e-05	9.09892e-05
ITGA1,PELO	A375_sens	A375_Res	37.923	21.5386	-0.816151	5e-05	9.09892e-05
MCRS1	A375_sens	A375_Res	41.7747	23.7273	-0.816083	5e-05	9.09892e-05
POLR1C	A375_sens	A375_Res	25.9092	14.7257	-0.815132	5e-05	9.09892e-05
SKA2	A375_sens	A375_Res	34.2409	19.4667	-0.814716	5e-05	9.09892e-05
SIX1	A375_sens	A375_Res	6.83081	3.88552	-0.813948	5e-05	9.09892e-05
CHAC2	A375_sens	A375_Res	16.2877	9.26515	-0.813897	0.00265	0.00408363
PYGB	A375_sens	A375_Res	275.279	156.611	-0.813709	5e-05	9.09892e-05
DDX54	A375_sens	A375_Res	34.9554	19.8897	-0.813497	5e-05	9.09892e-05
OBFC2B	A375_sens	A375_Res	39.3118	22.3687	-0.813486	5e-05	9.09892e-05
CDK12	A375_sens	A375_Res	13.946	7.93708	-0.813171	5e-05	9.09892e-05
POLR3B	A375_sens	A375_Res	10.7693	6.12928	-0.81313	5e-05	9.09892e-05
MED22	A375_sens	A375_Res	16.551	9.42347	-0.81259	5e-05	9.09892e-05
TMEM194A	A375_sens	A375_Res	16.5331	9.41615	-0.812147	5e-05	9.09892e-05
PRPF19	A375_sens	A375_Res	57.0595	32.5033	-0.811881	5e-05	9.09892e-05
MZT2A	A375_sens	A375_Res	56.5429	32.2198	-0.811397	5e-05	9.09892e-05
SEMA7A	A375_sens	A375_Res	18.2331	10.3903	-0.81132	5e-05	9.09892e-05
ZNF473	A375_sens	A375_Res	5.81516	3.31401	-0.81124	5e-05	9.09892e-05
OSGEP	A375_sens	A375_Res	6.34517	3.61634	-0.81113	5e-05	9.09892e-05
IMP3	A375_sens	A375_Res	102.812	58.6288	-0.810327	5e-05	9.09892e-05
ZNF121	A375_sens	A375_Res	27.7761	15.8397	-0.8103	5e-05	9.09892e-05
BMP2	A375_sens	A375_Res	11.0307	6.29217	-0.809898	5e-05	9.09892e-05
PPP2R1B	A375_sens	A375_Res	19.1655	10.9328	-0.809846	5e-05	9.09892e-05
ACSL3	A375_sens	A375_Res	64.2499	36.6571	-0.809602	5e-05	9.09892e-05
DDX21	A375_sens	A375_Res	125.293	71.5266	-0.808757	5e-05	9.09892e-05
PCBP1	A375_sens	A375_Res	74.8306	42.7408	-0.808016	5e-05	9.09892e-05
APRT	A375_sens	A375_Res	164.846	94.1577	-0.80797	5e-05	9.09892e-05
RIF1	A375_sens	A375_Res	21.4473	12.2533	-0.807627	5e-05	9.09892e-05
BCL2L12	A375_sens	A375_Res	15.6927	8.96782	-0.807268	5e-05	9.09892e-05
MIR4723,TMEM199	A375_sens	A375_Res	24.5746	14.0476	-0.806839	5e-05	9.09892e-05
ZC3H4	A375_sens	A375_Res	13.0382	7.45392	-0.806673	5e-05	9.09892e-05
RABGGTB	A375_sens	A375_Res	118.024	67.4888	-0.806356	5e-05	9.09892e-05
GMPS	A375_sens	A375_Res	91.868	52.5327	-0.806345	5e-05	9.09892e-05
ZNF180	A375_sens	A375_Res	6.22864	3.56322	-0.805736	5e-05	9.09892e-05
SSRP1	A375_sens	A375_Res	144.869	82.8885	-0.805506	5e-05	9.09892e-05
FAIM	A375_sens	A375_Res	17.8826	10.2329	-0.805336	5e-05	9.09892e-05
CDO1	A375_sens	A375_Res	0.799642	0.457619	-0.805209	0.0284	0.0386446
PRMT7	A375_sens	A375_Res	16.1946	9.27106	-0.804706	5e-05	9.09892e-05
COBL	A375_sens	A375_Res	5.10863	2.92606	-0.803977	5e-05	9.09892e-05
YBX1	A375_sens	A375_Res	793.526	454.527	-0.803912	5e-05	9.09892e-05
SPATA13	A375_sens	A375_Res	7.26352	4.16063	-0.803868	5e-05	9.09892e-05
HBEGF	A375_sens	A375_Res	8.38343	4.80341	-0.803481	5e-05	9.09892e-05
TAF4B	A375_sens	A375_Res	9.33769	5.35135	-0.803163	5e-05	9.09892e-05
B9D2	A375_sens	A375_Res	4.42132	2.53417	-0.802966	0.0009	0.00146437
TRAP1	A375_sens	A375_Res	88.3863	50.6823	-0.802341	5e-05	9.09892e-05
CAD	A375_sens	A375_Res	29.1332	16.7151	-0.801512	5e-05	9.09892e-05
CERKL	A375_sens	A375_Res	5.89352	3.38212	-0.801201	0.0006	0.000994684
HAUS2	A375_sens	A375_Res	12.6755	7.27505	-0.801009	5e-05	9.09892e-05
FARSA	A375_sens	A375_Res	160.158	91.9582	-0.800446	5e-05	9.09892e-05
RPP14	A375_sens	A375_Res	14.7011	8.44162	-0.800333	5e-05	9.09892e-05
PSME3	A375_sens	A375_Res	54.8661	31.5417	-0.798654	5e-05	9.09892e-05
CDCA7L	A375_sens	A375_Res	38.6933	22.2492	-0.798329	5e-05	9.09892e-05
NSFL1C	A375_sens	A375_Res	18.4537	10.6126	-0.798128	5e-05	9.09892e-05
ZSCAN5A	A375_sens	A375_Res	4.63365	2.66566	-0.797656	5e-05	9.09892e-05
NOP2	A375_sens	A375_Res	35.8717	20.6394	-0.797445	5e-05	9.09892e-05
IMPDH1	A375_sens	A375_Res	36.4374	20.9751	-0.796742	5e-05	9.09892e-05
FAM111A	A375_sens	A375_Res	34.7761	20.0254	-0.796262	5e-05	9.09892e-05
POLR2F	A375_sens	A375_Res	39.7846	22.9188	-0.795675	5e-05	9.09892e-05
LOC646329	A375_sens	A375_Res	1.59326	0.917866	-0.795625	0.00195	0.00305708
MIR1909,REXO1	A375_sens	A375_Res	6.69359	3.85634	-0.795548	5e-05	9.09892e-05
NOM1	A375_sens	A375_Res	8.03031	4.62683	-0.795431	5e-05	9.09892e-05
HPRT1	A375_sens	A375_Res	26.1026	15.0499	-0.79444	5e-05	9.09892e-05
WDR34	A375_sens	A375_Res	72.9541	42.0631	-0.794433	5e-05	9.09892e-05
ST6GALNAC5	A375_sens	A375_Res	5.07344	2.92759	-0.793252	5e-05	9.09892e-05
DHX34	A375_sens	A375_Res	12.0601	6.95945	-0.793201	5e-05	9.09892e-05
SORD	A375_sens	A375_Res	27.0833	15.6351	-0.792617	5e-05	9.09892e-05
PYCRL	A375_sens	A375_Res	18.5022	10.6818	-0.792537	5e-05	9.09892e-05
AGAP6	A375_sens	A375_Res	2.29308	1.32389	-0.792506	5e-05	9.09892e-05
UBE2N	A375_sens	A375_Res	85.2553	49.2324	-0.792183	5e-05	9.09892e-05
ACD	A375_sens	A375_Res	20.4993	11.8433	-0.791503	5e-05	9.09892e-05
FAM115C	A375_sens	A375_Res	4.93257	2.85021	-0.791271	5e-05	9.09892e-05
DPH2	A375_sens	A375_Res	29.4773	17.0358	-0.791033	5e-05	9.09892e-05
SH2B3	A375_sens	A375_Res	35.5939	20.571	-0.791016	5e-05	9.09892e-05
DCPS	A375_sens	A375_Res	69.9762	40.4556	-0.790524	5e-05	9.09892e-05
METTL13	A375_sens	A375_Res	24.4827	14.1553	-0.790416	5e-05	9.09892e-05
PFN1	A375_sens	A375_Res	1529.12	884.312	-0.790074	5e-05	9.09892e-05
ZBTB49	A375_sens	A375_Res	2.9013	1.67808	-0.789888	5e-05	9.09892e-05
POLR3G	A375_sens	A375_Res	20.7915	12.0349	-0.788769	5e-05	9.09892e-05
MARS2	A375_sens	A375_Res	9.16487	5.30584	-0.788533	5e-05	9.09892e-05
NDUFS6	A375_sens	A375_Res	175.851	101.825	-0.788264	5e-05	9.09892e-05
GLI2	A375_sens	A375_Res	1.0666	0.618391	-0.786433	5e-05	9.09892e-05
LOC100287042	A375_sens	A375_Res	1.06135	0.615393	-0.786314	0.0284	0.0386446
SLC16A6	A375_sens	A375_Res	0.808196	0.468614	-0.786303	0.00945	0.0136403
EEF1B2	A375_sens	A375_Res	501.361	290.973	-0.784966	5e-05	9.09892e-05
DUSP12	A375_sens	A375_Res	55.0991	31.9811	-0.784809	5e-05	9.09892e-05
ENY2	A375_sens	A375_Res	35.0421	20.3402	-0.784758	5e-05	9.09892e-05
PAPD7	A375_sens	A375_Res	16.3333	9.48364	-0.784304	5e-05	9.09892e-05
CCDC137	A375_sens	A375_Res	32.6187	18.9399	-0.78427	5e-05	9.09892e-05
ARHGAP29	A375_sens	A375_Res	23.055	13.39	-0.783924	5e-05	9.09892e-05
SLC25A21	A375_sens	A375_Res	1.35899	0.789309	-0.783871	0.01315	0.0186664
MPHOSPH10	A375_sens	A375_Res	21.1192	12.2695	-0.783483	5e-05	9.09892e-05
SCARNA9L	A375_sens	A375_Res	44.828	26.0585	-0.782644	0.0278	0.0378739
LEF1	A375_sens	A375_Res	6.17534	3.59065	-0.782273	5e-05	9.09892e-05
SMARCB1	A375_sens	A375_Res	30.475	17.7198	-0.782267	5e-05	9.09892e-05
MYO10	A375_sens	A375_Res	1.98905	1.1569	-0.781822	5e-05	9.09892e-05
MRPS34	A375_sens	A375_Res	133.82	77.8555	-0.781424	5e-05	9.09892e-05
CYB5B	A375_sens	A375_Res	43.3341	25.2122	-0.78138	5e-05	9.09892e-05
ECE2	A375_sens	A375_Res	6.76063	3.93384	-0.781218	0.0009	0.00146437
MRPL15	A375_sens	A375_Res	32.0129	18.6282	-0.781165	5e-05	9.09892e-05
CTCF	A375_sens	A375_Res	23.4204	13.6316	-0.780818	5e-05	9.09892e-05
RECQL	A375_sens	A375_Res	52.2206	30.3976	-0.78066	5e-05	9.09892e-05
ZNF682	A375_sens	A375_Res	2.12466	1.23831	-0.778861	0.0001	0.000178161
SLC2A1	A375_sens	A375_Res	113.292	66.0453	-0.778516	5e-05	9.09892e-05
NR2C2AP	A375_sens	A375_Res	22.4591	13.0934	-0.778464	5e-05	9.09892e-05
MRPL11	A375_sens	A375_Res	36.732	21.4238	-0.777826	5e-05	9.09892e-05
GSTO1	A375_sens	A375_Res	115.25	67.2283	-0.777625	5e-05	9.09892e-05
NOP14	A375_sens	A375_Res	40.585	23.7034	-0.775855	5e-05	9.09892e-05
ITGB1BP1	A375_sens	A375_Res	19.2965	11.2745	-0.775281	5e-05	9.09892e-05
TIMM13	A375_sens	A375_Res	31.4229	18.3633	-0.774991	5e-05	9.09892e-05
NOC2L	A375_sens	A375_Res	138.111	80.7125	-0.774962	5e-05	9.09892e-05
MRPL4	A375_sens	A375_Res	40.4424	23.638	-0.77476	5e-05	9.09892e-05
C19orf40	A375_sens	A375_Res	4.20447	2.4587	-0.774031	0.00045	0.000755385
PELP1	A375_sens	A375_Res	26.3952	15.4452	-0.773118	5e-05	9.09892e-05
C8orf38	A375_sens	A375_Res	8.37337	4.90276	-0.772215	5e-05	9.09892e-05
SLC25A25	A375_sens	A375_Res	15.8589	9.2857	-0.772212	5e-05	9.09892e-05
LOC401588	A375_sens	A375_Res	3.23341	1.89327	-0.772177	0.00025	0.0004302
C15orf39	A375_sens	A375_Res	3.38957	1.98478	-0.772129	5e-05	9.09892e-05
NFKBID	A375_sens	A375_Res	2.11503	1.23865	-0.771905	0.00185	0.0029072
PPIA	A375_sens	A375_Res	770.603	451.465	-0.771375	5e-05	9.09892e-05
DPF1	A375_sens	A375_Res	2.91087	1.70556	-0.771203	5e-05	9.09892e-05
EHD4	A375_sens	A375_Res	66.0309	38.69	-0.771181	5e-05	9.09892e-05
TUSC1	A375_sens	A375_Res	26.0218	15.2541	-0.770527	5e-05	9.09892e-05
USP13	A375_sens	A375_Res	8.43908	4.95137	-0.769258	5e-05	9.09892e-05
SVIP	A375_sens	A375_Res	30.4835	17.8881	-0.769031	5e-05	9.09892e-05
BTG3	A375_sens	A375_Res	26.4231	15.5061	-0.768965	5e-05	9.09892e-05
FXR2	A375_sens	A375_Res	50.288	29.5176	-0.768637	5e-05	9.09892e-05
MAGEA3	A375_sens	A375_Res	59.284	34.8166	-0.767869	5e-05	9.09892e-05
LOC541471	A375_sens	A375_Res	63.9294	37.5492	-0.767696	5e-05	9.09892e-05
EIF1AX	A375_sens	A375_Res	58.5166	34.3714	-0.767636	5e-05	9.09892e-05
NET1	A375_sens	A375_Res	46.2247	27.1688	-0.766712	5e-05	9.09892e-05
SNHG15	A375_sens	A375_Res	30.6807	18.0371	-0.766361	5e-05	9.09892e-05
EXOSC3	A375_sens	A375_Res	67.3364	39.5893	-0.766275	5e-05	9.09892e-05
EXOSC4	A375_sens	A375_Res	85.9767	50.5566	-0.766047	5e-05	9.09892e-05
UBA2	A375_sens	A375_Res	112.415	66.1508	-0.765004	5e-05	9.09892e-05
TXNL4A	A375_sens	A375_Res	51.8662	30.5223	-0.76493	5e-05	9.09892e-05
RBM15	A375_sens	A375_Res	20.8584	12.283	-0.763964	5e-05	9.09892e-05
SPATA5	A375_sens	A375_Res	8.75404	5.15522	-0.763914	5e-05	9.09892e-05
BANF1	A375_sens	A375_Res	91.7427	54.0341	-0.763725	5e-05	9.09892e-05
PTGES3	A375_sens	A375_Res	255.214	150.33	-0.763568	5e-05	9.09892e-05
WDR5	A375_sens	A375_Res	37.8393	22.2917	-0.763375	5e-05	9.09892e-05
SFMBT1	A375_sens	A375_Res	6.81741	4.01967	-0.762146	5e-05	9.09892e-05
MRPS26	A375_sens	A375_Res	111.866	65.9608	-0.76209	5e-05	9.09892e-05
TDP1	A375_sens	A375_Res	8.29695	4.89231	-0.762066	5e-05	9.09892e-05
C17orf79	A375_sens	A375_Res	52.9351	31.2154	-0.761969	5e-05	9.09892e-05
C16orf80	A375_sens	A375_Res	43.3784	25.5946	-0.761135	5e-05	9.09892e-05
POLR1E	A375_sens	A375_Res	30.8787	18.2243	-0.760748	5e-05	9.09892e-05
HIST1H1E	A375_sens	A375_Res	1318.5	778.221	-0.760643	5e-05	9.09892e-05
OXCT1	A375_sens	A375_Res	24.0522	14.1982	-0.760467	5e-05	9.09892e-05
ZNF736	A375_sens	A375_Res	4.42703	2.61348	-0.760365	5e-05	9.09892e-05
TAF4	A375_sens	A375_Res	6.60434	3.8989	-0.760348	5e-05	9.09892e-05
EIF4G2	A375_sens	A375_Res	146.903	86.7314	-0.760233	5e-05	9.09892e-05
C4orf43	A375_sens	A375_Res	24.3409	14.3714	-0.760182	5e-05	9.09892e-05
BRPF1	A375_sens	A375_Res	8.54656	5.04732	-0.759825	5e-05	9.09892e-05
DLL3	A375_sens	A375_Res	4.29086	2.53472	-0.759438	0.0002	0.000347361
POLR2I	A375_sens	A375_Res	48.9923	28.9416	-0.759411	5e-05	9.09892e-05
KCNK5	A375_sens	A375_Res	1.99009	1.17588	-0.759089	5e-05	9.09892e-05
C8orf33	A375_sens	A375_Res	37.7155	22.2902	-0.758745	5e-05	9.09892e-05
HNRNPK	A375_sens	A375_Res	370.294	218.854	-0.758702	5e-05	9.09892e-05
HSPB11	A375_sens	A375_Res	63.9618	37.8223	-0.757974	5e-05	9.09892e-05
DIAPH2	A375_sens	A375_Res	5.69248	3.36683	-0.757665	5e-05	9.09892e-05
KIFC3	A375_sens	A375_Res	41.8729	24.7667	-0.757614	5e-05	9.09892e-05
RCC2	A375_sens	A375_Res	130.862	77.4424	-0.756854	5e-05	9.09892e-05
LOC285033	A375_sens	A375_Res	5.34334	3.16416	-0.755922	0.00895	0.0129524
GTF3C5	A375_sens	A375_Res	45.1306	26.7293	-0.755687	5e-05	9.09892e-05
GUSBP1	A375_sens	A375_Res	11.1303	6.59327	-0.755422	5e-05	9.09892e-05
RNF168	A375_sens	A375_Res	8.97476	5.31667	-0.755351	5e-05	9.09892e-05
MRPS35	A375_sens	A375_Res	58.9146	34.9062	-0.75514	5e-05	9.09892e-05
TIMM21	A375_sens	A375_Res	20.7814	12.3142	-0.754963	5e-05	9.09892e-05
RFT1	A375_sens	A375_Res	9.28647	5.50288	-0.754943	5e-05	9.09892e-05
PSMA4	A375_sens	A375_Res	195.543	115.883	-0.754809	5e-05	9.09892e-05
MRPS12	A375_sens	A375_Res	67.9551	40.2951	-0.753977	5e-05	9.09892e-05
HES1	A375_sens	A375_Res	78.3017	46.4431	-0.753579	5e-05	9.09892e-05
HPCAL1	A375_sens	A375_Res	92.8284	55.0733	-0.753213	5e-05	9.09892e-05
ZNF263	A375_sens	A375_Res	12.9349	7.67405	-0.753208	5e-05	9.09892e-05
TBRG4	A375_sens	A375_Res	56.1957	33.3404	-0.75319	5e-05	9.09892e-05
SLC25A5	A375_sens	A375_Res	484.394	287.472	-0.752759	5e-05	9.09892e-05
FZR1	A375_sens	A375_Res	21.6291	12.8394	-0.752402	5e-05	9.09892e-05
ARHGAP33	A375_sens	A375_Res	1.19191	0.707695	-0.75208	0.0007	0.00115232
RBM22	A375_sens	A375_Res	28.7721	17.0849	-0.751951	5e-05	9.09892e-05
UBE2M	A375_sens	A375_Res	151.661	90.0801	-0.751568	5e-05	9.09892e-05
SELRC1	A375_sens	A375_Res	20.8624	12.3917	-0.751532	5e-05	9.09892e-05
DLX1	A375_sens	A375_Res	9.93614	5.90269	-0.751314	5e-05	9.09892e-05
LYL1	A375_sens	A375_Res	2.93362	1.74277	-0.751303	0.00085	0.00138697
AMD1	A375_sens	A375_Res	57.4802	34.1519	-0.751099	5e-05	9.09892e-05
RASA1	A375_sens	A375_Res	27.8257	16.5414	-0.750338	5e-05	9.09892e-05
ANKRD32	A375_sens	A375_Res	12.7336	7.57	-0.75028	5e-05	9.09892e-05
ALG10	A375_sens	A375_Res	9.97089	5.9295	-0.749811	5e-05	9.09892e-05
FAM96B	A375_sens	A375_Res	153.959	91.5578	-0.749791	5e-05	9.09892e-05
GLO1	A375_sens	A375_Res	126.122	75.025	-0.749381	5e-05	9.09892e-05
PPCDC	A375_sens	A375_Res	4.168	2.47944	-0.749341	5e-05	9.09892e-05
AHCTF1	A375_sens	A375_Res	45.0742	26.8174	-0.749133	5e-05	9.09892e-05
C17orf89	A375_sens	A375_Res	148.044	88.1091	-0.748668	5e-05	9.09892e-05
ROPN1	A375_sens	A375_Res	2.70305	1.60879	-0.748609	0.0056	0.00830742
APOC1	A375_sens	A375_Res	4.70005	2.79838	-0.748085	0.02235	0.0308291
METTL10	A375_sens	A375_Res	9.38233	5.58645	-0.748015	5e-05	9.09892e-05
ZNF681	A375_sens	A375_Res	3.2917	1.95997	-0.748005	5e-05	9.09892e-05
TXNDC9	A375_sens	A375_Res	24.8298	14.786	-0.747839	5e-05	9.09892e-05
HAUS5	A375_sens	A375_Res	12.0258	7.16167	-0.74777	5e-05	9.09892e-05
ZNF696	A375_sens	A375_Res	4.84191	2.8848	-0.747104	5e-05	9.09892e-05
OGFOD1	A375_sens	A375_Res	31.2837	18.6398	-0.747028	5e-05	9.09892e-05
PSMC5	A375_sens	A375_Res	98.4057	58.6829	-0.745801	5e-05	9.09892e-05
ILKAP	A375_sens	A375_Res	11.7472	7.00777	-0.745284	5e-05	9.09892e-05
BAZ1A	A375_sens	A375_Res	15.5368	9.26866	-0.745258	5e-05	9.09892e-05
NAA16	A375_sens	A375_Res	6.04797	3.60875	-0.744951	5e-05	9.09892e-05
ANAPC7	A375_sens	A375_Res	31.5722	18.8442	-0.744536	5e-05	9.09892e-05
TRAF2	A375_sens	A375_Res	16.5393	9.87899	-0.743459	5e-05	9.09892e-05
SCARA3	A375_sens	A375_Res	1.10088	0.65768	-0.743199	0.0015	0.00238092
NEDD4	A375_sens	A375_Res	24.5256	14.6536	-0.743036	5e-05	9.09892e-05
AIMP2	A375_sens	A375_Res	31.261	18.6812	-0.742776	5e-05	9.09892e-05
SRPX	A375_sens	A375_Res	111.556	66.6673	-0.742721	5e-05	9.09892e-05
HNRNPA0	A375_sens	A375_Res	94.2665	56.3554	-0.742192	5e-05	9.09892e-05
ZNF566	A375_sens	A375_Res	3.27585	1.95865	-0.742014	5e-05	9.09892e-05
UTP3	A375_sens	A375_Res	24.7976	14.8285	-0.741827	5e-05	9.09892e-05
RQCD1	A375_sens	A375_Res	31.3076	18.724	-0.741628	5e-05	9.09892e-05
NDUFB8	A375_sens	A375_Res	191.689	114.645	-0.741603	5e-05	9.09892e-05
CXXC1	A375_sens	A375_Res	19.9872	11.9546	-0.741505	5e-05	9.09892e-05
TEX10	A375_sens	A375_Res	37.673	22.5422	-0.740902	5e-05	9.09892e-05
RAB8A	A375_sens	A375_Res	57.2136	34.2356	-0.74086	5e-05	9.09892e-05
ZNF642	A375_sens	A375_Res	3.5549	2.12734	-0.740755	5e-05	9.09892e-05
MCTP1	A375_sens	A375_Res	6.69624	4.00982	-0.739813	5e-05	9.09892e-05
KDELC2	A375_sens	A375_Res	20.7461	12.4239	-0.739721	5e-05	9.09892e-05
CDC5L	A375_sens	A375_Res	18.0776	10.8263	-0.739662	5e-05	9.09892e-05
C14orf102	A375_sens	A375_Res	4.07239	2.44	-0.738997	5e-05	9.09892e-05
ZNF107	A375_sens	A375_Res	3.91714	2.34699	-0.738987	5e-05	9.09892e-05
NOL8	A375_sens	A375_Res	13.7497	8.24228	-0.738288	5e-05	9.09892e-05
BTBD6	A375_sens	A375_Res	16.5759	9.93825	-0.738021	5e-05	9.09892e-05
TCF3	A375_sens	A375_Res	14.9841	8.98905	-0.737191	5e-05	9.09892e-05
DGKH	A375_sens	A375_Res	2.43062	1.45831	-0.73703	5e-05	9.09892e-05
WDR90	A375_sens	A375_Res	7.84443	4.70646	-0.737026	5e-05	9.09892e-05
NPLOC4	A375_sens	A375_Res	67.4084	40.456	-0.736577	5e-05	9.09892e-05
DDX1	A375_sens	A375_Res	69.9177	41.9973	-0.73536	5e-05	9.09892e-05
PSMB7	A375_sens	A375_Res	201.855	121.261	-0.735208	5e-05	9.09892e-05
MRPS2	A375_sens	A375_Res	47.8841	28.7706	-0.734952	5e-05	9.09892e-05
CLTB	A375_sens	A375_Res	63.6058	38.2185	-0.734886	5e-05	9.09892e-05
SIGMAR1	A375_sens	A375_Res	70.1873	42.1775	-0.734736	5e-05	9.09892e-05
EIF2B5	A375_sens	A375_Res	24.7357	14.8681	-0.734369	5e-05	9.09892e-05
IL1RAPL1	A375_sens	A375_Res	11.24	6.75648	-0.734292	5e-05	9.09892e-05
ATP6V0A2	A375_sens	A375_Res	7.91779	4.7596	-0.734256	5e-05	9.09892e-05
CEBPZ	A375_sens	A375_Res	60.248	36.2172	-0.734238	5e-05	9.09892e-05
ZNF202	A375_sens	A375_Res	4.47986	2.69325	-0.734103	5e-05	9.09892e-05
JPH1	A375_sens	A375_Res	3.15357	1.89635	-0.73376	5e-05	9.09892e-05
TMEM200B	A375_sens	A375_Res	5.93736	3.5712	-0.733413	0.00105	0.00169545
SMARCD1	A375_sens	A375_Res	36.8588	22.1728	-0.733216	5e-05	9.09892e-05
ADAM12	A375_sens	A375_Res	1.19006	0.715998	-0.733005	5e-05	9.09892e-05
CCDC109B	A375_sens	A375_Res	24.2122	14.5774	-0.732001	5e-05	9.09892e-05
GLMN	A375_sens	A375_Res	6.2191	3.74454	-0.73192	0.0001	0.000178161
ORAOV1	A375_sens	A375_Res	6.0591	3.65118	-0.730741	5e-05	9.09892e-05
RALY	A375_sens	A375_Res	26.2407	15.8162	-0.730402	5e-05	9.09892e-05
MRPS18C	A375_sens	A375_Res	18.6676	11.2525	-0.730291	5e-05	9.09892e-05
PWP1	A375_sens	A375_Res	64.4238	38.8341	-0.730271	5e-05	9.09892e-05
TBX20	A375_sens	A375_Res	1.92553	1.1612	-0.729639	0.0028	0.00430224
SLC19A2	A375_sens	A375_Res	11.6924	7.05128	-0.72961	5e-05	9.09892e-05
C12orf44	A375_sens	A375_Res	47.3408	28.5567	-0.729255	5e-05	9.09892e-05
ZNF430	A375_sens	A375_Res	5.53483	3.34054	-0.728459	5e-05	9.09892e-05
PMM2	A375_sens	A375_Res	30.4333	18.3713	-0.728197	5e-05	9.09892e-05
SH3RF1	A375_sens	A375_Res	12.4964	7.54477	-0.727965	5e-05	9.09892e-05
UBIAD1	A375_sens	A375_Res	10.2138	6.16697	-0.72789	5e-05	9.09892e-05
MRPL18	A375_sens	A375_Res	45.838	27.6832	-0.727535	5e-05	9.09892e-05
ZNF673	A375_sens	A375_Res	8.33222	5.0341	-0.726967	5e-05	9.09892e-05
NOL7	A375_sens	A375_Res	65.7083	39.7019	-0.726868	5e-05	9.09892e-05
RLBP1	A375_sens	A375_Res	1.3438	0.811977	-0.726806	0.0087	0.0126089
ZFP82	A375_sens	A375_Res	4.26141	2.5752	-0.726649	5e-05	9.09892e-05
TAMM41	A375_sens	A375_Res	8.30869	5.02106	-0.726628	5e-05	9.09892e-05
FAM86A	A375_sens	A375_Res	12.9654	7.83626	-0.726426	5e-05	9.09892e-05
MAP3K6	A375_sens	A375_Res	8.59934	5.19899	-0.725995	5e-05	9.09892e-05
SEC11C	A375_sens	A375_Res	44.3692	26.8296	-0.725733	5e-05	9.09892e-05
TRIM11	A375_sens	A375_Res	28.78	17.4035	-0.725688	5e-05	9.09892e-05
NPM3	A375_sens	A375_Res	58.962	35.6691	-0.725111	5e-05	9.09892e-05
PABPC4	A375_sens	A375_Res	127.029	76.8949	-0.724197	5e-05	9.09892e-05
SLC25A14	A375_sens	A375_Res	13.3906	8.10593	-0.724173	5e-05	9.09892e-05
RCN3	A375_sens	A375_Res	2.22059	1.34473	-0.723633	0.00125	0.00200151
YARS2	A375_sens	A375_Res	24.2244	14.6717	-0.723425	5e-05	9.09892e-05
CFL1	A375_sens	A375_Res	1047.46	634.55	-0.72309	5e-05	9.09892e-05
ASPSCR1	A375_sens	A375_Res	14.0414	8.50779	-0.722834	5e-05	9.09892e-05
GBE1	A375_sens	A375_Res	29.1482	17.6718	-0.721955	5e-05	9.09892e-05
AMOTL2	A375_sens	A375_Res	84.8515	51.4668	-0.721298	5e-05	9.09892e-05
PDCL3	A375_sens	A375_Res	17.3488	10.5262	-0.720845	5e-05	9.09892e-05
HOXB4	A375_sens	A375_Res	8.89505	5.39804	-0.720566	5e-05	9.09892e-05
TRAPPC2L	A375_sens	A375_Res	33.7452	20.4787	-0.720558	5e-05	9.09892e-05
PARP1	A375_sens	A375_Res	108.38	65.78	-0.720385	5e-05	9.09892e-05
CECR5	A375_sens	A375_Res	23.0167	13.9703	-0.720325	5e-05	9.09892e-05
PUF60	A375_sens	A375_Res	102.594	62.2792	-0.720118	5e-05	9.09892e-05
C1orf109	A375_sens	A375_Res	12.4571	7.565	-0.719557	5e-05	9.09892e-05
HNRNPUL1	A375_sens	A375_Res	77.2166	46.9016	-0.719275	5e-05	9.09892e-05
CKLF,CKLF-CMTM1,CMTM1	A375_sens	A375_Res	56.8769	34.5485	-0.719222	5e-05	9.09892e-05
UBE2G2	A375_sens	A375_Res	31.5807	19.1839	-0.719145	5e-05	9.09892e-05
KCTD5	A375_sens	A375_Res	29.6737	18.0269	-0.719031	5e-05	9.09892e-05
BUD13	A375_sens	A375_Res	16.1428	9.80706	-0.719002	5e-05	9.09892e-05
NLGN1	A375_sens	A375_Res	2.9062	1.76625	-0.718444	5e-05	9.09892e-05
CBX3	A375_sens	A375_Res	202.892	123.332	-0.718157	5e-05	9.09892e-05
CNTROB	A375_sens	A375_Res	11.4418	6.95574	-0.718041	5e-05	9.09892e-05
PSMB1	A375_sens	A375_Res	253.979	154.444	-0.717627	5e-05	9.09892e-05
PPP2CA	A375_sens	A375_Res	114.273	69.4935	-0.717536	5e-05	9.09892e-05
DNAJC2	A375_sens	A375_Res	24.7799	15.0752	-0.716994	5e-05	9.09892e-05
PPARG	A375_sens	A375_Res	27.4712	16.7191	-0.716425	5e-05	9.09892e-05
NME6	A375_sens	A375_Res	10.7106	6.51927	-0.716261	5e-05	9.09892e-05
PKM2	A375_sens	A375_Res	891.685	542.794	-0.716131	5e-05	9.09892e-05
CCDC9	A375_sens	A375_Res	4.65064	2.831	-0.71612	5e-05	9.09892e-05
DNASE1L2	A375_sens	A375_Res	1.44791	0.881403	-0.716102	0.0292	0.0396793
ARNT2	A375_sens	A375_Res	8.69289	5.2938	-0.715531	5e-05	9.09892e-05
DDX28	A375_sens	A375_Res	10.6596	6.49188	-0.715442	5e-05	9.09892e-05
COQ3	A375_sens	A375_Res	8.42203	5.1294	-0.715379	5e-05	9.09892e-05
VSNL1	A375_sens	A375_Res	2.28962	1.39478	-0.715075	0.00095	0.00154159
ELL	A375_sens	A375_Res	12.7019	7.73803	-0.715002	5e-05	9.09892e-05
MRPL38	A375_sens	A375_Res	48.5216	29.565	-0.714737	5e-05	9.09892e-05
TTI1	A375_sens	A375_Res	24.9819	15.2272	-0.714235	5e-05	9.09892e-05
ABL2	A375_sens	A375_Res	34.0035	20.728	-0.714104	5e-05	9.09892e-05
PPID	A375_sens	A375_Res	27.6703	16.8692	-0.713946	5e-05	9.09892e-05
AXIN1	A375_sens	A375_Res	13.1308	8.00531	-0.713928	5e-05	9.09892e-05
SLC7A6	A375_sens	A375_Res	10.6703	6.50595	-0.713763	5e-05	9.09892e-05
CUTC	A375_sens	A375_Res	20.5665	12.5406	-0.713691	0.0021	0.00327996
POC5	A375_sens	A375_Res	14.0398	8.56223	-0.713466	5e-05	9.09892e-05
ZDHHC18	A375_sens	A375_Res	12.6526	7.71703	-0.713322	5e-05	9.09892e-05
PUS7	A375_sens	A375_Res	21.2104	12.9425	-0.712651	5e-05	9.09892e-05
PIGU	A375_sens	A375_Res	21.3478	13.031	-0.712134	5e-05	9.09892e-05
CCDC59	A375_sens	A375_Res	30.7266	18.7568	-0.712076	5e-05	9.09892e-05
SAFB2	A375_sens	A375_Res	20.6507	12.6077	-0.711886	5e-05	9.09892e-05
CENPC1	A375_sens	A375_Res	8.31367	5.07585	-0.711835	5e-05	9.09892e-05
S100A2	A375_sens	A375_Res	70.4636	43.0278	-0.711609	5e-05	9.09892e-05
SGK196	A375_sens	A375_Res	16.7241	10.2125	-0.711587	5e-05	9.09892e-05
MRPL9	A375_sens	A375_Res	66.4487	40.578	-0.711544	5e-05	9.09892e-05
LAMA1	A375_sens	A375_Res	1.21438	0.7416	-0.711503	5e-05	9.09892e-05
MRPL30	A375_sens	A375_Res	18.7062	11.4263	-0.711154	5e-05	9.09892e-05
C3orf75	A375_sens	A375_Res	33.7941	20.6425	-0.711153	5e-05	9.09892e-05
C20orf72	A375_sens	A375_Res	17.3029	10.5694	-0.711119	5e-05	9.09892e-05
PRDX3	A375_sens	A375_Res	174.561	106.637	-0.711021	5e-05	9.09892e-05
PRPF3	A375_sens	A375_Res	30.1371	18.4115	-0.71093	5e-05	9.09892e-05
KIAA0754	A375_sens	A375_Res	7.935	4.84824	-0.710769	0.0061	0.00900937
GDNF	A375_sens	A375_Res	1.57113	0.959996	-0.710701	0.0001	0.000178161
MAT2A	A375_sens	A375_Res	77.729	47.4985	-0.710572	5e-05	9.09892e-05
AIMP1	A375_sens	A375_Res	24.4737	14.9609	-0.710038	5e-05	9.09892e-05
XPO1	A375_sens	A375_Res	120.364	73.5903	-0.709816	5e-05	9.09892e-05
DOLPP1	A375_sens	A375_Res	18.2744	11.1768	-0.709325	5e-05	9.09892e-05
SP4	A375_sens	A375_Res	6.70271	4.10055	-0.708929	5e-05	9.09892e-05
RPL7L1	A375_sens	A375_Res	83.5063	51.096	-0.708674	5e-05	9.09892e-05
AAAS	A375_sens	A375_Res	51.3458	31.4176	-0.70867	5e-05	9.09892e-05
ATXN7L2	A375_sens	A375_Res	4.22296	2.58448	-0.708378	5e-05	9.09892e-05
EWSR1	A375_sens	A375_Res	89.8202	54.9753	-0.708257	5e-05	9.09892e-05
RBX1	A375_sens	A375_Res	59.8578	36.6511	-0.707684	5e-05	9.09892e-05
BACE2	A375_sens	A375_Res	39.0129	23.8888	-0.707614	5e-05	9.09892e-05
HIST2H2BF	A375_sens	A375_Res	14.178	8.68811	-0.706538	5e-05	9.09892e-05
TTLL12	A375_sens	A375_Res	24.3031	14.8939	-0.706424	5e-05	9.09892e-05
HIST1H3E	A375_sens	A375_Res	12.7536	7.8164	-0.706327	0.0056	0.00830742
UBE2I	A375_sens	A375_Res	47.2357	28.9549	-0.70607	5e-05	9.09892e-05
C1orf151-NBL1,MINOS1,NBL1	A375_sens	A375_Res	34.9941	21.4546	-0.705822	5e-05	9.09892e-05
TOR3A	A375_sens	A375_Res	34.4077	21.1097	-0.704827	5e-05	9.09892e-05
MAML3	A375_sens	A375_Res	4.22728	2.59354	-0.704807	5e-05	9.09892e-05
IPPK	A375_sens	A375_Res	15.8668	9.73669	-0.704512	5e-05	9.09892e-05
NUDCD1	A375_sens	A375_Res	20.6271	12.6592	-0.704357	5e-05	9.09892e-05
TRMU	A375_sens	A375_Res	11.8033	7.24402	-0.70433	5e-05	9.09892e-05
ATP1B3	A375_sens	A375_Res	89.0819	54.6726	-0.704315	5e-05	9.09892e-05
LOC441666	A375_sens	A375_Res	1.20639	0.740523	-0.70408	0.00045	0.000755385
UBL4A	A375_sens	A375_Res	45.6143	28.0053	-0.703787	5e-05	9.09892e-05
PLOD3	A375_sens	A375_Res	102.544	62.9821	-0.703227	5e-05	9.09892e-05
OTUD4	A375_sens	A375_Res	19.4277	11.9335	-0.703096	5e-05	9.09892e-05
ZNF215	A375_sens	A375_Res	2.16062	1.32717	-0.703094	0.0001	0.000178161
TFDP1	A375_sens	A375_Res	79.4231	48.7867	-0.703072	5e-05	9.09892e-05
RBFA	A375_sens	A375_Res	5.31904	3.26806	-0.70273	5e-05	9.09892e-05
B3GALTL	A375_sens	A375_Res	7.20722	4.42977	-0.70221	5e-05	9.09892e-05
ZNF544	A375_sens	A375_Res	13.9536	8.57819	-0.701896	5e-05	9.09892e-05
RASSF1	A375_sens	A375_Res	10.362	6.37233	-0.701417	5e-05	9.09892e-05
IER3IP1	A375_sens	A375_Res	59.379	36.538	-0.700555	5e-05	9.09892e-05
CCND3	A375_sens	A375_Res	30.5172	18.7786	-0.70053	5e-05	9.09892e-05
RBM42	A375_sens	A375_Res	54.9788	33.8539	-0.699551	5e-05	9.09892e-05
LIN54	A375_sens	A375_Res	8.47578	5.22021	-0.699239	5e-05	9.09892e-05
PDGFB	A375_sens	A375_Res	4.25947	2.62352	-0.699168	5e-05	9.09892e-05
WDR36	A375_sens	A375_Res	29.2447	18.0142	-0.699041	5e-05	9.09892e-05
FADD	A375_sens	A375_Res	41.598	25.6305	-0.698651	5e-05	9.09892e-05
MRPL20	A375_sens	A375_Res	186.351	114.821	-0.698637	5e-05	9.09892e-05
MXD3	A375_sens	A375_Res	33.7702	20.8175	-0.697955	5e-05	9.09892e-05
CDR2	A375_sens	A375_Res	16.3049	10.0519	-0.697844	5e-05	9.09892e-05
SMG9	A375_sens	A375_Res	16.3896	10.106	-0.697562	5e-05	9.09892e-05
NKRF	A375_sens	A375_Res	16.9317	10.441	-0.697467	5e-05	9.09892e-05
APITD1,APITD1-CORT,CORT	A375_sens	A375_Res	24.4508	15.0797	-0.697278	5e-05	9.09892e-05
HNRNPU	A375_sens	A375_Res	145.145	89.5253	-0.697126	5e-05	9.09892e-05
ORC5	A375_sens	A375_Res	19.3362	11.9304	-0.69667	5e-05	9.09892e-05
ACTG1	A375_sens	A375_Res	1649.45	1017.8	-0.696534	5e-05	9.09892e-05
KCNQ5	A375_sens	A375_Res	1.24037	0.765613	-0.696085	5e-05	9.09892e-05
C2orf44	A375_sens	A375_Res	9.73835	6.01105	-0.69606	5e-05	9.09892e-05
DDX51	A375_sens	A375_Res	5.58376	3.44724	-0.695797	5e-05	9.09892e-05
CTSC	A375_sens	A375_Res	221.585	136.802	-0.695764	5e-05	9.09892e-05
ABHD3	A375_sens	A375_Res	7.00013	4.32218	-0.695623	5e-05	9.09892e-05
CHRNA5	A375_sens	A375_Res	3.23942	2.00099	-0.695024	5e-05	9.09892e-05
MAP2K1	A375_sens	A375_Res	41.4311	25.5977	-0.694699	5e-05	9.09892e-05
PSMD13	A375_sens	A375_Res	89.6808	55.4125	-0.694587	5e-05	9.09892e-05
NUPL1	A375_sens	A375_Res	25.5686	15.799	-0.694542	5e-05	9.09892e-05
MTERFD1	A375_sens	A375_Res	20.0595	12.3967	-0.694335	5e-05	9.09892e-05
HSPA9	A375_sens	A375_Res	169.165	104.585	-0.693762	5e-05	9.09892e-05
GFM1	A375_sens	A375_Res	41.1127	25.421	-0.693564	5e-05	9.09892e-05
PKNOX1	A375_sens	A375_Res	3.05487	1.88912	-0.693398	5e-05	9.09892e-05
RNASEH1	A375_sens	A375_Res	37.6973	23.3197	-0.692912	5e-05	9.09892e-05
RBM39	A375_sens	A375_Res	106.282	65.7995	-0.691749	5e-05	9.09892e-05
PSMA2	A375_sens	A375_Res	129.26	80.0741	-0.69087	5e-05	9.09892e-05
ADSS	A375_sens	A375_Res	51.4058	31.848	-0.690729	5e-05	9.09892e-05
PARN	A375_sens	A375_Res	45.0689	27.9231	-0.690674	5e-05	9.09892e-05
IRAK1	A375_sens	A375_Res	178.185	110.4	-0.690627	5e-05	9.09892e-05
RBM38	A375_sens	A375_Res	10.2562	6.3557	-0.690373	0.00035	0.000593748
SLC14A1	A375_sens	A375_Res	9.71077	6.01903	-0.690055	5e-05	9.09892e-05
PSMG2	A375_sens	A375_Res	59	36.5732	-0.68993	5e-05	9.09892e-05
TTF1	A375_sens	A375_Res	15.9765	9.90381	-0.689897	5e-05	9.09892e-05
RABGGTA	A375_sens	A375_Res	14.709	9.11903	-0.689751	5e-05	9.09892e-05
KRT18	A375_sens	A375_Res	222.373	137.874	-0.689637	5e-05	9.09892e-05
ANKLE1	A375_sens	A375_Res	2.03842	1.2639	-0.689565	5e-05	9.09892e-05
SLC4A8	A375_sens	A375_Res	1.26037	0.781597	-0.689352	0.00045	0.000755385
HOXA4	A375_sens	A375_Res	2.61451	1.62142	-0.689284	0.00235	0.00364914
ECI2	A375_sens	A375_Res	32.1221	19.927	-0.688839	5e-05	9.09892e-05
RHEB	A375_sens	A375_Res	71.384	44.2947	-0.688465	5e-05	9.09892e-05
KARS	A375_sens	A375_Res	155.275	96.3677	-0.688202	5e-05	9.09892e-05
MIR3610,RAD21	A375_sens	A375_Res	83.5184	51.8347	-0.688175	5e-05	9.09892e-05
CCDC101	A375_sens	A375_Res	13.0442	8.0962	-0.688094	5e-05	9.09892e-05
WBP11	A375_sens	A375_Res	39.8364	24.7279	-0.687947	5e-05	9.09892e-05
UXT	A375_sens	A375_Res	125.408	77.8647	-0.687591	5e-05	9.09892e-05
TIMM8A	A375_sens	A375_Res	15.0367	9.33974	-0.687038	5e-05	9.09892e-05
ZNF684	A375_sens	A375_Res	3.12124	1.93879	-0.686962	0.00025	0.0004302
MIR3656,TRAPPC4	A375_sens	A375_Res	96.6664	60.0492	-0.686869	5e-05	9.09892e-05
DTD1	A375_sens	A375_Res	62.4787	38.8176	-0.686653	5e-05	9.09892e-05
HARS	A375_sens	A375_Res	81.8051	50.8339	-0.686399	5e-05	9.09892e-05
DIS3	A375_sens	A375_Res	20.4513	12.709	-0.686343	5e-05	9.09892e-05
MTPAP	A375_sens	A375_Res	8.09501	5.0317	-0.685987	5e-05	9.09892e-05
ISOC1	A375_sens	A375_Res	13.0667	8.12461	-0.685525	5e-05	9.09892e-05
PARL	A375_sens	A375_Res	30.7586	19.1284	-0.685275	5e-05	9.09892e-05
SAFB	A375_sens	A375_Res	23.5325	14.6358	-0.685156	5e-05	9.09892e-05
EPB41L4B	A375_sens	A375_Res	1.02136	0.635356	-0.684854	0.00555	0.00823671
NRXN3	A375_sens	A375_Res	0.916554	0.570348	-0.684378	0.00265	0.00408363
C3orf37	A375_sens	A375_Res	39.0359	24.2962	-0.684074	5e-05	9.09892e-05
RBM19	A375_sens	A375_Res	9.78327	6.08988	-0.683902	5e-05	9.09892e-05
PRELID1	A375_sens	A375_Res	110.708	68.9135	-0.683897	5e-05	9.09892e-05
PGF	A375_sens	A375_Res	6.27757	3.90819	-0.683707	5e-05	9.09892e-05
CHD1L	A375_sens	A375_Res	27.9933	17.4276	-0.683704	5e-05	9.09892e-05
UBB	A375_sens	A375_Res	354.318	220.607	-0.683566	5e-05	9.09892e-05
TMEM170A	A375_sens	A375_Res	8.06676	5.02265	-0.68354	0.0003	0.000512067
SPATA5L1	A375_sens	A375_Res	13.3472	8.31097	-0.683453	5e-05	9.09892e-05
CIRH1A	A375_sens	A375_Res	21.1652	13.1803	-0.683303	5e-05	9.09892e-05
MEX3C	A375_sens	A375_Res	25.355	15.7902	-0.683235	5e-05	9.09892e-05
WT1	A375_sens	A375_Res	2.73615	1.70418	-0.683072	0.00025	0.0004302
C18orf8	A375_sens	A375_Res	19.6455	12.2396	-0.682647	5e-05	9.09892e-05
OGG1	A375_sens	A375_Res	8.72192	5.43423	-0.682572	5e-05	9.09892e-05
LINC00221	A375_sens	A375_Res	9.83316	6.1278	-0.682287	5e-05	9.09892e-05
TCEB1	A375_sens	A375_Res	58.8235	36.6575	-0.682283	5e-05	9.09892e-05
MEX3D	A375_sens	A375_Res	11.9178	7.42813	-0.682048	5e-05	9.09892e-05
NUDT19	A375_sens	A375_Res	21.7352	13.5492	-0.681826	5e-05	9.09892e-05
MANEAL	A375_sens	A375_Res	15.4996	9.66337	-0.681636	5e-05	9.09892e-05
IDH3B	A375_sens	A375_Res	87.3099	54.4436	-0.681383	5e-05	9.09892e-05
FBXL6	A375_sens	A375_Res	12.3486	7.70221	-0.681009	5e-05	9.09892e-05
HDGF	A375_sens	A375_Res	265.075	165.478	-0.679759	5e-05	9.09892e-05
FUT8	A375_sens	A375_Res	11.4678	7.15936	-0.679682	5e-05	9.09892e-05
MRPL17	A375_sens	A375_Res	34.2007	21.3553	-0.679431	5e-05	9.09892e-05
EIF2B1	A375_sens	A375_Res	71.5655	44.6866	-0.67942	5e-05	9.09892e-05
ZNF326	A375_sens	A375_Res	10.1528	6.34235	-0.678783	5e-05	9.09892e-05
PHB2	A375_sens	A375_Res	293.764	183.662	-0.677599	5e-05	9.09892e-05
RCHY1	A375_sens	A375_Res	6.87498	4.29852	-0.677513	5e-05	9.09892e-05
MRPS23	A375_sens	A375_Res	64.4686	40.3135	-0.677332	5e-05	9.09892e-05
ZNF35	A375_sens	A375_Res	6.57459	4.11341	-0.676564	5e-05	9.09892e-05
C9orf142	A375_sens	A375_Res	37.1685	23.2565	-0.676447	5e-05	9.09892e-05
DNMT3B	A375_sens	A375_Res	2.0438	1.27883	-0.676434	5e-05	9.09892e-05
IQCJ,IQCJ-SCHIP1,SCHIP1	A375_sens	A375_Res	17.6528	11.0478	-0.676144	5e-05	9.09892e-05
MTX1	A375_sens	A375_Res	48.989	30.6598	-0.676111	5e-05	9.09892e-05
UPF1	A375_sens	A375_Res	46.7765	29.2761	-0.676057	5e-05	9.09892e-05
OTUD6B	A375_sens	A375_Res	21.4154	13.4045	-0.675933	5e-05	9.09892e-05
GEMIN6	A375_sens	A375_Res	47.3141	29.6247	-0.675468	5e-05	9.09892e-05
FLJ37453	A375_sens	A375_Res	3.6067	2.25952	-0.674665	0.01615	0.0226767
C21orf59	A375_sens	A375_Res	37.0215	23.1981	-0.674357	5e-05	9.09892e-05
FRG1	A375_sens	A375_Res	46.3361	29.0366	-0.674264	5e-05	9.09892e-05
CMC2	A375_sens	A375_Res	42.7391	26.785	-0.67413	0.00015	0.000263383
PRR19	A375_sens	A375_Res	2.10223	1.31808	-0.673479	0.03235	0.0436972
SF3B3	A375_sens	A375_Res	57.3283	35.9451	-0.673452	5e-05	9.09892e-05
EIF4E	A375_sens	A375_Res	35.7774	22.4332	-0.673414	5e-05	9.09892e-05
PRDX6	A375_sens	A375_Res	253.163	158.772	-0.673113	5e-05	9.09892e-05
TOP1	A375_sens	A375_Res	18.2544	11.4519	-0.672659	5e-05	9.09892e-05
MMADHC	A375_sens	A375_Res	125.023	78.4391	-0.672544	5e-05	9.09892e-05
HDAC2	A375_sens	A375_Res	20.1936	12.6695	-0.672537	5e-05	9.09892e-05
MRPL55	A375_sens	A375_Res	57.7497	36.2366	-0.672367	5e-05	9.09892e-05
CDK5R1	A375_sens	A375_Res	4.43352	2.78226	-0.672194	5e-05	9.09892e-05
PBRM1	A375_sens	A375_Res	16.7334	10.5043	-0.671759	5e-05	9.09892e-05
C7orf55,LUC7L2	A375_sens	A375_Res	71.2056	44.7045	-0.671568	5e-05	9.09892e-05
RABEPK	A375_sens	A375_Res	19.4886	12.2399	-0.671041	5e-05	9.09892e-05
C19orf25	A375_sens	A375_Res	9.80127	6.15659	-0.670838	5e-05	9.09892e-05
TH1L	A375_sens	A375_Res	57.585	36.1786	-0.670557	5e-05	9.09892e-05
CORO7,CORO7-PAM16,PAM16	A375_sens	A375_Res	50.8314	31.9458	-0.670094	5e-05	9.09892e-05
PEX3	A375_sens	A375_Res	9.83565	6.18224	-0.669891	5e-05	9.09892e-05
IL24	A375_sens	A375_Res	109.106	68.5889	-0.669678	5e-05	9.09892e-05
PHF2P1	A375_sens	A375_Res	2.48381	1.56156	-0.669565	5e-05	9.09892e-05
LOC100133091	A375_sens	A375_Res	2.1162	1.33095	-0.669022	0.0051	0.00760124
SPRYD7	A375_sens	A375_Res	5.39303	3.39223	-0.66886	5e-05	9.09892e-05
POLR2D	A375_sens	A375_Res	24.3535	15.3204	-0.668668	5e-05	9.09892e-05
PPP1R8	A375_sens	A375_Res	39.7644	25.0345	-0.667561	5e-05	9.09892e-05
ISG20L2	A375_sens	A375_Res	30.7975	19.395	-0.667133	5e-05	9.09892e-05
IPO11	A375_sens	A375_Res	19.2067	12.1003	-0.666571	5e-05	9.09892e-05
DDX47	A375_sens	A375_Res	84.3997	53.2119	-0.66549	5e-05	9.09892e-05
KIF5B	A375_sens	A375_Res	90.3116	56.9595	-0.664974	5e-05	9.09892e-05
DHCR24	A375_sens	A375_Res	49.3766	31.1423	-0.664955	5e-05	9.09892e-05
MRPL36	A375_sens	A375_Res	84.416	53.2517	-0.664688	5e-05	9.09892e-05
C20orf29	A375_sens	A375_Res	13.6705	8.6238	-0.664667	5e-05	9.09892e-05
NKX2-5	A375_sens	A375_Res	15.0102	9.46913	-0.664641	5e-05	9.09892e-05
CREM	A375_sens	A375_Res	15.8769	10.0174	-0.664411	5e-05	9.09892e-05
DUT	A375_sens	A375_Res	80.6356	50.8781	-0.664372	5e-05	9.09892e-05
ALKBH2	A375_sens	A375_Res	27.9674	17.6481	-0.66423	5e-05	9.09892e-05
C19orf24	A375_sens	A375_Res	30.8434	19.4648	-0.664097	5e-05	9.09892e-05
CARD10	A375_sens	A375_Res	20.463	12.9138	-0.664097	5e-05	9.09892e-05
ITGAE	A375_sens	A375_Res	1.83577	1.15863	-0.663971	0.00295	0.00452124
KLHDC4	A375_sens	A375_Res	14.0906	8.89395	-0.663837	5e-05	9.09892e-05
RPS29	A375_sens	A375_Res	1625.14	1025.86	-0.663733	5e-05	9.09892e-05
SF1	A375_sens	A375_Res	40.3168	25.453	-0.663546	5e-05	9.09892e-05
SNHG9	A375_sens	A375_Res	80.2762	50.6987	-0.663023	0.0014	0.00222982
GPR172A	A375_sens	A375_Res	54.0971	34.1657	-0.663003	5e-05	9.09892e-05
RP9	A375_sens	A375_Res	16.9419	10.706	-0.662183	5e-05	9.09892e-05
PPM1G	A375_sens	A375_Res	119.734	75.6712	-0.662022	5e-05	9.09892e-05
RUNX1	A375_sens	A375_Res	24.5934	15.545	-0.661825	5e-05	9.09892e-05
POLR2B	A375_sens	A375_Res	82.6939	52.2702	-0.661792	5e-05	9.09892e-05
KDR	A375_sens	A375_Res	3.24827	2.05412	-0.661153	5e-05	9.09892e-05
OTUD3	A375_sens	A375_Res	3.60727	2.28117	-0.66113	5e-05	9.09892e-05
IGHMBP2	A375_sens	A375_Res	6.04401	3.82299	-0.660806	5e-05	9.09892e-05
RPS6KA1	A375_sens	A375_Res	36.8725	23.3244	-0.660701	5e-05	9.09892e-05
FAM83G	A375_sens	A375_Res	10.7358	6.79129	-0.660669	5e-05	9.09892e-05
PLAA	A375_sens	A375_Res	41.8609	26.4868	-0.66033	5e-05	9.09892e-05
NIF3L1	A375_sens	A375_Res	19.6726	12.4476	-0.660317	5e-05	9.09892e-05
ZNF587B	A375_sens	A375_Res	7.29945	4.61882	-0.660264	5e-05	9.09892e-05
TMEM18	A375_sens	A375_Res	15.1963	9.61891	-0.65978	5e-05	9.09892e-05
EPC2	A375_sens	A375_Res	11.3624	7.19322	-0.659562	5e-05	9.09892e-05
TGS1	A375_sens	A375_Res	22.1007	13.9919	-0.659496	5e-05	9.09892e-05
COL12A1	A375_sens	A375_Res	10.3989	6.58381	-0.65943	5e-05	9.09892e-05
FBXL19-AS1	A375_sens	A375_Res	1.71641	1.08701	-0.659034	0.00035	0.000593748
MRPS30	A375_sens	A375_Res	48.4345	30.6744	-0.659001	5e-05	9.09892e-05
CHD1	A375_sens	A375_Res	19.6675	12.4563	-0.658933	5e-05	9.09892e-05
ZNF649	A375_sens	A375_Res	2.30843	1.46213	-0.658843	0.00015	0.000263383
MED27	A375_sens	A375_Res	24.3339	15.4135	-0.658778	5e-05	9.09892e-05
SACS	A375_sens	A375_Res	24.7851	15.7038	-0.658352	5e-05	9.09892e-05
NOL10	A375_sens	A375_Res	23.8463	15.1126	-0.658016	5e-05	9.09892e-05
MESDC2	A375_sens	A375_Res	14.2038	9.00304	-0.657792	5e-05	9.09892e-05
POLR3F	A375_sens	A375_Res	13.7837	8.74012	-0.657235	5e-05	9.09892e-05
HILPDA	A375_sens	A375_Res	11.1432	7.06617	-0.657167	5e-05	9.09892e-05
ZNRF3	A375_sens	A375_Res	3.34438	2.12088	-0.657075	5e-05	9.09892e-05
RPUSD2	A375_sens	A375_Res	12.315	7.81081	-0.65687	5e-05	9.09892e-05
EIF2S1	A375_sens	A375_Res	43.9739	27.8985	-0.656458	5e-05	9.09892e-05
GDI2	A375_sens	A375_Res	140.248	89.067	-0.655022	5e-05	9.09892e-05
EFCAB11	A375_sens	A375_Res	9.58805	6.08914	-0.655	0.00135	0.00215371
USP5	A375_sens	A375_Res	48.0474	30.5142	-0.654977	5e-05	9.09892e-05
SFSWAP	A375_sens	A375_Res	22.6902	14.4125	-0.654749	5e-05	9.09892e-05
E2F6	A375_sens	A375_Res	15.1069	9.59613	-0.654687	5e-05	9.09892e-05
COX4NB	A375_sens	A375_Res	29.9446	19.0214	-0.654666	5e-05	9.09892e-05
CCDC12	A375_sens	A375_Res	23.4498	14.8964	-0.654612	5e-05	9.09892e-05
C17orf81	A375_sens	A375_Res	39.4069	25.0533	-0.653447	5e-05	9.09892e-05
WEE1	A375_sens	A375_Res	22.366	14.2201	-0.65338	5e-05	9.09892e-05
TWF2	A375_sens	A375_Res	114.316	72.7003	-0.652995	5e-05	9.09892e-05
LOC440354,LOC595101	A375_sens	A375_Res	2.52834	1.60973	-0.651369	5e-05	9.09892e-05
CISD1	A375_sens	A375_Res	16.0578	10.2247	-0.651208	5e-05	9.09892e-05
SLC16A7	A375_sens	A375_Res	10.3997	6.6238	-0.650807	5e-05	9.09892e-05
SLC25A24	A375_sens	A375_Res	47.8185	30.4585	-0.650723	5e-05	9.09892e-05
BMS1	A375_sens	A375_Res	17.9542	11.4367	-0.650646	5e-05	9.09892e-05
AP1S2	A375_sens	A375_Res	73.7448	46.9922	-0.65012	5e-05	9.09892e-05
UTP6	A375_sens	A375_Res	55.5285	35.3858	-0.65006	5e-05	9.09892e-05
TXNDC17	A375_sens	A375_Res	34.4565	21.9594	-0.649939	5e-05	9.09892e-05
HEATR1	A375_sens	A375_Res	61.8654	39.4317	-0.649775	5e-05	9.09892e-05
EED	A375_sens	A375_Res	21.7067	13.8368	-0.64963	5e-05	9.09892e-05
C15orf41	A375_sens	A375_Res	6.02838	3.84313	-0.64949	5e-05	9.09892e-05
LOC644656	A375_sens	A375_Res	2.77895	1.77204	-0.649129	0.0192	0.0267088
LIMCH1	A375_sens	A375_Res	43.3865	27.6784	-0.648488	5e-05	9.09892e-05
AP4S1	A375_sens	A375_Res	1.6624	1.06077	-0.648148	0.0304	0.0412072
ASB9	A375_sens	A375_Res	20.0525	12.7958	-0.648104	5e-05	9.09892e-05
SBDS	A375_sens	A375_Res	67.0406	42.7997	-0.647435	5e-05	9.09892e-05
FAM105A	A375_sens	A375_Res	0.815718	0.520952	-0.64692	0.0015	0.00238092
ERO1LB	A375_sens	A375_Res	10.9958	7.02351	-0.646683	5e-05	9.09892e-05
ZNF597	A375_sens	A375_Res	2.91011	1.85914	-0.646439	0.00125	0.00200151
CPSF6	A375_sens	A375_Res	37.0193	23.6568	-0.646019	5e-05	9.09892e-05
LDHB	A375_sens	A375_Res	864.118	552.217	-0.645993	5e-05	9.09892e-05
MSTO1	A375_sens	A375_Res	9.07023	5.79663	-0.645924	5e-05	9.09892e-05
FAM3C	A375_sens	A375_Res	99.0268	63.3111	-0.645361	5e-05	9.09892e-05
MRPL13	A375_sens	A375_Res	64.5962	41.304	-0.645167	5e-05	9.09892e-05
PSMB4	A375_sens	A375_Res	911.884	583.255	-0.644723	5e-05	9.09892e-05
LETM1	A375_sens	A375_Res	41.5491	26.5774	-0.644618	5e-05	9.09892e-05
FSCN1	A375_sens	A375_Res	165.658	105.975	-0.644484	5e-05	9.09892e-05
NDUFA9	A375_sens	A375_Res	68.0547	43.5397	-0.644363	5e-05	9.09892e-05
MKI67IP	A375_sens	A375_Res	37.2327	23.8264	-0.644008	5e-05	9.09892e-05
PDCD2L	A375_sens	A375_Res	17.8359	11.4164	-0.643678	5e-05	9.09892e-05
ERI3	A375_sens	A375_Res	42.1081	26.959	-0.643328	5e-05	9.09892e-05
KBTBD2	A375_sens	A375_Res	29.7884	19.0847	-0.642336	5e-05	9.09892e-05
SKIV2L2	A375_sens	A375_Res	41.9116	26.8523	-0.6423	5e-05	9.09892e-05
EEF1E1,EEF1E1-MUTED,MUTED,MUTED-TXND	A375_sens	A375_Res	132.809	85.095	-0.642211	5e-05	9.09892e-05
TAF15	A375_sens	A375_Res	12.3081	7.88721	-0.642024	5e-05	9.09892e-05
TSPAN14	A375_sens	A375_Res	16.425	10.5257	-0.64197	5e-05	9.09892e-05
AMH,MIR4321	A375_sens	A375_Res	7.57737	4.85596	-0.641941	0.00085	0.00138697
NRP1	A375_sens	A375_Res	40.1874	25.7571	-0.641772	5e-05	9.09892e-05
HERC2P4	A375_sens	A375_Res	3.23721	2.07521	-0.641492	0.01335	0.0189351
C16orf57	A375_sens	A375_Res	3.05651	1.95948	-0.641412	0.00045	0.000755385
NDUFA11	A375_sens	A375_Res	202.225	129.67	-0.641118	5e-05	9.09892e-05
KPNA4	A375_sens	A375_Res	28.5179	18.2925	-0.64061	5e-05	9.09892e-05
GADD45GIP1	A375_sens	A375_Res	163.343	104.83	-0.63985	5e-05	9.09892e-05
WHSC1	A375_sens	A375_Res	40.8514	26.2238	-0.63951	5e-05	9.09892e-05
PAK4	A375_sens	A375_Res	15.8838	10.1971	-0.639399	5e-05	9.09892e-05
RCBTB2	A375_sens	A375_Res	0.971466	0.623678	-0.639362	0.01285	0.0182619
FOXRED1	A375_sens	A375_Res	21.4635	13.7823	-0.639061	5e-05	9.09892e-05
AP2S1	A375_sens	A375_Res	261.945	168.234	-0.638795	5e-05	9.09892e-05
CEP85	A375_sens	A375_Res	15.4947	9.95216	-0.638689	5e-05	9.09892e-05
FAU	A375_sens	A375_Res	891.449	572.608	-0.638603	5e-05	9.09892e-05
MAK16	A375_sens	A375_Res	23.2209	14.9159	-0.638567	5e-05	9.09892e-05
UCHL3	A375_sens	A375_Res	24.355	15.6488	-0.638162	5e-05	9.09892e-05
[truncated: 7,486 more rows]

## Sheet: b
gene	sample1	sample2	FPKM1	FPKM2	log2 fc	pvalue	qvalue
CPN1	M14_sens	M14_res	16.7384	0.0398953	-8.71273	0.0042	0.00632394
KCNN4	M14_sens	M14_res	32.2483	0.247084	-7.02808	5e-05	9.09892e-05
VGF	M14_sens	M14_res	160.663	1.41747	-6.82458	5e-05	9.09892e-05
SPRY4	M14_sens	M14_res	8.41964	0.0782463	-6.74959	5e-05	9.09892e-05
DUSP6	M14_sens	M14_res	43.4786	0.413582	-6.71599	5e-05	9.09892e-05
CIITA	M14_sens	M14_res	5.531	0.0527793	-6.71143	5e-05	9.09892e-05
ART3	M14_sens	M14_res	1.55556	0.0163725	-6.57002	0.00335	0.00510115
OLIG1	M14_sens	M14_res	5.17586	0.0593165	-6.44722	0.0054	0.00802533
KIAA1644	M14_sens	M14_res	2.04806	0.0239928	-6.41551	5e-05	9.09892e-05
LOC100509894	M14_sens	M14_res	1.66044	0.0199238	-6.38093	0.0218	0.0301149
MANSC1	M14_sens	M14_res	11.4139	0.13868	-6.36289	5e-05	9.09892e-05
ETV1	M14_sens	M14_res	13.0377	0.25193	-5.69352	5e-05	9.09892e-05
FOSL1	M14_sens	M14_res	26.1762	0.514035	-5.67025	5e-05	9.09892e-05
RND3	M14_sens	M14_res	7.61718	0.169658	-5.48856	5e-05	9.09892e-05
ETV4	M14_sens	M14_res	63.154	1.46651	-5.42842	5e-05	9.09892e-05
APOD	M14_sens	M14_res	14.174	0.350367	-5.33823	5e-05	9.09892e-05
NFATC2	M14_sens	M14_res	26.3037	0.706234	-5.21897	5e-05	9.09892e-05
UCN2	M14_sens	M14_res	30.7303	0.857086	-5.16408	5e-05	9.09892e-05
TNFRSF12A	M14_sens	M14_res	110.629	3.20423	-5.1096	5e-05	9.09892e-05
SPRY2	M14_sens	M14_res	62.1273	1.90975	-5.02377	5e-05	9.09892e-05
CEACAM1	M14_sens	M14_res	2.54202	0.0790873	-5.00639	5e-05	9.09892e-05
FAM46B	M14_sens	M14_res	7.74135	0.245114	-4.98106	5e-05	9.09892e-05
SPRY1	M14_sens	M14_res	3.02507	0.100955	-4.90517	5e-05	9.09892e-05
CPB2	M14_sens	M14_res	1.08117	0.0372812	-4.85801	0.02045	0.0283487
GLDC	M14_sens	M14_res	9.27043	0.327338	-4.82378	5e-05	9.09892e-05
FXYD3	M14_sens	M14_res	19.404	0.690479	-4.81261	5e-05	9.09892e-05
DUSP4	M14_sens	M14_res	74.3325	2.67444	-4.79668	5e-05	9.09892e-05
ACTL8	M14_sens	M14_res	3.91133	0.143343	-4.77011	5e-05	9.09892e-05
A2M	M14_sens	M14_res	78.7089	3.08697	-4.67226	5e-05	9.09892e-05
DNER	M14_sens	M14_res	1.22182	0.0483852	-4.65832	0.00135	0.00215371
S100A3	M14_sens	M14_res	16.3605	0.706005	-4.53439	5e-05	9.09892e-05
AIM2	M14_sens	M14_res	3.48988	0.152294	-4.51825	5e-05	9.09892e-05
HLA-DQA1	M14_sens	M14_res	4.54085	0.214412	-4.40451	5e-05	9.09892e-05
PHLDA2	M14_sens	M14_res	258.668	12.3958	-4.38318	5e-05	9.09892e-05
COL19A1	M14_sens	M14_res	3.35033	0.161905	-4.37108	5e-05	9.09892e-05
TNC	M14_sens	M14_res	11.9776	0.617499	-4.27775	5e-05	9.09892e-05
ADORA1	M14_sens	M14_res	1.74264	0.0908311	-4.26195	5e-05	9.09892e-05
FAM84B	M14_sens	M14_res	40.0859	2.27295	-4.14046	5e-05	9.09892e-05
GDF15	M14_sens	M14_res	260.113	16.4574	-3.98233	5e-05	9.09892e-05
S100A4	M14_sens	M14_res	45.3306	2.87252	-3.9801	5e-05	9.09892e-05
PLXNA2	M14_sens	M14_res	3.2984	0.209714	-3.97527	5e-05	9.09892e-05
SERPINA3	M14_sens	M14_res	0.986086	0.0630074	-3.96812	0.0031	0.00474001
CCDC69	M14_sens	M14_res	0.80218	0.0529386	-3.92153	0.0001	0.000178161
SLC22A18AS	M14_sens	M14_res	8.38762	0.582445	-3.84807	5e-05	9.09892e-05
HTR7	M14_sens	M14_res	3.47004	0.241917	-3.84237	5e-05	9.09892e-05
RASSF2	M14_sens	M14_res	5.25191	0.367499	-3.83703	5e-05	9.09892e-05
APOE	M14_sens	M14_res	3.72209	0.263163	-3.82208	0.0001	0.000178161
TPD52L1	M14_sens	M14_res	3.15444	0.231834	-3.76622	5e-05	9.09892e-05
MAFF	M14_sens	M14_res	99.0843	7.50378	-3.72297	5e-05	9.09892e-05
PRSS23	M14_sens	M14_res	22.0669	1.69554	-3.70207	5e-05	9.09892e-05
DDR2	M14_sens	M14_res	1.73358	0.133745	-3.6962	5e-05	9.09892e-05
ANKRD29	M14_sens	M14_res	1.85286	0.143271	-3.69293	5e-05	9.09892e-05
GJB1	M14_sens	M14_res	82.1101	6.56406	-3.6449	0.0005	0.000835477
RAB27B	M14_sens	M14_res	3.85049	0.316199	-3.60614	5e-05	9.09892e-05
TFAP2C	M14_sens	M14_res	108.77	9.26002	-3.55412	5e-05	9.09892e-05
DMRT2	M14_sens	M14_res	1.58077	0.134832	-3.5514	5e-05	9.09892e-05
TNFAIP3	M14_sens	M14_res	21.9131	1.88392	-3.53998	5e-05	9.09892e-05
FCRLA	M14_sens	M14_res	22.752	1.96162	-3.53588	5e-05	9.09892e-05
GPR3	M14_sens	M14_res	5.5213	0.490677	-3.49216	5e-05	9.09892e-05
CXCL1	M14_sens	M14_res	14.8914	1.32638	-3.48892	5e-05	9.09892e-05
SPOCD1	M14_sens	M14_res	0.763605	0.0683957	-3.48085	5e-05	9.09892e-05
CD74	M14_sens	M14_res	169.9	15.5597	-3.4488	5e-05	9.09892e-05
SLC16A6	M14_sens	M14_res	86.286	8.25259	-3.38621	5e-05	9.09892e-05
NEDD9	M14_sens	M14_res	10.3902	0.998016	-3.38002	5e-05	9.09892e-05
ANXA1	M14_sens	M14_res	131.47	12.9132	-3.34782	5e-05	9.09892e-05
SLAIN1	M14_sens	M14_res	1.34067	0.132219	-3.34196	5e-05	9.09892e-05
PTPRZ1	M14_sens	M14_res	0.804305	0.0797044	-3.33501	5e-05	9.09892e-05
HIST3H2BB	M14_sens	M14_res	571.247	56.6157	-3.33484	5e-05	9.09892e-05
LOC728724	M14_sens	M14_res	2.4378	0.243851	-3.32151	0.0001	0.000178161
NT5E	M14_sens	M14_res	16.2419	1.63299	-3.31414	5e-05	9.09892e-05
ID1	M14_sens	M14_res	7.6077	0.777028	-3.29142	5e-05	9.09892e-05
TNFRSF19	M14_sens	M14_res	67.389	6.9222	-3.28321	5e-05	9.09892e-05
TNFRSF10A	M14_sens	M14_res	5.89684	0.605904	-3.28278	5e-05	9.09892e-05
RAB17	M14_sens	M14_res	7.22254	0.745443	-3.27634	5e-05	9.09892e-05
EGR3	M14_sens	M14_res	3.64809	0.376982	-3.27458	5e-05	9.09892e-05
HIST1H2AL	M14_sens	M14_res	798.008	85.3473	-3.22499	5e-05	9.09892e-05
KRT18	M14_sens	M14_res	100.011	10.8493	-3.20448	5e-05	9.09892e-05
CORO1A,LOC606724	M14_sens	M14_res	1.00389	0.10966	-3.19449	5e-05	9.09892e-05
SCML4	M14_sens	M14_res	2.49901	0.273743	-3.19046	5e-05	9.09892e-05
CCND1	M14_sens	M14_res	65.8696	7.2164	-3.19026	5e-05	9.09892e-05
SLCO4A1	M14_sens	M14_res	38.7127	4.26141	-3.1834	5e-05	9.09892e-05
IL27RA	M14_sens	M14_res	36.9728	4.07527	-3.1815	5e-05	9.09892e-05
LOC100289092	M14_sens	M14_res	5.96922	0.665252	-3.16557	0.00155	0.00245611
TTC9B	M14_sens	M14_res	1.05462	0.118524	-3.15347	0.0056	0.00830742
MCM10	M14_sens	M14_res	29.0312	3.27271	-3.14905	5e-05	9.09892e-05
SNX10	M14_sens	M14_res	95.3224	10.8372	-3.13682	5e-05	9.09892e-05
PDE4B	M14_sens	M14_res	1.18884	0.135561	-3.13255	5e-05	9.09892e-05
CLCF1	M14_sens	M14_res	3.73661	0.426119	-3.1324	0.00015	0.000263383
TMX4	M14_sens	M14_res	25.895	3.00931	-3.10517	5e-05	9.09892e-05
HIST1H4I	M14_sens	M14_res	751.722	88.3005	-3.08971	5e-05	9.09892e-05
PLLP	M14_sens	M14_res	1.69908	0.200078	-3.08612	0.00025	0.0004302
HIST1H2AB	M14_sens	M14_res	531.745	62.695	-3.08431	5e-05	9.09892e-05
HMGA2	M14_sens	M14_res	5.42657	0.652118	-3.05684	5e-05	9.09892e-05
WIPF1	M14_sens	M14_res	22.5086	2.72001	-3.04879	5e-05	9.09892e-05
QPCT	M14_sens	M14_res	17.2561	2.0961	-3.04133	5e-05	9.09892e-05
PTGES	M14_sens	M14_res	70.7992	8.60395	-3.04066	5e-05	9.09892e-05
MCAM	M14_sens	M14_res	16.5792	2.02661	-3.03223	5e-05	9.09892e-05
POLE	M14_sens	M14_res	20.0385	2.49482	-3.00577	5e-05	9.09892e-05
EPHA2	M14_sens	M14_res	3.89587	0.48641	-3.0017	5e-05	9.09892e-05
KYNU	M14_sens	M14_res	49.2164	6.14814	-3.00092	5e-05	9.09892e-05
CNTNAP3	M14_sens	M14_res	1.76362	0.221952	-2.99022	5e-05	9.09892e-05
HIST1H2BF	M14_sens	M14_res	593.97	75.4175	-2.97742	5e-05	9.09892e-05
HIST1H2BI	M14_sens	M14_res	892.528	114.106	-2.96753	5e-05	9.09892e-05
LMCD1	M14_sens	M14_res	8.97033	1.16442	-2.94555	5e-05	9.09892e-05
MGP	M14_sens	M14_res	1.44875	0.188663	-2.94092	0.00025	0.0004302
SFRP1	M14_sens	M14_res	4.50278	0.588682	-2.93526	5e-05	9.09892e-05
PREX1	M14_sens	M14_res	27.3414	3.58181	-2.93233	5e-05	9.09892e-05
CD200	M14_sens	M14_res	3.18045	0.416884	-2.93151	5e-05	9.09892e-05
CTDSPL	M14_sens	M14_res	4.00801	0.527672	-2.92517	5e-05	9.09892e-05
HIST1H1A	M14_sens	M14_res	149.273	19.7025	-2.9215	5e-05	9.09892e-05
LYPD1	M14_sens	M14_res	16.6497	2.20961	-2.91363	5e-05	9.09892e-05
IER5L	M14_sens	M14_res	23.2263	3.10377	-2.90367	5e-05	9.09892e-05
HIST1H3J	M14_sens	M14_res	674.978	90.3824	-2.90073	5e-05	9.09892e-05
HIST1H2AJ	M14_sens	M14_res	755.085	101.484	-2.89539	5e-05	9.09892e-05
HIST1H3E	M14_sens	M14_res	340.654	45.8449	-2.89347	5e-05	9.09892e-05
E2F2	M14_sens	M14_res	13.0311	1.75505	-2.89238	5e-05	9.09892e-05
LONRF2	M14_sens	M14_res	5.34422	0.726516	-2.87891	5e-05	9.09892e-05
SECTM1	M14_sens	M14_res	0.949557	0.132122	-2.84539	0.00025	0.0004302
ALDH1A1	M14_sens	M14_res	1.36156	0.191738	-2.82805	5e-05	9.09892e-05
ITGB3	M14_sens	M14_res	56.6711	8.04655	-2.81617	5e-05	9.09892e-05
E2F8	M14_sens	M14_res	3.83138	0.547406	-2.80718	5e-05	9.09892e-05
HIST1H2BM	M14_sens	M14_res	719.961	103.096	-2.80393	5e-05	9.09892e-05
APOC1	M14_sens	M14_res	3.71654	0.539602	-2.784	0.00185	0.0029072
MYC	M14_sens	M14_res	30.2454	4.39441	-2.78297	5e-05	9.09892e-05
PPP1R14C	M14_sens	M14_res	0.627518	0.0912786	-2.78131	0.0036	0.00546192
LHX4	M14_sens	M14_res	2.91212	0.424193	-2.77928	5e-05	9.09892e-05
HIST1H4A	M14_sens	M14_res	336.555	49.7516	-2.75803	5e-05	9.09892e-05
SH2B3	M14_sens	M14_res	48.9715	7.24844	-2.7562	5e-05	9.09892e-05
LCP1	M14_sens	M14_res	31.9004	4.78204	-2.73787	5e-05	9.09892e-05
SPHK1	M14_sens	M14_res	144.635	21.9004	-2.72338	5e-05	9.09892e-05
MT2A	M14_sens	M14_res	1091.05	165.244	-2.72305	5e-05	9.09892e-05
CDC45	M14_sens	M14_res	59.5145	9.08446	-2.71177	5e-05	9.09892e-05
PPAPDC1A	M14_sens	M14_res	9.76894	1.50661	-2.6969	5e-05	9.09892e-05
SH2D5	M14_sens	M14_res	3.22626	0.498701	-2.69361	5e-05	9.09892e-05
S100A2	M14_sens	M14_res	3.56935	0.552623	-2.69129	5e-05	9.09892e-05
FAIM3	M14_sens	M14_res	0.718209	0.111331	-2.68955	5e-05	9.09892e-05
UHRF1	M14_sens	M14_res	55.3004	8.58626	-2.68719	5e-05	9.09892e-05
CDC6	M14_sens	M14_res	67.6478	10.5065	-2.68676	5e-05	9.09892e-05
HIST1H2BN	M14_sens	M14_res	257.913	40.0867	-2.68569	5e-05	9.09892e-05
HIST1H3F	M14_sens	M14_res	1191.78	186.56	-2.6754	5e-05	9.09892e-05
SLC43A3	M14_sens	M14_res	162.659	25.6188	-2.66658	5e-05	9.09892e-05
HIST1H2BB	M14_sens	M14_res	438.36	70.7719	-2.63087	5e-05	9.09892e-05
POU3F2	M14_sens	M14_res	4.61718	0.746484	-2.62883	5e-05	9.09892e-05
LAMA1	M14_sens	M14_res	10.3272	1.67597	-2.62338	5e-05	9.09892e-05
HIST1H2BD	M14_sens	M14_res	1264.8	205.546	-2.62138	5e-05	9.09892e-05
HIST1H2BO	M14_sens	M14_res	737.722	120.223	-2.61736	5e-05	9.09892e-05
GPR55	M14_sens	M14_res	0.864385	0.14104	-2.61557	5e-05	9.09892e-05
LOC440028	M14_sens	M14_res	1.8246	0.298259	-2.61294	0.00985	0.0141887
HIST1H2AK	M14_sens	M14_res	183.987	30.1091	-2.61133	5e-05	9.09892e-05
CHN2	M14_sens	M14_res	6.88835	1.13426	-2.60241	5e-05	9.09892e-05
ETV5	M14_sens	M14_res	60.5872	10.0171	-2.59654	5e-05	9.09892e-05
KIAA1217	M14_sens	M14_res	1.88107	0.311262	-2.59535	5e-05	9.09892e-05
HIST1H2BG	M14_sens	M14_res	799.717	132.333	-2.59532	5e-05	9.09892e-05
HIST2H3D	M14_sens	M14_res	401.73	66.5568	-2.59357	5e-05	9.09892e-05
ACPP	M14_sens	M14_res	1.70236	0.282144	-2.59304	5e-05	9.09892e-05
HIST1H4D	M14_sens	M14_res	998.259	166.064	-2.58767	5e-05	9.09892e-05
EGR1	M14_sens	M14_res	2.5747	0.433351	-2.5708	5e-05	9.09892e-05
HIST1H4L	M14_sens	M14_res	575.062	97.0467	-2.56697	5e-05	9.09892e-05
RNF182	M14_sens	M14_res	19.7533	3.34299	-2.56288	5e-05	9.09892e-05
HIST1H3G	M14_sens	M14_res	1325.42	224.647	-2.56072	5e-05	9.09892e-05
PLAUR	M14_sens	M14_res	18.9913	3.24021	-2.55118	5e-05	9.09892e-05
HIST1H2AI	M14_sens	M14_res	1084.51	185.249	-2.5495	5e-05	9.09892e-05
MCTP1	M14_sens	M14_res	8.65293	1.47854	-2.54901	5e-05	9.09892e-05
TERT	M14_sens	M14_res	1.19608	0.20631	-2.53543	5e-05	9.09892e-05
CENPV	M14_sens	M14_res	10.7977	1.87116	-2.52872	5e-05	9.09892e-05
HIST1H1B	M14_sens	M14_res	1449.47	252.492	-2.52122	5e-05	9.09892e-05
FJX1	M14_sens	M14_res	1.49808	0.261262	-2.51955	5e-05	9.09892e-05
SERTAD4	M14_sens	M14_res	5.39881	0.942709	-2.51776	5e-05	9.09892e-05
DTL	M14_sens	M14_res	33.2991	5.8265	-2.51478	5e-05	9.09892e-05
HIST1H2AH	M14_sens	M14_res	1022.74	179.465	-2.51066	5e-05	9.09892e-05
FAM111B	M14_sens	M14_res	22.0144	3.86396	-2.51029	5e-05	9.09892e-05
SLAMF9	M14_sens	M14_res	1.34103	0.235412	-2.51008	0.00015	0.000263383
HIST1H2AE	M14_sens	M14_res	1129.32	198.648	-2.50716	5e-05	9.09892e-05
HIST1H2AD,HIST1H3D	M14_sens	M14_res	943.003	166.14	-2.50486	5e-05	9.09892e-05
HIST1H4H	M14_sens	M14_res	1183.33	210.918	-2.48809	5e-05	9.09892e-05
HLA-DRB1,HLA-DRB4	M14_sens	M14_res	7.99434	1.42634	-2.48667	5e-05	9.09892e-05
SLAMF7	M14_sens	M14_res	1.58905	0.283803	-2.48521	5e-05	9.09892e-05
HIST3H2A	M14_sens	M14_res	247.862	44.3267	-2.48329	5e-05	9.09892e-05
HIST1H2BJ	M14_sens	M14_res	743.608	133.148	-2.48151	5e-05	9.09892e-05
RASSF5	M14_sens	M14_res	1.84704	0.331493	-2.47817	5e-05	9.09892e-05
RNF125	M14_sens	M14_res	12.0592	2.19108	-2.46042	5e-05	9.09892e-05
ZNF114	M14_sens	M14_res	4.92567	0.899527	-2.45308	5e-05	9.09892e-05
SH3TC2	M14_sens	M14_res	3.37662	0.617645	-2.45073	5e-05	9.09892e-05
EXO1	M14_sens	M14_res	32.189	5.91457	-2.44422	5e-05	9.09892e-05
HIST1H2BL	M14_sens	M14_res	692.796	127.591	-2.4409	5e-05	9.09892e-05
TIMP3	M14_sens	M14_res	130.585	24.0748	-2.43939	5e-05	9.09892e-05
C2orf48	M14_sens	M14_res	2.69084	0.496887	-2.43706	5e-05	9.09892e-05
MNX1	M14_sens	M14_res	13.2921	2.46051	-2.43353	5e-05	9.09892e-05
CHAC2	M14_sens	M14_res	8.62487	1.59765	-2.43255	0.00035	0.000593748
DDIT4	M14_sens	M14_res	173.181	32.0927	-2.43196	5e-05	9.09892e-05
AMIGO2	M14_sens	M14_res	1.92261	0.359296	-2.41982	5e-05	9.09892e-05
C16orf73	M14_sens	M14_res	1.75596	0.328159	-2.41979	0.00055	0.00091541
SLC20A1	M14_sens	M14_res	73.4891	13.7642	-2.41661	5e-05	9.09892e-05
POLE2	M14_sens	M14_res	11.6212	2.18286	-2.41246	5e-05	9.09892e-05
NPTX1	M14_sens	M14_res	6.45757	1.21956	-2.40464	5e-05	9.09892e-05
HIST1H4F	M14_sens	M14_res	1015.49	193.308	-2.39321	5e-05	9.09892e-05
VDR	M14_sens	M14_res	11.0924	2.12206	-2.38603	5e-05	9.09892e-05
CDC25A	M14_sens	M14_res	25.4887	4.87999	-2.38491	5e-05	9.09892e-05
CGREF1	M14_sens	M14_res	3.03328	0.584021	-2.37679	5e-05	9.09892e-05
HIST1H2BC	M14_sens	M14_res	1463.26	282.987	-2.37037	5e-05	9.09892e-05
HIST1H3H	M14_sens	M14_res	1437.24	278.223	-2.36898	5e-05	9.09892e-05
LOC100506474	M14_sens	M14_res	0.762708	0.148021	-2.36533	0.00055	0.00091541
NR4A3	M14_sens	M14_res	6.82663	1.32786	-2.36207	5e-05	9.09892e-05
RRM2	M14_sens	M14_res	101.212	19.6922	-2.36168	5e-05	9.09892e-05
TMEM2	M14_sens	M14_res	16.5246	3.22364	-2.35785	5e-05	9.09892e-05
HIST1H4B	M14_sens	M14_res	1078.47	211.102	-2.35297	5e-05	9.09892e-05
TYMS	M14_sens	M14_res	32.542	6.38814	-2.34883	5e-05	9.09892e-05
HIST1H3B	M14_sens	M14_res	1933.22	379.849	-2.34751	5e-05	9.09892e-05
MRGPRX3	M14_sens	M14_res	0.718342	0.141761	-2.34121	0.00365	0.00553438
HIST1H2BH	M14_sens	M14_res	1406.17	277.576	-2.34081	5e-05	9.09892e-05
CCNE2	M14_sens	M14_res	41.2096	8.1399	-2.3399	5e-05	9.09892e-05
CHAMP1	M14_sens	M14_res	13.3865	2.64844	-2.33756	5e-05	9.09892e-05
ORC1	M14_sens	M14_res	27.4901	5.47063	-2.32913	5e-05	9.09892e-05
EPHB2	M14_sens	M14_res	1.23402	0.245843	-2.32756	5e-05	9.09892e-05
PLK3	M14_sens	M14_res	7.74566	1.54318	-2.32748	5e-05	9.09892e-05
HIST1H1D	M14_sens	M14_res	748.842	150.468	-2.31521	5e-05	9.09892e-05
FAM129B	M14_sens	M14_res	126.724	25.4815	-2.31417	5e-05	9.09892e-05
SLC2A3	M14_sens	M14_res	18.4788	3.73241	-2.30769	5e-05	9.09892e-05
ERCC6L	M14_sens	M14_res	20.1042	4.08446	-2.29928	5e-05	9.09892e-05
CLSPN	M14_sens	M14_res	21.3619	4.34099	-2.29894	5e-05	9.09892e-05
HORMAD1	M14_sens	M14_res	7.49141	1.52672	-2.2948	5e-05	9.09892e-05
HLA-DQB1	M14_sens	M14_res	16.1885	3.3096	-2.29024	5e-05	9.09892e-05
SNRPA1	M14_sens	M14_res	56.4487	11.5467	-2.28946	5e-05	9.09892e-05
CHSY1	M14_sens	M14_res	56.4653	11.5748	-2.28638	5e-05	9.09892e-05
HIST1H3A	M14_sens	M14_res	444.305	91.218	-2.28416	5e-05	9.09892e-05
AHR	M14_sens	M14_res	11.0676	2.27429	-2.28285	5e-05	9.09892e-05
MCM7	M14_sens	M14_res	231.687	47.6616	-2.28128	5e-05	9.09892e-05
UBASH3B	M14_sens	M14_res	21.374	4.40356	-2.27911	5e-05	9.09892e-05
HIST1H4C	M14_sens	M14_res	1838.83	378.935	-2.27877	5e-05	9.09892e-05
SQRDL	M14_sens	M14_res	39.556	8.15449	-2.27823	5e-05	9.09892e-05
PCNA-AS1	M14_sens	M14_res	240.14	49.5255	-2.27763	5e-05	9.09892e-05
RCAN1	M14_sens	M14_res	99.4349	20.5119	-2.27729	5e-05	9.09892e-05
FLRT2	M14_sens	M14_res	1.09215	0.225456	-2.27626	5e-05	9.09892e-05
TKTL1	M14_sens	M14_res	1.63225	0.337535	-2.27376	5e-05	9.09892e-05
HIST1H2AM	M14_sens	M14_res	890.167	185.042	-2.26622	5e-05	9.09892e-05
HIST1H2AG	M14_sens	M14_res	661.596	137.598	-2.26549	5e-05	9.09892e-05
ASS1	M14_sens	M14_res	3.72593	0.777354	-2.26096	5e-05	9.09892e-05
ARMC6	M14_sens	M14_res	33.3372	6.9661	-2.25871	5e-05	9.09892e-05
SLC2A1	M14_sens	M14_res	52.4165	10.9957	-2.25309	5e-05	9.09892e-05
WDR62	M14_sens	M14_res	8.78816	1.85073	-2.24747	5e-05	9.09892e-05
ZNF689	M14_sens	M14_res	38.9262	8.2387	-2.24025	5e-05	9.09892e-05
KIAA0101	M14_sens	M14_res	112.736	23.8906	-2.23843	5e-05	9.09892e-05
INPP5F	M14_sens	M14_res	33.5099	7.1779	-2.22295	5e-05	9.09892e-05
LINC00473	M14_sens	M14_res	12.7147	2.733	-2.21793	5e-05	9.09892e-05
PCNA	M14_sens	M14_res	161.963	34.8785	-2.21525	5e-05	9.09892e-05
RAET1E	M14_sens	M14_res	0.655481	0.141168	-2.21514	0.0089	0.012885
GMNN	M14_sens	M14_res	57.2575	12.3492	-2.21304	5e-05	9.09892e-05
FGFRL1	M14_sens	M14_res	11.6603	2.52161	-2.20919	5e-05	9.09892e-05
RNFT2	M14_sens	M14_res	4.57823	0.991257	-2.20746	5e-05	9.09892e-05
GINS2	M14_sens	M14_res	43.3603	9.41584	-2.20321	5e-05	9.09892e-05
TOMM40	M14_sens	M14_res	101.422	22.1281	-2.19642	5e-05	9.09892e-05
GPER	M14_sens	M14_res	0.647039	0.141936	-2.18861	0.00485	0.00724731
PTS	M14_sens	M14_res	39.4957	8.74953	-2.17442	5e-05	9.09892e-05
HDAC9	M14_sens	M14_res	9.46177	2.10153	-2.17067	5e-05	9.09892e-05
HEY1	M14_sens	M14_res	32.6663	7.26589	-2.16859	5e-05	9.09892e-05
EPHX4	M14_sens	M14_res	4.27742	0.953143	-2.16598	5e-05	9.09892e-05
MME	M14_sens	M14_res	3.29324	0.751795	-2.1311	5e-05	9.09892e-05
NRCAM	M14_sens	M14_res	14.5298	3.32723	-2.12662	5e-05	9.09892e-05
SRPX2	M14_sens	M14_res	0.634062	0.146024	-2.11842	0.0004	0.000674733
MYOF	M14_sens	M14_res	27.9909	6.45225	-2.11709	5e-05	9.09892e-05
GEM	M14_sens	M14_res	3.64264	0.83979	-2.11688	5e-05	9.09892e-05
MOCOS	M14_sens	M14_res	22.8931	5.2893	-2.11376	5e-05	9.09892e-05
SERPINB8	M14_sens	M14_res	4.1987	0.971034	-2.11235	5e-05	9.09892e-05
E2F1	M14_sens	M14_res	47.6182	11.0303	-2.11004	5e-05	9.09892e-05
NMB	M14_sens	M14_res	6.00078	1.39912	-2.10063	5e-05	9.09892e-05
ITPKA	M14_sens	M14_res	3.19926	0.748068	-2.0965	5e-05	9.09892e-05
SEH1L	M14_sens	M14_res	38.3104	9.00885	-2.08832	5e-05	9.09892e-05
GOLGA7B	M14_sens	M14_res	4.67866	1.10068	-2.08769	5e-05	9.09892e-05
NCAPH	M14_sens	M14_res	22.9627	5.40631	-2.08657	5e-05	9.09892e-05
SAPCD2	M14_sens	M14_res	20.0857	4.7303	-2.08617	5e-05	9.09892e-05
CDT1	M14_sens	M14_res	28.7335	6.77746	-2.08392	5e-05	9.09892e-05
MND1	M14_sens	M14_res	32.0785	7.60927	-2.07578	5e-05	9.09892e-05
CDKN1A	M14_sens	M14_res	12.8199	3.04813	-2.07239	5e-05	9.09892e-05
HIST2H2AB	M14_sens	M14_res	374.824	89.1383	-2.0721	5e-05	9.09892e-05
ICOSLG	M14_sens	M14_res	1.594	0.380724	-2.06583	5e-05	9.09892e-05
PNP	M14_sens	M14_res	41.7538	9.97644	-2.06531	5e-05	9.09892e-05
DHRS13	M14_sens	M14_res	14.7711	3.53061	-2.06479	5e-05	9.09892e-05
G3BP1	M14_sens	M14_res	349.262	84.0668	-2.0547	5e-05	9.09892e-05
FAM211A	M14_sens	M14_res	2.67211	0.646311	-2.04768	0.0306	0.0414614
C11orf82	M14_sens	M14_res	17.8414	4.32077	-2.04587	5e-05	9.09892e-05
CDCA5	M14_sens	M14_res	61.637	14.9377	-2.04484	5e-05	9.09892e-05
PHF19	M14_sens	M14_res	36.5913	8.92376	-2.03577	5e-05	9.09892e-05
RFC3	M14_sens	M14_res	66.0996	16.1321	-2.0347	5e-05	9.09892e-05
HMCN1	M14_sens	M14_res	6.58512	1.60723	-2.03463	5e-05	9.09892e-05
ELMO1	M14_sens	M14_res	3.76292	0.918443	-2.03459	5e-05	9.09892e-05
PAGE5	M14_sens	M14_res	1.32582	0.324688	-2.02976	0.0062	0.00914953
C16orf45	M14_sens	M14_res	3.21966	0.789071	-2.02868	5e-05	9.09892e-05
BHLHE40	M14_sens	M14_res	35.013	8.5827	-2.02839	5e-05	9.09892e-05
TM4SF1	M14_sens	M14_res	40.3249	9.90973	-2.02475	5e-05	9.09892e-05
BLM	M14_sens	M14_res	28.4142	7.00525	-2.0201	5e-05	9.09892e-05
FXYD5	M14_sens	M14_res	96.3063	23.8313	-2.01477	5e-05	9.09892e-05
LYAR	M14_sens	M14_res	45.1099	11.2621	-2.00196	5e-05	9.09892e-05
CLEC2B	M14_sens	M14_res	2.559	0.642749	-1.99325	5e-05	9.09892e-05
LOC441177	M14_sens	M14_res	5.57657	1.40372	-1.99013	5e-05	9.09892e-05
HIST1H3C	M14_sens	M14_res	1140.38	287.418	-1.98829	5e-05	9.09892e-05
NPM3	M14_sens	M14_res	68.0706	17.1581	-1.98814	5e-05	9.09892e-05
LDHA	M14_sens	M14_res	850.681	215.065	-1.98384	5e-05	9.09892e-05
PA2G4	M14_sens	M14_res	170.716	43.1997	-1.9825	5e-05	9.09892e-05
DGKG	M14_sens	M14_res	3.56625	0.902739	-1.98203	5e-05	9.09892e-05
PLS1	M14_sens	M14_res	8.35747	2.11798	-1.98038	5e-05	9.09892e-05
OSMR	M14_sens	M14_res	11.0306	2.79556	-1.9803	5e-05	9.09892e-05
RCHY1	M14_sens	M14_res	15.0239	3.81107	-1.97899	5e-05	9.09892e-05
HES1	M14_sens	M14_res	37.8227	9.595	-1.9789	5e-05	9.09892e-05
KIF22	M14_sens	M14_res	62.6138	15.9759	-1.97058	5e-05	9.09892e-05
NCAPG	M14_sens	M14_res	26.8513	6.85858	-1.96901	5e-05	9.09892e-05
UBE2T	M14_sens	M14_res	66.9745	17.128	-1.96725	5e-05	9.09892e-05
ISG20	M14_sens	M14_res	52.3799	13.4049	-1.96626	5e-05	9.09892e-05
ST3GAL1	M14_sens	M14_res	20.0145	5.16501	-1.9542	5e-05	9.09892e-05
WDR74	M14_sens	M14_res	69.8997	18.1569	-1.94476	5e-05	9.09892e-05
ATP6V0D2	M14_sens	M14_res	7.58922	1.97454	-1.94243	5e-05	9.09892e-05
SKA3	M14_sens	M14_res	15.7189	4.09228	-1.94152	5e-05	9.09892e-05
COTL1	M14_sens	M14_res	202.947	52.9261	-1.93905	5e-05	9.09892e-05
IER2	M14_sens	M14_res	37.7003	9.84961	-1.93644	5e-05	9.09892e-05
SLC6A6	M14_sens	M14_res	30.1455	7.89252	-1.93339	5e-05	9.09892e-05
WDR34	M14_sens	M14_res	79.5171	20.9224	-1.92622	5e-05	9.09892e-05
EPHB3	M14_sens	M14_res	2.46522	0.650162	-1.92285	5e-05	9.09892e-05
MLF1IP	M14_sens	M14_res	42.9153	11.319	-1.92274	5e-05	9.09892e-05
TMEM171	M14_sens	M14_res	3.31774	0.876046	-1.92112	5e-05	9.09892e-05
IQCJ,IQCJ-SCHIP1,SCHIP1	M14_sens	M14_res	8.14631	2.159	-1.91578	5e-05	9.09892e-05
ATAD5	M14_sens	M14_res	9.30508	2.47488	-1.91066	5e-05	9.09892e-05
DEPTOR	M14_sens	M14_res	23.2233	6.18001	-1.90989	5e-05	9.09892e-05
C19orf57	M14_sens	M14_res	1.44378	0.384344	-1.90938	5e-05	9.09892e-05
IL1RAP	M14_sens	M14_res	35.7287	9.51743	-1.90844	5e-05	9.09892e-05
IFRD2	M14_sens	M14_res	63.7403	17.0036	-1.90637	5e-05	9.09892e-05
RELT	M14_sens	M14_res	10.7529	2.88161	-1.89978	5e-05	9.09892e-05
EN2	M14_sens	M14_res	18.3288	4.91521	-1.89878	5e-05	9.09892e-05
SCN1B	M14_sens	M14_res	8.89139	2.39282	-1.8937	5e-05	9.09892e-05
CLMP	M14_sens	M14_res	5.64148	1.52221	-1.88991	5e-05	9.09892e-05
MIR100HG	M14_sens	M14_res	1.2578	0.340291	-1.88607	5e-05	9.09892e-05
C16orf59	M14_sens	M14_res	14.679	3.98793	-1.88004	5e-05	9.09892e-05
ATAD2	M14_sens	M14_res	56.8736	15.4592	-1.87929	5e-05	9.09892e-05
DAAM2	M14_sens	M14_res	25.2856	6.91064	-1.87142	5e-05	9.09892e-05
RFC2	M14_sens	M14_res	80.0477	21.8858	-1.87086	5e-05	9.09892e-05
MAML3	M14_sens	M14_res	2.42991	0.664468	-1.87063	5e-05	9.09892e-05
SFXN2	M14_sens	M14_res	6.71144	1.84142	-1.8658	5e-05	9.09892e-05
GRAMD1B	M14_sens	M14_res	17.8763	4.90525	-1.86565	5e-05	9.09892e-05
POLA2	M14_sens	M14_res	34.732	9.53911	-1.86434	5e-05	9.09892e-05
MRTO4	M14_sens	M14_res	57.1886	15.721	-1.86303	5e-05	9.09892e-05
ITGA6	M14_sens	M14_res	39.1201	10.7753	-1.86019	5e-05	9.09892e-05
HNRNPA2B1	M14_sens	M14_res	173.694	47.8479	-1.86002	5e-05	9.09892e-05
TFRC	M14_sens	M14_res	65.2347	17.9896	-1.85848	5e-05	9.09892e-05
CGN	M14_sens	M14_res	2.23332	0.616181	-1.85777	5e-05	9.09892e-05
RAD54L	M14_sens	M14_res	12.2821	3.40981	-1.8488	5e-05	9.09892e-05
KHK	M14_sens	M14_res	4.46995	1.24188	-1.84773	5e-05	9.09892e-05
SLC30A1	M14_sens	M14_res	23.4387	6.51516	-1.84702	5e-05	9.09892e-05
CTPS	M14_sens	M14_res	45.2531	12.6071	-1.84378	5e-05	9.09892e-05
DLX2	M14_sens	M14_res	3.66243	1.02158	-1.84199	5e-05	9.09892e-05
ESPL1	M14_sens	M14_res	15.7571	4.3958	-1.8418	5e-05	9.09892e-05
RASL11A	M14_sens	M14_res	1.32906	0.371146	-1.84035	0.0005	0.000835477
STK32B	M14_sens	M14_res	23.0012	6.42533	-1.83986	5e-05	9.09892e-05
C18orf1	M14_sens	M14_res	0.914766	0.255741	-1.83872	5e-05	9.09892e-05
SEMA6B	M14_sens	M14_res	12.3394	3.45035	-1.83846	5e-05	9.09892e-05
ZWINT	M14_sens	M14_res	109.565	30.6604	-1.83734	5e-05	9.09892e-05
PDSS1	M14_sens	M14_res	24.1932	6.7714	-1.83708	5e-05	9.09892e-05
ADM	M14_sens	M14_res	54.0472	15.1425	-1.83562	5e-05	9.09892e-05
STAMBPL1	M14_sens	M14_res	7.24588	2.03503	-1.83211	5e-05	9.09892e-05
SHROOM2	M14_sens	M14_res	9.33748	2.62522	-1.83059	5e-05	9.09892e-05
DUSP5	M14_sens	M14_res	5.87653	1.65461	-1.82847	5e-05	9.09892e-05
MTFP1	M14_sens	M14_res	33.6454	9.51054	-1.82281	5e-05	9.09892e-05
ZNF367	M14_sens	M14_res	24.4538	6.92475	-1.82022	5e-05	9.09892e-05
B4GALT6	M14_sens	M14_res	5.7638	1.63701	-1.81595	5e-05	9.09892e-05
HNRNPD	M14_sens	M14_res	40.0015	11.3648	-1.81549	5e-05	9.09892e-05
DBNDD1	M14_sens	M14_res	19.8005	5.63535	-1.81296	5e-05	9.09892e-05
FABP6	M14_sens	M14_res	1.33165	0.379092	-1.81259	0.00245	0.00379653
TMEM217	M14_sens	M14_res	1.76712	0.503303	-1.8119	0.0002	0.000347361
FRMD4A	M14_sens	M14_res	11.3943	3.25637	-1.80698	5e-05	9.09892e-05
NRG2	M14_sens	M14_res	4.4844	1.28612	-1.80188	5e-05	9.09892e-05
AEN	M14_sens	M14_res	39.6586	11.3855	-1.80044	5e-05	9.09892e-05
TRIP13	M14_sens	M14_res	47.2723	13.5885	-1.7986	5e-05	9.09892e-05
MCM4	M14_sens	M14_res	67.564	19.4275	-1.79815	5e-05	9.09892e-05
SPRED2	M14_sens	M14_res	14.6928	4.23108	-1.79601	5e-05	9.09892e-05
LRP8	M14_sens	M14_res	19.2083	5.55085	-1.79095	5e-05	9.09892e-05
RRP12	M14_sens	M14_res	35.3009	10.204	-1.79058	5e-05	9.09892e-05
ZC3H13	M14_sens	M14_res	31.53	9.1491	-1.78502	5e-05	9.09892e-05
BATF3	M14_sens	M14_res	2.49984	0.725569	-1.78465	0.00015	0.000263383
USP1	M14_sens	M14_res	56.5452	16.4287	-1.78319	5e-05	9.09892e-05
FARSB	M14_sens	M14_res	54.7729	15.9147	-1.78311	5e-05	9.09892e-05
DCPS	M14_sens	M14_res	50.0634	14.5477	-1.78297	5e-05	9.09892e-05
HK2	M14_sens	M14_res	35.1745	10.2297	-1.78177	5e-05	9.09892e-05
CDC20	M14_sens	M14_res	67.8475	19.7479	-1.7806	5e-05	9.09892e-05
STON2	M14_sens	M14_res	1.06053	0.308781	-1.78014	5e-05	9.09892e-05
AURKB	M14_sens	M14_res	47.712	13.8946	-1.77983	5e-05	9.09892e-05
PBK	M14_sens	M14_res	67.1774	19.5699	-1.77934	5e-05	9.09892e-05
CCT5	M14_sens	M14_res	212.61	61.9487	-1.77907	5e-05	9.09892e-05
CRIP2	M14_sens	M14_res	23.1604	6.7498	-1.77874	5e-05	9.09892e-05
CUTC	M14_sens	M14_res	20.1331	5.8725	-1.77753	5e-05	9.09892e-05
TCOF1	M14_sens	M14_res	53.463	15.5953	-1.77743	5e-05	9.09892e-05
FAM210A	M14_sens	M14_res	43.7559	12.8052	-1.77275	5e-05	9.09892e-05
HIST1H4J	M14_sens	M14_res	54.7006	16.0234	-1.77137	5e-05	9.09892e-05
NUP188	M14_sens	M14_res	35.2195	10.3282	-1.76978	5e-05	9.09892e-05
PARD6A	M14_sens	M14_res	2.606	0.764826	-1.76863	5e-05	9.09892e-05
AGPAT9	M14_sens	M14_res	30.9387	9.0836	-1.76807	5e-05	9.09892e-05
NOP2	M14_sens	M14_res	43.0225	12.671	-1.76356	5e-05	9.09892e-05
CHAF1A	M14_sens	M14_res	49.0568	14.4559	-1.7628	5e-05	9.09892e-05
ITPRIP	M14_sens	M14_res	5.49214	1.62453	-1.75735	5e-05	9.09892e-05
LAT2	M14_sens	M14_res	0.804234	0.238323	-1.7547	0.0002	0.000347361
MYBL2	M14_sens	M14_res	63.2086	18.7752	-1.75129	5e-05	9.09892e-05
PRIM1	M14_sens	M14_res	38.7068	11.5131	-1.74931	5e-05	9.09892e-05
PFKFB4	M14_sens	M14_res	16.8063	5.01059	-1.74595	5e-05	9.09892e-05
SEMA3B	M14_sens	M14_res	10.4714	3.12409	-1.74495	5e-05	9.09892e-05
NOP16	M14_sens	M14_res	75.0694	22.4796	-1.73961	5e-05	9.09892e-05
ATOX1	M14_sens	M14_res	458.127	137.233	-1.73912	5e-05	9.09892e-05
C19orf81	M14_sens	M14_res	4.84237	1.45263	-1.73705	0.0001	0.000178161
IL1RAPL1	M14_sens	M14_res	2.46877	0.740761	-1.73671	5e-05	9.09892e-05
RANBP1	M14_sens	M14_res	251.179	75.4326	-1.73545	5e-05	9.09892e-05
CSGALNACT1	M14_sens	M14_res	3.89684	1.17403	-1.73083	5e-05	9.09892e-05
MCM5	M14_sens	M14_res	99.4312	30.0918	-1.72433	5e-05	9.09892e-05
OIP5	M14_sens	M14_res	16.4398	4.9766	-1.72396	5e-05	9.09892e-05
POLR3G	M14_sens	M14_res	38.4292	11.6388	-1.72327	5e-05	9.09892e-05
RHEBL1	M14_sens	M14_res	12.8782	3.90284	-1.72234	5e-05	9.09892e-05
DDX39A	M14_sens	M14_res	81.2272	24.6215	-1.72205	5e-05	9.09892e-05
TIPIN	M14_sens	M14_res	41.163	12.4867	-1.72096	5e-05	9.09892e-05
C8orf45	M14_sens	M14_res	0.685317	0.208489	-1.7168	0.0146	0.0206094
TMEM48	M14_sens	M14_res	45.6498	13.9244	-1.71299	5e-05	9.09892e-05
FANCE	M14_sens	M14_res	13.1388	4.00992	-1.71218	5e-05	9.09892e-05
ABCA1	M14_sens	M14_res	16.8016	5.15156	-1.70552	5e-05	9.09892e-05
CITED4	M14_sens	M14_res	18.0474	5.53382	-1.70545	5e-05	9.09892e-05
HIST1H4K	M14_sens	M14_res	110.838	33.9947	-1.70508	5e-05	9.09892e-05
TSPAN13	M14_sens	M14_res	6.63766	2.03847	-1.70319	5e-05	9.09892e-05
CTXN1	M14_sens	M14_res	1.50523	0.463912	-1.69806	0.00435	0.00653761
TAF5	M14_sens	M14_res	6.23917	1.92339	-1.6977	5e-05	9.09892e-05
CCDC19	M14_sens	M14_res	1.6607	0.513274	-1.69399	5e-05	9.09892e-05
DTYMK	M14_sens	M14_res	30.1222	9.31411	-1.69334	5e-05	9.09892e-05
HJURP	M14_sens	M14_res	11.4572	3.54331	-1.69309	5e-05	9.09892e-05
LRRC33	M14_sens	M14_res	6.20813	1.92039	-1.69276	5e-05	9.09892e-05
TIGD3	M14_sens	M14_res	0.981564	0.304085	-1.69061	0.0005	0.000835477
RPP40	M14_sens	M14_res	19.3536	6.01338	-1.68636	5e-05	9.09892e-05
DNMT1	M14_sens	M14_res	69.5472	21.6379	-1.68443	5e-05	9.09892e-05
CNIH3	M14_sens	M14_res	0.917418	0.286397	-1.67956	0.0002	0.000347361
RFC4	M14_sens	M14_res	59.0579	18.4428	-1.67907	5e-05	9.09892e-05
RASD2	M14_sens	M14_res	0.824177	0.257385	-1.67903	5e-05	9.09892e-05
HAUS8	M14_sens	M14_res	13.4447	4.20208	-1.67786	5e-05	9.09892e-05
PSMC3	M14_sens	M14_res	172.542	53.9413	-1.67748	5e-05	9.09892e-05
XRCC2	M14_sens	M14_res	13.6012	4.25441	-1.6767	5e-05	9.09892e-05
LOC389641	M14_sens	M14_res	2.78478	0.871465	-1.67605	5e-05	9.09892e-05
MIR3658,UCK2	M14_sens	M14_res	48.858	15.3381	-1.67148	5e-05	9.09892e-05
BIN3	M14_sens	M14_res	25.5762	8.03524	-1.67039	5e-05	9.09892e-05
TEAD4	M14_sens	M14_res	32.0609	10.0765	-1.66983	5e-05	9.09892e-05
HIST1H2BK	M14_sens	M14_res	465.611	146.658	-1.66667	5e-05	9.09892e-05
HIST2H2BE	M14_sens	M14_res	165.544	52.1438	-1.66664	5e-05	9.09892e-05
MIR1292,NOP56,SNORD86	M14_sens	M14_res	117.237	36.9425	-1.66608	5e-05	9.09892e-05
LIN9	M14_sens	M14_res	10.2518	3.23445	-1.66428	5e-05	9.09892e-05
CDCA3	M14_sens	M14_res	24.4597	7.7235	-1.66308	5e-05	9.09892e-05
APOBEC3A,APOBEC3B	M14_sens	M14_res	25.3035	7.99049	-1.66298	5e-05	9.09892e-05
URB2	M14_sens	M14_res	12.4393	3.92855	-1.66284	5e-05	9.09892e-05
NET1	M14_sens	M14_res	27.1668	8.58121	-1.66259	5e-05	9.09892e-05
COL5A3	M14_sens	M14_res	9.50713	3.00324	-1.66249	5e-05	9.09892e-05
SRPK1	M14_sens	M14_res	49.9872	15.7984	-1.66178	5e-05	9.09892e-05
WDR46	M14_sens	M14_res	1.42316	0.450552	-1.65933	5e-05	9.09892e-05
TMPO	M14_sens	M14_res	134.017	42.4528	-1.65849	5e-05	9.09892e-05
SNHG12	M14_sens	M14_res	34.9808	11.0822	-1.65831	5e-05	9.09892e-05
HIST1H3I	M14_sens	M14_res	391.022	123.88	-1.65831	5e-05	9.09892e-05
CASZ1	M14_sens	M14_res	1.06166	0.33731	-1.65417	5e-05	9.09892e-05
MKI67	M14_sens	M14_res	14.4193	4.59091	-1.65115	5e-05	9.09892e-05
ABCG2	M14_sens	M14_res	2.26268	0.720436	-1.65109	5e-05	9.09892e-05
MAP2K3	M14_sens	M14_res	25.5661	8.14167	-1.65084	5e-05	9.09892e-05
PAICS	M14_sens	M14_res	91.7773	29.2583	-1.64929	5e-05	9.09892e-05
NRTN	M14_sens	M14_res	7.52755	2.40002	-1.64914	5e-05	9.09892e-05
FAM108C1	M14_sens	M14_res	31.6441	10.093	-1.64858	5e-05	9.09892e-05
SDC3	M14_sens	M14_res	62.8672	20.0632	-1.64776	5e-05	9.09892e-05
FANCA	M14_sens	M14_res	18.1303	5.78879	-1.64707	5e-05	9.09892e-05
SPC25	M14_sens	M14_res	20.6246	6.58652	-1.64678	5e-05	9.09892e-05
NUBP1	M14_sens	M14_res	27.6676	8.84059	-1.64598	5e-05	9.09892e-05
ASF1B	M14_sens	M14_res	57.9869	18.5319	-1.64571	5e-05	9.09892e-05
GINS1	M14_sens	M14_res	24.2549	7.75594	-1.6449	5e-05	9.09892e-05
CCDC58	M14_sens	M14_res	64.9618	20.823	-1.64142	5e-05	9.09892e-05
RAD51AP1	M14_sens	M14_res	23.8663	7.65355	-1.64077	5e-05	9.09892e-05
FAM70A	M14_sens	M14_res	14.5228	4.66613	-1.63802	5e-05	9.09892e-05
TUBG1	M14_sens	M14_res	66.3551	21.3362	-1.63691	5e-05	9.09892e-05
PBX4	M14_sens	M14_res	2.03955	0.65685	-1.63462	5e-05	9.09892e-05
TUBA1C	M14_sens	M14_res	442.021	142.377	-1.63439	5e-05	9.09892e-05
NPAS2	M14_sens	M14_res	11.8049	3.80635	-1.63291	5e-05	9.09892e-05
RAD51	M14_sens	M14_res	11.9018	3.84128	-1.63152	5e-05	9.09892e-05
ST8SIA1	M14_sens	M14_res	1.95741	0.631947	-1.63107	5e-05	9.09892e-05
FANCI	M14_sens	M14_res	70.8276	22.8709	-1.6308	5e-05	9.09892e-05
DNAH6	M14_sens	M14_res	0.830249	0.268202	-1.63022	5e-05	9.09892e-05
H2AFX	M14_sens	M14_res	139.136	44.9688	-1.6295	5e-05	9.09892e-05
RFC5	M14_sens	M14_res	50.1082	16.2116	-1.62802	5e-05	9.09892e-05
FBXO43	M14_sens	M14_res	2.93245	0.948834	-1.62788	5e-05	9.09892e-05
BYSL	M14_sens	M14_res	18.1754	5.88394	-1.62713	5e-05	9.09892e-05
EMG1	M14_sens	M14_res	67.1345	21.7596	-1.6254	5e-05	9.09892e-05
PLK4	M14_sens	M14_res	9.25225	3.00528	-1.6223	5e-05	9.09892e-05
EXOC6	M14_sens	M14_res	7.24688	2.3541	-1.62218	5e-05	9.09892e-05
CSRNP1	M14_sens	M14_res	6.21272	2.02054	-1.62048	5e-05	9.09892e-05
NRGN	M14_sens	M14_res	7.50936	2.44475	-1.619	5e-05	9.09892e-05
CYP27B1	M14_sens	M14_res	1.27814	0.416258	-1.61849	5e-05	9.09892e-05
RNF126	M14_sens	M14_res	42.3482	13.8068	-1.61692	5e-05	9.09892e-05
USP53	M14_sens	M14_res	3.49133	1.13845	-1.6167	5e-05	9.09892e-05
CEBPB	M14_sens	M14_res	69.6229	22.7086	-1.61632	5e-05	9.09892e-05
DMRTA1	M14_sens	M14_res	2.45536	0.801423	-1.6153	5e-05	9.09892e-05
CCDC86	M14_sens	M14_res	20.0001	6.53337	-1.61411	5e-05	9.09892e-05
PRIMA1	M14_sens	M14_res	1.55771	0.509235	-1.61303	5e-05	9.09892e-05
FBXO5	M14_sens	M14_res	32.2087	10.5296	-1.61301	5e-05	9.09892e-05
TIPARP	M14_sens	M14_res	33.1645	10.8697	-1.60933	5e-05	9.09892e-05
PSMD12	M14_sens	M14_res	96.4359	31.6349	-1.60805	5e-05	9.09892e-05
ACTG2	M14_sens	M14_res	0.904554	0.296731	-1.60805	0.0011	0.00177215
KIF18B	M14_sens	M14_res	10.3256	3.38844	-1.60753	5e-05	9.09892e-05
PSMG3	M14_sens	M14_res	81.7134	26.8574	-1.60525	5e-05	9.09892e-05
TONSL	M14_sens	M14_res	37.3024	12.2856	-1.6023	5e-05	9.09892e-05
PGAM1	M14_sens	M14_res	533.285	175.843	-1.60062	5e-05	9.09892e-05
OSBPL10	M14_sens	M14_res	6.98245	2.30553	-1.59864	5e-05	9.09892e-05
LMNB2	M14_sens	M14_res	56.4944	18.6578	-1.59833	5e-05	9.09892e-05
NEIL3	M14_sens	M14_res	6.54081	2.16016	-1.59833	5e-05	9.09892e-05
BAG2	M14_sens	M14_res	25.9638	8.59518	-1.5949	5e-05	9.09892e-05
CKS1B	M14_sens	M14_res	146.869	48.6365	-1.59442	5e-05	9.09892e-05
EXOSC9	M14_sens	M14_res	24.5309	8.12463	-1.59423	5e-05	9.09892e-05
PGAM5	M14_sens	M14_res	81.0276	26.8436	-1.59384	5e-05	9.09892e-05
AVPI1	M14_sens	M14_res	54.8757	18.2004	-1.5922	5e-05	9.09892e-05
RTKN2	M14_sens	M14_res	3.63261	1.20527	-1.59164	5e-05	9.09892e-05
WDR76	M14_sens	M14_res	14.4845	4.81087	-1.59014	5e-05	9.09892e-05
NOLC1	M14_sens	M14_res	61.73	20.5242	-1.58864	5e-05	9.09892e-05
FAM54A	M14_sens	M14_res	8.97693	2.99522	-1.58356	5e-05	9.09892e-05
NOS1AP	M14_sens	M14_res	0.805176	0.268942	-1.58201	5e-05	9.09892e-05
NAB2	M14_sens	M14_res	46.895	15.6656	-1.58183	5e-05	9.09892e-05
F12	M14_sens	M14_res	7.08512	2.36747	-1.58145	5e-05	9.09892e-05
CKAP2L	M14_sens	M14_res	11.5668	3.86583	-1.58114	5e-05	9.09892e-05
C19orf48	M14_sens	M14_res	68.977	23.1204	-1.57695	5e-05	9.09892e-05
TK1	M14_sens	M14_res	76.4806	25.6486	-1.57621	5e-05	9.09892e-05
SNRPB	M14_sens	M14_res	253.076	84.8835	-1.57602	5e-05	9.09892e-05
GAL3ST4	M14_sens	M14_res	0.999839	0.33582	-1.57401	5e-05	9.09892e-05
PRSS12	M14_sens	M14_res	0.622636	0.209173	-1.57369	5e-05	9.09892e-05
CCT3	M14_sens	M14_res	235.263	79.078	-1.57292	5e-05	9.09892e-05
PIM3	M14_sens	M14_res	104.622	35.1731	-1.57265	5e-05	9.09892e-05
MB21D1	M14_sens	M14_res	12.9148	4.34277	-1.57234	5e-05	9.09892e-05
SIGIRR	M14_sens	M14_res	1.49583	0.503552	-1.57074	5e-05	9.09892e-05
GRK6	M14_sens	M14_res	36.4876	12.2858	-1.57041	5e-05	9.09892e-05
HNRNPAB	M14_sens	M14_res	242.08	81.6463	-1.56802	5e-05	9.09892e-05
HIST1H4E	M14_sens	M14_res	2224.24	750.448	-1.56749	5e-05	9.09892e-05
C9orf89	M14_sens	M14_res	97.7273	32.9785	-1.56723	5e-05	9.09892e-05
MAP3K5	M14_sens	M14_res	0.819933	0.276997	-1.56564	5e-05	9.09892e-05
KIAA1524	M14_sens	M14_res	25.8623	8.75761	-1.56224	5e-05	9.09892e-05
MCM3	M14_sens	M14_res	102.878	34.8873	-1.56015	5e-05	9.09892e-05
SLC16A3	M14_sens	M14_res	32.7429	11.1058	-1.55987	5e-05	9.09892e-05
LMNB1	M14_sens	M14_res	44.0549	14.9453	-1.55961	5e-05	9.09892e-05
CARD17,CASP1	M14_sens	M14_res	21.1762	7.19343	-1.55769	5e-05	9.09892e-05
LY6E	M14_sens	M14_res	486.958	165.563	-1.55641	5e-05	9.09892e-05
TRPM8	M14_sens	M14_res	0.896593	0.305167	-1.55485	5e-05	9.09892e-05
DSCC1	M14_sens	M14_res	21.1708	7.20983	-1.55404	5e-05	9.09892e-05
C10orf90	M14_sens	M14_res	12.2199	4.16176	-1.55397	5e-05	9.09892e-05
PXMP2	M14_sens	M14_res	8.4039	2.86383	-1.55311	5e-05	9.09892e-05
NUDC	M14_sens	M14_res	125.45	42.7757	-1.55225	5e-05	9.09892e-05
SNRPA	M14_sens	M14_res	73.1959	25.0103	-1.54924	5e-05	9.09892e-05
POLD3	M14_sens	M14_res	21.358	7.30358	-1.5481	5e-05	9.09892e-05
LINC00152	M14_sens	M14_res	45.6983	15.6415	-1.54676	5e-05	9.09892e-05
CCNA2	M14_sens	M14_res	32.8582	11.2512	-1.54618	5e-05	9.09892e-05
SARS2	M14_sens	M14_res	13.1699	4.51087	-1.54577	5e-05	9.09892e-05
BUB1B,PAK6	M14_sens	M14_res	18.7761	6.43273	-1.5454	5e-05	9.09892e-05
PDK1	M14_sens	M14_res	18.2618	6.2583	-1.54499	5e-05	9.09892e-05
KIF2C	M14_sens	M14_res	39.3739	13.5022	-1.54405	5e-05	9.09892e-05
NUSAP1	M14_sens	M14_res	64.0411	22.0758	-1.53654	5e-05	9.09892e-05
SLC37A2	M14_sens	M14_res	30.6492	10.57	-1.53587	5e-05	9.09892e-05
DKC1	M14_sens	M14_res	80.0962	27.6445	-1.53474	5e-05	9.09892e-05
HIST1H1E	M14_sens	M14_res	1578.55	544.928	-1.53446	5e-05	9.09892e-05
PSMD11	M14_sens	M14_res	134.574	46.4568	-1.53443	5e-05	9.09892e-05
MMP16	M14_sens	M14_res	5.87617	2.03131	-1.53246	5e-05	9.09892e-05
DDX46	M14_sens	M14_res	32.9775	11.4007	-1.53236	5e-05	9.09892e-05
POC1A	M14_sens	M14_res	15.772	5.46393	-1.52936	5e-05	9.09892e-05
POP7	M14_sens	M14_res	89.8227	31.1312	-1.52872	5e-05	9.09892e-05
BNIP3	M14_sens	M14_res	66.8479	23.1791	-1.52806	5e-05	9.09892e-05
MIR548N,OSBPL6	M14_sens	M14_res	7.39586	2.57205	-1.5238	5e-05	9.09892e-05
GNL3	M14_sens	M14_res	104.849	36.466	-1.52369	5e-05	9.09892e-05
PRMT5	M14_sens	M14_res	44.0237	15.3241	-1.52248	5e-05	9.09892e-05
STX1A	M14_sens	M14_res	5.34544	1.86078	-1.5224	5e-05	9.09892e-05
POLR1C	M14_sens	M14_res	29.2626	10.1879	-1.5222	5e-05	9.09892e-05
NUDT15	M14_sens	M14_res	25.2801	8.80618	-1.52141	5e-05	9.09892e-05
SMAD7	M14_sens	M14_res	10.6872	3.72598	-1.52019	5e-05	9.09892e-05
PLA2G6	M14_sens	M14_res	61.6996	21.514	-1.51999	5e-05	9.09892e-05
RRM1	M14_sens	M14_res	96.4621	33.6417	-1.51971	5e-05	9.09892e-05
THOP1	M14_sens	M14_res	34.2694	11.9795	-1.51635	5e-05	9.09892e-05
EIF5A	M14_sens	M14_res	655.483	229.658	-1.51307	5e-05	9.09892e-05
CHEK1	M14_sens	M14_res	31.1265	10.9074	-1.51283	5e-05	9.09892e-05
AFG3L1P	M14_sens	M14_res	4.2713	1.49941	-1.51028	5e-05	9.09892e-05
SKA1	M14_sens	M14_res	18.166	6.38656	-1.50813	5e-05	9.09892e-05
MRAP2	M14_sens	M14_res	6.5291	2.29819	-1.50639	5e-05	9.09892e-05
FHOD1	M14_sens	M14_res	36.4026	12.8244	-1.50516	5e-05	9.09892e-05
ELOVL6	M14_sens	M14_res	6.25782	2.20523	-1.50473	5e-05	9.09892e-05
BOP1	M14_sens	M14_res	110.978	39.1687	-1.50251	5e-05	9.09892e-05
GMPS	M14_sens	M14_res	122.615	43.2859	-1.50216	5e-05	9.09892e-05
RHBDF2	M14_sens	M14_res	19.763	6.97887	-1.50174	5e-05	9.09892e-05
C1orf226	M14_sens	M14_res	1.28516	0.45402	-1.50112	5e-05	9.09892e-05
SSSCA1	M14_sens	M14_res	60.3565	21.3618	-1.49848	5e-05	9.09892e-05
NOC2L	M14_sens	M14_res	204.208	72.358	-1.49682	5e-05	9.09892e-05
CD3EAP	M14_sens	M14_res	1.51192	0.53604	-1.49596	0.00215	0.00335354
CSE1L	M14_sens	M14_res	163.838	58.0897	-1.49591	5e-05	9.09892e-05
KATNB1	M14_sens	M14_res	30.7558	10.9104	-1.49515	5e-05	9.09892e-05
PRMT1	M14_sens	M14_res	117.895	41.8247	-1.49508	5e-05	9.09892e-05
DNLZ	M14_sens	M14_res	42.2858	15.0119	-1.49407	5e-05	9.09892e-05
NUF2	M14_sens	M14_res	28.3423	10.0804	-1.4914	5e-05	9.09892e-05
CTU2	M14_sens	M14_res	13.8082	4.91225	-1.49107	0.00045	0.000755385
HS3ST3A1	M14_sens	M14_res	3.7547	1.33621	-1.49055	5e-05	9.09892e-05
NEK2	M14_sens	M14_res	17.2397	6.16012	-1.4847	5e-05	9.09892e-05
CHTF18	M14_sens	M14_res	14.9465	5.3632	-1.47864	5e-05	9.09892e-05
SHCBP1	M14_sens	M14_res	38.785	13.9226	-1.47807	5e-05	9.09892e-05
BAIAP2L2	M14_sens	M14_res	2.6912	0.966086	-1.47803	5e-05	9.09892e-05
UCHL5	M14_sens	M14_res	49.1199	17.6686	-1.47512	5e-05	9.09892e-05
UBE2S	M14_sens	M14_res	190.059	68.3747	-1.47492	5e-05	9.09892e-05
HIF1A	M14_sens	M14_res	46.63	16.7763	-1.47483	5e-05	9.09892e-05
BRIX1	M14_sens	M14_res	78.8918	28.384	-1.4748	5e-05	9.09892e-05
HOXA3	M14_sens	M14_res	1.25313	0.450953	-1.47449	5e-05	9.09892e-05
RIN1	M14_sens	M14_res	24.2444	8.72467	-1.47448	5e-05	9.09892e-05
GRPEL1	M14_sens	M14_res	44.6809	16.0813	-1.47427	5e-05	9.09892e-05
FAIM	M14_sens	M14_res	19.5086	7.02204	-1.47415	5e-05	9.09892e-05
CEP72	M14_sens	M14_res	4.87989	1.75999	-1.47128	5e-05	9.09892e-05
DAG1	M14_sens	M14_res	67.4739	24.3534	-1.47021	5e-05	9.09892e-05
TFB1M	M14_sens	M14_res	20.505	7.40312	-1.46977	5e-05	9.09892e-05
DLEU1	M14_sens	M14_res	20.2879	7.32908	-1.46891	5e-05	9.09892e-05
HAUS7	M14_sens	M14_res	15.4603	5.58593	-1.4687	5e-05	9.09892e-05
DCTPP1	M14_sens	M14_res	79.7293	28.815	-1.46829	5e-05	9.09892e-05
SPC24	M14_sens	M14_res	33.0787	11.959	-1.46781	5e-05	9.09892e-05
HMG20B	M14_sens	M14_res	271.195	98.0762	-1.46736	5e-05	9.09892e-05
NCL	M14_sens	M14_res	353.052	127.899	-1.46487	5e-05	9.09892e-05
PARP1	M14_sens	M14_res	124.717	45.188	-1.46465	5e-05	9.09892e-05
TOMM5	M14_sens	M14_res	140.262	50.8817	-1.46291	5e-05	9.09892e-05
MCMBP	M14_sens	M14_res	45.1982	16.4087	-1.4618	5e-05	9.09892e-05
U2AF1	M14_sens	M14_res	62.1512	22.5843	-1.46046	5e-05	9.09892e-05
C15orf42	M14_sens	M14_res	8.44978	3.07396	-1.45882	5e-05	9.09892e-05
PPFIA4	M14_sens	M14_res	1.54453	0.561981	-1.45857	5e-05	9.09892e-05
SMTN	M14_sens	M14_res	9.35186	3.40703	-1.45674	5e-05	9.09892e-05
ARHGAP8,PRR5,PRR5-ARHGAP8	M14_sens	M14_res	8.63039	3.14903	-1.45452	5e-05	9.09892e-05
PRPS1	M14_sens	M14_res	50.1665	18.3125	-1.4539	5e-05	9.09892e-05
SGK223	M14_sens	M14_res	1.203	0.439365	-1.45314	5e-05	9.09892e-05
HIST1H2AC	M14_sens	M14_res	887.987	324.434	-1.45261	5e-05	9.09892e-05
HMGA1	M14_sens	M14_res	198.06	72.3817	-1.45224	5e-05	9.09892e-05
RELL1	M14_sens	M14_res	20.3035	7.43064	-1.45017	5e-05	9.09892e-05
SLC25A19	M14_sens	M14_res	15.4826	5.66819	-1.44969	5e-05	9.09892e-05
MAD2L1	M14_sens	M14_res	52.5803	19.2518	-1.44953	5e-05	9.09892e-05
CADM1	M14_sens	M14_res	6.66985	2.44259	-1.44924	5e-05	9.09892e-05
MIR3648	M14_sens	M14_res	267.297	97.8946	-1.44914	5e-05	9.09892e-05
EXOSC8	M14_sens	M14_res	46.8025	17.1557	-1.4479	5e-05	9.09892e-05
KIF14	M14_sens	M14_res	10.1185	3.71013	-1.44746	5e-05	9.09892e-05
PKMYT1	M14_sens	M14_res	30.107	11.0523	-1.44576	5e-05	9.09892e-05
SAAL1	M14_sens	M14_res	49.4665	18.1608	-1.44562	5e-05	9.09892e-05
HIF1A-AS2	M14_sens	M14_res	19.008	6.98289	-1.44471	5e-05	9.09892e-05
BUD13	M14_sens	M14_res	12.7093	4.67197	-1.44378	5e-05	9.09892e-05
NUP205	M14_sens	M14_res	77.9353	28.6873	-1.44187	5e-05	9.09892e-05
FAM83D	M14_sens	M14_res	33.9965	12.5324	-1.43972	5e-05	9.09892e-05
SNRPD1	M14_sens	M14_res	88.6623	32.6868	-1.43961	5e-05	9.09892e-05
NFIA	M14_sens	M14_res	1.2182	0.449131	-1.43954	5e-05	9.09892e-05
DDB2	M14_sens	M14_res	22.0494	8.137	-1.43817	5e-05	9.09892e-05
POLD1	M14_sens	M14_res	29.3019	10.8146	-1.43801	5e-05	9.09892e-05
ARRB1	M14_sens	M14_res	23.9434	8.84806	-1.43619	5e-05	9.09892e-05
CEP55	M14_sens	M14_res	40.0458	14.813	-1.43479	5e-05	9.09892e-05
ESCO2	M14_sens	M14_res	12.1947	4.51322	-1.43402	5e-05	9.09892e-05
NOL6	M14_sens	M14_res	33.5829	12.4323	-1.43364	5e-05	9.09892e-05
ING2	M14_sens	M14_res	7.98598	2.96446	-1.4297	5e-05	9.09892e-05
GINS3	M14_sens	M14_res	24.0522	8.93342	-1.42888	5e-05	9.09892e-05
NOP58	M14_sens	M14_res	84.0045	31.2076	-1.42857	5e-05	9.09892e-05
UBE2C	M14_sens	M14_res	138.757	51.5703	-1.42794	5e-05	9.09892e-05
HIST2H2AC	M14_sens	M14_res	586.488	218.016	-1.42767	5e-05	9.09892e-05
OSBPL3	M14_sens	M14_res	6.9781	2.59483	-1.42719	5e-05	9.09892e-05
FAM134B	M14_sens	M14_res	15.5702	5.79307	-1.42639	5e-05	9.09892e-05
MLKL	M14_sens	M14_res	5.26482	1.95924	-1.42609	5e-05	9.09892e-05
RFWD3	M14_sens	M14_res	41.7574	15.5469	-1.4254	5e-05	9.09892e-05
IPO5	M14_sens	M14_res	79.059	29.4401	-1.42515	5e-05	9.09892e-05
CBR3	M14_sens	M14_res	66.2961	24.6913	-1.42492	5e-05	9.09892e-05
NGFR	M14_sens	M14_res	0.76703	0.285891	-1.42382	0.0001	0.000178161
TFB2M	M14_sens	M14_res	43.5607	16.2432	-1.42319	5e-05	9.09892e-05
CDC7	M14_sens	M14_res	14.6138	5.45172	-1.42255	5e-05	9.09892e-05
H19,MIR675	M14_sens	M14_res	16.4436	6.139	-1.42145	5e-05	9.09892e-05
SYNJ2	M14_sens	M14_res	4.46267	1.66658	-1.42102	5e-05	9.09892e-05
SNRPG	M14_sens	M14_res	313.321	117.057	-1.42043	5e-05	9.09892e-05
APITD1,APITD1-CORT,CORT	M14_sens	M14_res	18.379	6.86907	-1.41988	5e-05	9.09892e-05
IPO4	M14_sens	M14_res	45.7587	17.1298	-1.41754	5e-05	9.09892e-05
C14orf80	M14_sens	M14_res	17.3045	6.47816	-1.41749	5e-05	9.09892e-05
ITGB8	M14_sens	M14_res	26.2469	9.8306	-1.41679	5e-05	9.09892e-05
FBL	M14_sens	M14_res	61.0085	22.8677	-1.4157	5e-05	9.09892e-05
GINS4	M14_sens	M14_res	11.1453	4.17843	-1.41541	5e-05	9.09892e-05
XPO5	M14_sens	M14_res	40.8593	15.3211	-1.41515	5e-05	9.09892e-05
HPCAL1	M14_sens	M14_res	134.958	50.6081	-1.41507	5e-05	9.09892e-05
CDC123	M14_sens	M14_res	187.291	70.2486	-1.41474	5e-05	9.09892e-05
MRPL54	M14_sens	M14_res	37.835	14.2041	-1.41341	5e-05	9.09892e-05
TBRG4	M14_sens	M14_res	50.3941	18.9385	-1.41194	5e-05	9.09892e-05
KIF20B	M14_sens	M14_res	8.95024	3.36418	-1.41167	5e-05	9.09892e-05
SH3BP5	M14_sens	M14_res	78.0008	29.3923	-1.40805	5e-05	9.09892e-05
ENO1	M14_sens	M14_res	1442.67	545.448	-1.40323	5e-05	9.09892e-05
RNF145	M14_sens	M14_res	43.0761	16.2979	-1.4022	5e-05	9.09892e-05
PSMD14	M14_sens	M14_res	138.113	52.2989	-1.401	5e-05	9.09892e-05
GLRX3	M14_sens	M14_res	39.5806	15.0091	-1.39896	5e-05	9.09892e-05
CD320	M14_sens	M14_res	80.0113	30.3546	-1.39829	5e-05	9.09892e-05
CIRH1A	M14_sens	M14_res	35.0421	13.2977	-1.39791	5e-05	9.09892e-05
IL15RA	M14_sens	M14_res	0.937064	0.355865	-1.39682	0.00035	0.000593748
DOK3	M14_sens	M14_res	1.61384	0.613168	-1.39614	5e-05	9.09892e-05
SDC1	M14_sens	M14_res	34.5142	13.1161	-1.39585	5e-05	9.09892e-05
PPA1	M14_sens	M14_res	232.742	88.514	-1.39475	5e-05	9.09892e-05
SMAGP	M14_sens	M14_res	8.46463	3.22245	-1.39329	0.00455	0.0068213
MELK	M14_sens	M14_res	37.9417	14.4487	-1.39284	5e-05	9.09892e-05
EIF3B	M14_sens	M14_res	129.285	49.2679	-1.39184	5e-05	9.09892e-05
ADAMTS17	M14_sens	M14_res	1.30904	0.499	-1.3914	5e-05	9.09892e-05
CCDC109B	M14_sens	M14_res	16.7572	6.39331	-1.39014	5e-05	9.09892e-05
TBC1D4	M14_sens	M14_res	30.1695	11.5108	-1.3901	5e-05	9.09892e-05
NR4A1	M14_sens	M14_res	22.7916	8.70547	-1.38851	5e-05	9.09892e-05
TACC3	M14_sens	M14_res	17.4937	6.68825	-1.38714	5e-05	9.09892e-05
CDK10	M14_sens	M14_res	15.7404	6.01793	-1.38713	5e-05	9.09892e-05
HNRNPA1,HNRNPA1P10	M14_sens	M14_res	593.835	227.104	-1.38671	5e-05	9.09892e-05
ANLN	M14_sens	M14_res	40.4139	15.462	-1.38612	5e-05	9.09892e-05
STK17A	M14_sens	M14_res	6.75507	2.58513	-1.38573	5e-05	9.09892e-05
CENPM	M14_sens	M14_res	34.5855	13.2374	-1.38555	5e-05	9.09892e-05
FAM83G	M14_sens	M14_res	5.41824	2.07492	-1.38477	5e-05	9.09892e-05
PRPF19	M14_sens	M14_res	74.0503	28.3863	-1.38331	5e-05	9.09892e-05
PPM1G	M14_sens	M14_res	168.039	64.507	-1.38127	5e-05	9.09892e-05
SLC22A4	M14_sens	M14_res	2.05028	0.78747	-1.38052	5e-05	9.09892e-05
NUPL1	M14_sens	M14_res	35.1139	13.5148	-1.3775	5e-05	9.09892e-05
SUV39H1	M14_sens	M14_res	16.5295	6.36291	-1.37729	5e-05	9.09892e-05
ZSCAN16	M14_sens	M14_res	1.41749	0.546437	-1.37522	0.00035	0.000593748
LOXL2	M14_sens	M14_res	10.4435	4.02627	-1.37508	5e-05	9.09892e-05
ARHGAP11A	M14_sens	M14_res	16.7569	6.46042	-1.37506	5e-05	9.09892e-05
AMD1	M14_sens	M14_res	62.7519	24.1991	-1.3747	5e-05	9.09892e-05
LRR1	M14_sens	M14_res	20.1604	7.78057	-1.37358	5e-05	9.09892e-05
RMI1	M14_sens	M14_res	4.26438	1.64613	-1.37326	5e-05	9.09892e-05
ACTN4	M14_sens	M14_res	98.1592	37.9436	-1.37127	5e-05	9.09892e-05
NDC80	M14_sens	M14_res	13.4451	5.19727	-1.37125	5e-05	9.09892e-05
NACC1	M14_sens	M14_res	39.5994	15.319	-1.37016	5e-05	9.09892e-05
RRP9	M14_sens	M14_res	51.5562	19.9674	-1.3685	5e-05	9.09892e-05
RBMX	M14_sens	M14_res	186.919	72.4579	-1.3672	5e-05	9.09892e-05
PARD6B	M14_sens	M14_res	2.28973	0.887611	-1.36718	5e-05	9.09892e-05
TTC13	M14_sens	M14_res	12.7834	4.95703	-1.36672	5e-05	9.09892e-05
MYBL1	M14_sens	M14_res	7.07263	2.74557	-1.36514	5e-05	9.09892e-05
PAK1IP1	M14_sens	M14_res	46.4531	18.0514	-1.36367	5e-05	9.09892e-05
MSH6	M14_sens	M14_res	86.8053	33.7649	-1.36226	5e-05	9.09892e-05
EXOSC2	M14_sens	M14_res	34.4948	13.4199	-1.362	5e-05	9.09892e-05
LONRF3	M14_sens	M14_res	8.66135	3.36992	-1.36188	5e-05	9.09892e-05
FEN1	M14_sens	M14_res	114.588	44.5857	-1.36181	5e-05	9.09892e-05
C6orf228	M14_sens	M14_res	14.6428	5.69763	-1.36176	5e-05	9.09892e-05
RUVBL2	M14_sens	M14_res	99.771	38.8243	-1.36166	5e-05	9.09892e-05
FUS	M14_sens	M14_res	16.2359	6.32537	-1.35996	5e-05	9.09892e-05
ZC3H7A	M14_sens	M14_res	18.0735	7.04493	-1.35922	5e-05	9.09892e-05
PDCD5	M14_sens	M14_res	129.172	50.3832	-1.35828	5e-05	9.09892e-05
PRC1	M14_sens	M14_res	122.263	47.7395	-1.35673	5e-05	9.09892e-05
ATAD3B	M14_sens	M14_res	35.4858	13.8865	-1.35356	5e-05	9.09892e-05
TRA2B	M14_sens	M14_res	87.5883	34.3291	-1.35131	5e-05	9.09892e-05
MRPL2	M14_sens	M14_res	34.6787	13.5955	-1.35092	5e-05	9.09892e-05
ARHGEF4	M14_sens	M14_res	3.28716	1.28945	-1.35008	5e-05	9.09892e-05
CYP1A1	M14_sens	M14_res	1.65753	0.650392	-1.34965	5e-05	9.09892e-05
STX11	M14_sens	M14_res	0.79913	0.314061	-1.34738	5e-05	9.09892e-05
HSP90AB1	M14_sens	M14_res	990.211	389.238	-1.34708	5e-05	9.09892e-05
ST3GAL5	M14_sens	M14_res	34.2629	13.4848	-1.34531	5e-05	9.09892e-05
CSTF2	M14_sens	M14_res	40.2606	15.8509	-1.3448	5e-05	9.09892e-05
NCAPD3	M14_sens	M14_res	30.8005	12.1328	-1.34404	5e-05	9.09892e-05
MTHFD1	M14_sens	M14_res	46.754	18.4199	-1.34383	5e-05	9.09892e-05
SEPT3	M14_sens	M14_res	7.45492	2.9388	-1.34297	5e-05	9.09892e-05
CKB	M14_sens	M14_res	22.6855	8.95141	-1.34158	5e-05	9.09892e-05
RRP1B	M14_sens	M14_res	29.5187	11.6544	-1.34075	5e-05	9.09892e-05
FKBP4	M14_sens	M14_res	71.2645	28.1884	-1.33808	5e-05	9.09892e-05
CENPN	M14_sens	M14_res	37.0415	14.6571	-1.33754	5e-05	9.09892e-05
KIF11	M14_sens	M14_res	23.3174	9.23142	-1.33678	5e-05	9.09892e-05
GLRX2	M14_sens	M14_res	65.6502	25.9972	-1.33644	5e-05	9.09892e-05
POLR3K	M14_sens	M14_res	43.6315	17.2834	-1.33598	5e-05	9.09892e-05
COPS3	M14_sens	M14_res	62.787	24.916	-1.33339	5e-05	9.09892e-05
TUBA1B	M14_sens	M14_res	570.009	226.269	-1.33294	5e-05	9.09892e-05
EXOSC5	M14_sens	M14_res	51.5206	20.452	-1.33291	5e-05	9.09892e-05
MYO19	M14_sens	M14_res	44.7314	17.7571	-1.3329	5e-05	9.09892e-05
CCNB2	M14_sens	M14_res	56.2654	22.3424	-1.33246	5e-05	9.09892e-05
DIEXF	M14_sens	M14_res	10.2733	4.07975	-1.33234	5e-05	9.09892e-05
EIF2B3	M14_sens	M14_res	21.7071	8.62256	-1.33198	5e-05	9.09892e-05
BOC	M14_sens	M14_res	9.6809	3.846	-1.33178	5e-05	9.09892e-05
ENO2	M14_sens	M14_res	19.7817	7.86229	-1.33115	5e-05	9.09892e-05
PIM1	M14_sens	M14_res	9.40411	3.73773	-1.33113	5e-05	9.09892e-05
GPATCH4	M14_sens	M14_res	28.6908	11.4036	-1.33111	5e-05	9.09892e-05
PPP5C	M14_sens	M14_res	32.775	13.0364	-1.33005	5e-05	9.09892e-05
RPF2	M14_sens	M14_res	73.2334	29.1557	-1.32872	5e-05	9.09892e-05
LIG1	M14_sens	M14_res	25.8819	10.3142	-1.32731	5e-05	9.09892e-05
TCF19	M14_sens	M14_res	2.906	1.15918	-1.32593	5e-05	9.09892e-05
C20orf24,TGIF2,TGIF2-C20ORF24	M14_sens	M14_res	343.349	136.969	-1.32583	5e-05	9.09892e-05
SRSF7	M14_sens	M14_res	89.5915	35.7745	-1.32443	5e-05	9.09892e-05
DIAPH3	M14_sens	M14_res	14.4946	5.79075	-1.3237	5e-05	9.09892e-05
PES1	M14_sens	M14_res	60.6397	24.2294	-1.32351	5e-05	9.09892e-05
RNF138	M14_sens	M14_res	24.8821	9.95537	-1.32156	5e-05	9.09892e-05
C10orf10	M14_sens	M14_res	1.07756	0.431676	-1.31975	0.00115	0.00184878
NUP155	M14_sens	M14_res	65.1776	26.1175	-1.31936	5e-05	9.09892e-05
NDRG1	M14_sens	M14_res	59.4691	23.8315	-1.31927	5e-05	9.09892e-05
CAPN12	M14_sens	M14_res	4.26734	1.71081	-1.31865	0.00705	0.0103333
NUP107	M14_sens	M14_res	48.9871	19.6593	-1.31719	5e-05	9.09892e-05
TRMT6	M14_sens	M14_res	32.2689	12.9525	-1.31692	5e-05	9.09892e-05
DACT1	M14_sens	M14_res	1.50507	0.604345	-1.31639	5e-05	9.09892e-05
TACC2	M14_sens	M14_res	1.17451	0.471792	-1.31583	5e-05	9.09892e-05
DHX15	M14_sens	M14_res	83.3413	33.4889	-1.31535	5e-05	9.09892e-05
SSBP4	M14_sens	M14_res	54.2713	21.8078	-1.31534	5e-05	9.09892e-05
TMEM38B	M14_sens	M14_res	30.8933	12.414	-1.31532	5e-05	9.09892e-05
C17orf53	M14_sens	M14_res	7.6351	3.07101	-1.31393	5e-05	9.09892e-05
DCLRE1B	M14_sens	M14_res	12.1877	4.90234	-1.31388	5e-05	9.09892e-05
ABCE1	M14_sens	M14_res	73.7026	29.6833	-1.31206	5e-05	9.09892e-05
NPC1	M14_sens	M14_res	74.8005	30.1347	-1.31162	5e-05	9.09892e-05
ZNF511	M14_sens	M14_res	33.3611	13.4428	-1.31133	5e-05	9.09892e-05
CCRN4L	M14_sens	M14_res	9.77958	3.94221	-1.31077	5e-05	9.09892e-05
NAA25	M14_sens	M14_res	15.927	6.42088	-1.31063	5e-05	9.09892e-05
TRAIP	M14_sens	M14_res	8.54539	3.44504	-1.31062	5e-05	9.09892e-05
GALE	M14_sens	M14_res	47.1183	19.0008	-1.31023	5e-05	9.09892e-05
HIRIP3	M14_sens	M14_res	11.1939	4.51474	-1.30999	5e-05	9.09892e-05
INTS7	M14_sens	M14_res	16.7864	6.78239	-1.30743	5e-05	9.09892e-05
SASS6	M14_sens	M14_res	10.3291	4.1742	-1.30714	5e-05	9.09892e-05
MRPL4	M14_sens	M14_res	61.8631	25.0043	-1.3069	5e-05	9.09892e-05
MPHOSPH6	M14_sens	M14_res	16.7733	6.78039	-1.30673	5e-05	9.09892e-05
TUBB4B	M14_sens	M14_res	302.366	122.231	-1.30668	5e-05	9.09892e-05
IQGAP3	M14_sens	M14_res	23.3206	9.42847	-1.30651	5e-05	9.09892e-05
NOL7	M14_sens	M14_res	104.452	42.2439	-1.30603	5e-05	9.09892e-05
ACTN1	M14_sens	M14_res	90.1767	36.4776	-1.30574	5e-05	9.09892e-05
RAN	M14_sens	M14_res	602.649	243.988	-1.30451	5e-05	9.09892e-05
ARHGAP19,ARHGAP19-SLIT1,SLIT1	M14_sens	M14_res	6.18302	2.50377	-1.30421	5e-05	9.09892e-05
PFAS	M14_sens	M14_res	16.2659	6.5903	-1.30343	5e-05	9.09892e-05
VSTM2B	M14_sens	M14_res	31.4178	12.7323	-1.30309	5e-05	9.09892e-05
RAB3A	M14_sens	M14_res	4.87088	1.97432	-1.30282	5e-05	9.09892e-05
PSMA3	M14_sens	M14_res	118.715	48.1416	-1.30215	5e-05	9.09892e-05
RRP1	M14_sens	M14_res	45.4621	18.438	-1.30198	5e-05	9.09892e-05
HPRT1	M14_sens	M14_res	29.4019	11.9294	-1.30139	5e-05	9.09892e-05
GCH1	M14_sens	M14_res	8.43934	3.42688	-1.30023	5e-05	9.09892e-05
C19orf76	M14_sens	M14_res	2.4292	0.986461	-1.30015	5e-05	9.09892e-05
SLC25A17	M14_sens	M14_res	26.7424	10.8638	-1.2996	5e-05	9.09892e-05
MIR210HG	M14_sens	M14_res	3.54187	1.43912	-1.29932	5e-05	9.09892e-05
PLP2	M14_sens	M14_res	111.801	45.4453	-1.29873	5e-05	9.09892e-05
NUP160	M14_sens	M14_res	27.3114	11.1079	-1.29792	5e-05	9.09892e-05
MAGOHB	M14_sens	M14_res	18.0722	7.35306	-1.29735	5e-05	9.09892e-05
NUDT8	M14_sens	M14_res	32.6781	13.2995	-1.29695	5e-05	9.09892e-05
SNRPF	M14_sens	M14_res	82.3349	33.5291	-1.29609	5e-05	9.09892e-05
BRI3BP	M14_sens	M14_res	27.2847	11.114	-1.29572	5e-05	9.09892e-05
TFAP4	M14_sens	M14_res	12.1356	4.95006	-1.29373	5e-05	9.09892e-05
RPA2	M14_sens	M14_res	86.9249	35.4911	-1.29231	5e-05	9.09892e-05
DDX21	M14_sens	M14_res	196.942	80.4301	-1.29197	5e-05	9.09892e-05
LRRC59	M14_sens	M14_res	188.453	76.982	-1.29161	5e-05	9.09892e-05
PKM2	M14_sens	M14_res	1282.69	524.38	-1.29048	5e-05	9.09892e-05
ZNF232	M14_sens	M14_res	9.74298	3.98403	-1.29013	5e-05	9.09892e-05
CLDN14	M14_sens	M14_res	2.19597	0.89832	-1.28955	5e-05	9.09892e-05
SRSF3	M14_sens	M14_res	141.418	57.8544	-1.28947	5e-05	9.09892e-05
PYCARD	M14_sens	M14_res	21.3254	8.73136	-1.2883	5e-05	9.09892e-05
TMEM238	M14_sens	M14_res	5.44698	2.23037	-1.28817	0.00805	0.0117136
MSH2	M14_sens	M14_res	56.3969	23.1161	-1.28672	5e-05	9.09892e-05
SERPINE2	M14_sens	M14_res	898.462	368.524	-1.2857	5e-05	9.09892e-05
NASP	M14_sens	M14_res	70.6638	28.9961	-1.28511	5e-05	9.09892e-05
UBR7	M14_sens	M14_res	37.5353	15.4036	-1.28498	5e-05	9.09892e-05
PRSS53	M14_sens	M14_res	4.27447	1.75446	-1.28472	0.0012	0.00192547
EIF4E	M14_sens	M14_res	31.6582	12.9961	-1.2845	5e-05	9.09892e-05
E2F5	M14_sens	M14_res	4.73087	1.94298	-1.28384	5e-05	9.09892e-05
MCM2	M14_sens	M14_res	94.8568	38.979	-1.28305	5e-05	9.09892e-05
AKNA	M14_sens	M14_res	1.94508	0.799666	-1.28236	5e-05	9.09892e-05
TIMELESS	M14_sens	M14_res	17.4395	7.17171	-1.28197	5e-05	9.09892e-05
METTL1	M14_sens	M14_res	9.65292	3.97045	-1.28166	5e-05	9.09892e-05
RPGR	M14_sens	M14_res	5.3984	2.22053	-1.28163	5e-05	9.09892e-05
PRKCDBP	M14_sens	M14_res	91.8219	37.7863	-1.28097	5e-05	9.09892e-05
PDP1	M14_sens	M14_res	43.3371	17.8371	-1.28073	5e-05	9.09892e-05
NOC4L	M14_sens	M14_res	26.258	10.8077	-1.2807	5e-05	9.09892e-05
SNRPC	M14_sens	M14_res	132.758	54.6519	-1.28046	5e-05	9.09892e-05
DNAJC6	M14_sens	M14_res	2.05006	0.843962	-1.28042	5e-05	9.09892e-05
PIGU	M14_sens	M14_res	21.7173	8.95284	-1.27843	5e-05	9.09892e-05
UCP2	M14_sens	M14_res	2.03617	0.83969	-1.27793	5e-05	9.09892e-05
FASTKD3	M14_sens	M14_res	10.6525	4.39326	-1.27783	5e-05	9.09892e-05
CDH18	M14_sens	M14_res	1.86279	0.769163	-1.2761	5e-05	9.09892e-05
PPARGC1B	M14_sens	M14_res	2.85738	1.18025	-1.2756	5e-05	9.09892e-05
CENPQ	M14_sens	M14_res	19.605	8.09828	-1.27553	5e-05	9.09892e-05
HEATR1	M14_sens	M14_res	48.2992	19.9526	-1.27542	5e-05	9.09892e-05
HIVEP3	M14_sens	M14_res	3.83153	1.58316	-1.27512	5e-05	9.09892e-05
CMTM7	M14_sens	M14_res	43.3694	17.9299	-1.27431	5e-05	9.09892e-05
ORC6	M14_sens	M14_res	27.3685	11.3155	-1.27421	5e-05	9.09892e-05
RNF168	M14_sens	M14_res	13.6211	5.63411	-1.27358	5e-05	9.09892e-05
GJA9,GJA9-MYCBP,MYCBP	M14_sens	M14_res	20.2557	8.38135	-1.27307	5e-05	9.09892e-05
ANP32E	M14_sens	M14_res	44.3872	18.369	-1.27287	5e-05	9.09892e-05
CENPW	M14_sens	M14_res	29.5674	12.2382	-1.27262	5e-05	9.09892e-05
HSPA14	M14_sens	M14_res	38.2012	15.8137	-1.27244	5e-05	9.09892e-05
NCAPH2	M14_sens	M14_res	42.5085	17.5969	-1.27243	5e-05	9.09892e-05
ECE2	M14_sens	M14_res	25.8705	10.7099	-1.27236	5e-05	9.09892e-05
MCM6	M14_sens	M14_res	34.8755	14.439	-1.27224	5e-05	9.09892e-05
ZMYND19	M14_sens	M14_res	30.4038	12.59	-1.27198	5e-05	9.09892e-05
CDCA4	M14_sens	M14_res	37.0514	15.3432	-1.27193	5e-05	9.09892e-05
PSMD13	M14_sens	M14_res	59.5448	24.6673	-1.27138	5e-05	9.09892e-05
MRPL14	M14_sens	M14_res	54.5882	22.6213	-1.27091	5e-05	9.09892e-05
C3orf26	M14_sens	M14_res	49.109	20.3544	-1.27065	5e-05	9.09892e-05
ANKRD39	M14_sens	M14_res	17.3926	7.21546	-1.26931	5e-05	9.09892e-05
RMI2	M14_sens	M14_res	23.8722	9.90472	-1.26914	5e-05	9.09892e-05
ITGA3	M14_sens	M14_res	25.6759	10.6615	-1.26801	5e-05	9.09892e-05
SOCS3	M14_sens	M14_res	4.46471	1.8554	-1.26684	5e-05	9.09892e-05
CCT2	M14_sens	M14_res	290.622	120.777	-1.2668	5e-05	9.09892e-05
DONSON	M14_sens	M14_res	42.9637	17.8696	-1.26561	5e-05	9.09892e-05
RECQL4	M14_sens	M14_res	31.9116	13.2961	-1.26308	5e-05	9.09892e-05
GTSE1	M14_sens	M14_res	14.5257	6.05233	-1.26304	5e-05	9.09892e-05
TRMT1	M14_sens	M14_res	36.3057	15.1347	-1.26233	5e-05	9.09892e-05
DCBLD2	M14_sens	M14_res	77.8815	32.4712	-1.26212	5e-05	9.09892e-05
DDX56	M14_sens	M14_res	49.9111	20.8343	-1.2604	5e-05	9.09892e-05
CCT8	M14_sens	M14_res	261.346	109.151	-1.25964	5e-05	9.09892e-05
MPDU1	M14_sens	M14_res	69.9061	29.1969	-1.2596	5e-05	9.09892e-05
RNASEH2A	M14_sens	M14_res	73.0651	30.5424	-1.25837	5e-05	9.09892e-05
BIRC5	M14_sens	M14_res	50.9276	21.304	-1.25732	5e-05	9.09892e-05
LOC647946	M14_sens	M14_res	0.689844	0.288817	-1.25611	0.00305	0.00466717
DHX9	M14_sens	M14_res	131.783	55.1852	-1.25581	5e-05	9.09892e-05
PPRC1	M14_sens	M14_res	9.78024	4.09876	-1.25468	5e-05	9.09892e-05
SPAG5	M14_sens	M14_res	29.4606	12.3504	-1.25423	5e-05	9.09892e-05
ALYREF	M14_sens	M14_res	130.613	54.7841	-1.25347	5e-05	9.09892e-05
NR2C2AP	M14_sens	M14_res	31.8844	13.3805	-1.25272	5e-05	9.09892e-05
DHRS11	M14_sens	M14_res	26.8277	11.2592	-1.25262	5e-05	9.09892e-05
CENPO	M14_sens	M14_res	11.3595	4.77228	-1.25115	5e-05	9.09892e-05
PLEKHF1	M14_sens	M14_res	19.2802	8.10188	-1.25079	5e-05	9.09892e-05
MGC27345	M14_sens	M14_res	3.79622	1.59792	-1.24837	5e-05	9.09892e-05
FANCD2	M14_sens	M14_res	27.61	11.6261	-1.24782	5e-05	9.09892e-05
HSPA9	M14_sens	M14_res	302.017	127.179	-1.24777	5e-05	9.09892e-05
FOS	M14_sens	M14_res	11.191	4.71286	-1.24767	5e-05	9.09892e-05
ADRM1	M14_sens	M14_res	189.412	79.7805	-1.24742	5e-05	9.09892e-05
HR	M14_sens	M14_res	3.00783	1.26722	-1.24705	5e-05	9.09892e-05
EZH2	M14_sens	M14_res	31.6275	13.3326	-1.24623	5e-05	9.09892e-05
KNTC1	M14_sens	M14_res	27.9813	11.7958	-1.2462	5e-05	9.09892e-05
MRPL21	M14_sens	M14_res	119.521	50.3971	-1.24585	5e-05	9.09892e-05
XRCC6	M14_sens	M14_res	338.355	142.796	-1.24458	5e-05	9.09892e-05
FAM89A,MIR1182	M14_sens	M14_res	47.9677	20.2556	-1.24375	5e-05	9.09892e-05
USP10	M14_sens	M14_res	35.0822	14.8186	-1.24333	5e-05	9.09892e-05
DNAJC9	M14_sens	M14_res	106.521	45.0029	-1.24306	5e-05	9.09892e-05
SYNCRIP	M14_sens	M14_res	47.8562	20.2314	-1.24211	5e-05	9.09892e-05
S100A16	M14_sens	M14_res	7.53542	3.18616	-1.24187	5e-05	9.09892e-05
GFI1	M14_sens	M14_res	1.36785	0.578704	-1.24102	5e-05	9.09892e-05
PPIL1	M14_sens	M14_res	48.8456	20.6732	-1.24046	5e-05	9.09892e-05
POLR2H	M14_sens	M14_res	112.453	47.6083	-1.24004	5e-05	9.09892e-05
ADORA2B	M14_sens	M14_res	5.91828	2.50679	-1.23934	5e-05	9.09892e-05
NUP54	M14_sens	M14_res	24.3834	10.3334	-1.23859	5e-05	9.09892e-05
ADPRHL2	M14_sens	M14_res	53.7495	22.809	-1.23665	5e-05	9.09892e-05
MRPS30	M14_sens	M14_res	92.4436	39.2576	-1.2356	5e-05	9.09892e-05
CENPH	M14_sens	M14_res	41.7386	17.7318	-1.23504	5e-05	9.09892e-05
ATAD3A	M14_sens	M14_res	57.0391	24.2344	-1.2349	5e-05	9.09892e-05
SPRED1	M14_sens	M14_res	19.8149	8.4204	-1.23462	5e-05	9.09892e-05
HNRNPH1	M14_sens	M14_res	186.93	79.4495	-1.23439	5e-05	9.09892e-05
S100B	M14_sens	M14_res	202.803	86.2719	-1.23312	5e-05	9.09892e-05
SEC14L2	M14_sens	M14_res	6.62993	2.82112	-1.23273	5e-05	9.09892e-05
CD22	M14_sens	M14_res	4.13742	1.76215	-1.23139	5e-05	9.09892e-05
GCLM	M14_sens	M14_res	26.4282	11.2598	-1.2309	5e-05	9.09892e-05
BREA2	M14_sens	M14_res	1.2098	0.515446	-1.23088	0.00955	0.0137775
CCT4	M14_sens	M14_res	216.238	92.2854	-1.22845	5e-05	9.09892e-05
MAP3K1	M14_sens	M14_res	15.0514	6.42404	-1.22835	5e-05	9.09892e-05
DUSP14	M14_sens	M14_res	43.2931	18.4789	-1.22826	5e-05	9.09892e-05
TROAP	M14_sens	M14_res	21.9707	9.37986	-1.22794	5e-05	9.09892e-05
CCDC125	M14_sens	M14_res	5.74513	2.4528	-1.22791	5e-05	9.09892e-05
FKBP5,LOC285847	M14_sens	M14_res	4.94886	2.11305	-1.22777	5e-05	9.09892e-05
TOMM34	M14_sens	M14_res	49.4587	21.1258	-1.22722	5e-05	9.09892e-05
GNG11	M14_sens	M14_res	106.657	45.5657	-1.22696	5e-05	9.09892e-05
MIR4745,PTBP1	M14_sens	M14_res	146.68	62.6758	-1.22669	5e-05	9.09892e-05
ERRFI1	M14_sens	M14_res	6.32998	2.70617	-1.22595	5e-05	9.09892e-05
FARSA	M14_sens	M14_res	143.674	61.437	-1.22562	5e-05	9.09892e-05
DRAP1	M14_sens	M14_res	84.5995	36.1886	-1.22511	5e-05	9.09892e-05
NUP153	M14_sens	M14_res	31.388	13.4281	-1.22496	5e-05	9.09892e-05
EIF6	M14_sens	M14_res	249.026	106.579	-1.22437	5e-05	9.09892e-05
P2RY11,PPAN,PPAN-P2RY11	M14_sens	M14_res	47.528	20.3448	-1.22412	5e-05	9.09892e-05
CIT,MIR1178	M14_sens	M14_res	20.4264	8.74803	-1.2234	5e-05	9.09892e-05
C1QBP	M14_sens	M14_res	401.282	171.969	-1.22247	5e-05	9.09892e-05
SRSF1	M14_sens	M14_res	126.881	54.3936	-1.22197	5e-05	9.09892e-05
RASSF3	M14_sens	M14_res	53.5783	22.9694	-1.22193	5e-05	9.09892e-05
GRWD1	M14_sens	M14_res	35.2776	15.1261	-1.22171	5e-05	9.09892e-05
PSMG4	M14_sens	M14_res	23.516	10.0843	-1.22153	5e-05	9.09892e-05
WEE1	M14_sens	M14_res	26.3838	11.327	-1.21989	5e-05	9.09892e-05
SNX9	M14_sens	M14_res	31.5156	13.5329	-1.21959	5e-05	9.09892e-05
CLMN	M14_sens	M14_res	6.97899	2.99792	-1.21906	5e-05	9.09892e-05
CCT7	M14_sens	M14_res	299.06	128.47	-1.219	5e-05	9.09892e-05
EIF2S1	M14_sens	M14_res	49.5227	21.2779	-1.21873	5e-05	9.09892e-05
PUS7	M14_sens	M14_res	26.2639	11.2947	-1.21743	5e-05	9.09892e-05
TRAP1	M14_sens	M14_res	64.6194	27.7996	-1.2169	5e-05	9.09892e-05
CADM4	M14_sens	M14_res	3.37267	1.45158	-1.21627	5e-05	9.09892e-05
NOP14	M14_sens	M14_res	23.0905	9.9403	-1.21594	5e-05	9.09892e-05
FAM195A	M14_sens	M14_res	42.719	18.4006	-1.21512	5e-05	9.09892e-05
MCM8	M14_sens	M14_res	24.545	10.5765	-1.21457	5e-05	9.09892e-05
SIVA1	M14_sens	M14_res	76.0954	32.7946	-1.21435	5e-05	9.09892e-05
ABHD2	M14_sens	M14_res	62.3324	26.8749	-1.21372	5e-05	9.09892e-05
ASB2	M14_sens	M14_res	2.67845	1.15538	-1.21303	5e-05	9.09892e-05
LPXN	M14_sens	M14_res	82.3433	35.545	-1.212	5e-05	9.09892e-05
LOC541471	M14_sens	M14_res	51.2518	22.1283	-1.21171	5e-05	9.09892e-05
POLA1	M14_sens	M14_res	25.1742	10.8694	-1.21167	5e-05	9.09892e-05
GADD45GIP1	M14_sens	M14_res	126.237	54.5178	-1.21133	5e-05	9.09892e-05
SEPT11	M14_sens	M14_res	60.4035	26.1405	-1.20835	5e-05	9.09892e-05
ZFP36L2	M14_sens	M14_res	11.2812	4.88401	-1.20779	5e-05	9.09892e-05
PTTG1	M14_sens	M14_res	165.518	71.7278	-1.20638	5e-05	9.09892e-05
ADSL	M14_sens	M14_res	120.179	52.085	-1.20625	5e-05	9.09892e-05
POLE4	M14_sens	M14_res	55.4886	24.0496	-1.20618	5e-05	9.09892e-05
ELOF1	M14_sens	M14_res	117.987	51.144	-1.20599	5e-05	9.09892e-05
TOP2A	M14_sens	M14_res	90.5635	39.2781	-1.2052	5e-05	9.09892e-05
UNG	M14_sens	M14_res	74.4254	32.2863	-1.20487	5e-05	9.09892e-05
MRPS35	M14_sens	M14_res	62.7896	27.2446	-1.20455	5e-05	9.09892e-05
XRCC3	M14_sens	M14_res	13.242	5.74796	-1.204	5e-05	9.09892e-05
KLHDC4	M14_sens	M14_res	13.2213	5.74431	-1.20266	5e-05	9.09892e-05
TGFB3	M14_sens	M14_res	1.19303	0.518351	-1.20262	0.0001	0.000178161
MIR621,SLC25A15	M14_sens	M14_res	22.9481	9.99066	-1.19972	5e-05	9.09892e-05
SLC25A28	M14_sens	M14_res	12.3838	5.39157	-1.19968	5e-05	9.09892e-05
GSPT1	M14_sens	M14_res	43.0353	18.737	-1.19963	5e-05	9.09892e-05
ATF5,MIR4751	M14_sens	M14_res	9.26749	4.03673	-1.19899	5e-05	9.09892e-05
ALDH16A1	M14_sens	M14_res	27.6285	12.0439	-1.19785	5e-05	9.09892e-05
CENPK	M14_sens	M14_res	28.7627	12.5403	-1.19763	5e-05	9.09892e-05
USP13	M14_sens	M14_res	12.3005	5.36683	-1.19657	5e-05	9.09892e-05
IL4I1,NUP62	M14_sens	M14_res	33.4918	14.6385	-1.19404	5e-05	9.09892e-05
SF3A3	M14_sens	M14_res	83.6685	36.5852	-1.19342	5e-05	9.09892e-05
PSMC1	M14_sens	M14_res	106.61	46.6205	-1.19331	5e-05	9.09892e-05
NAA15	M14_sens	M14_res	44.7638	19.5764	-1.19321	5e-05	9.09892e-05
MSC	M14_sens	M14_res	22.3803	9.80044	-1.19131	5e-05	9.09892e-05
SMC1A	M14_sens	M14_res	20.8084	9.11626	-1.19065	5e-05	9.09892e-05
MIR4741,RBBP8	M14_sens	M14_res	30.5306	13.3843	-1.18971	5e-05	9.09892e-05
ECT2	M14_sens	M14_res	37.5532	16.4673	-1.18933	5e-05	9.09892e-05
DCAF13	M14_sens	M14_res	112.162	49.2248	-1.18813	5e-05	9.09892e-05
NUP88	M14_sens	M14_res	37.631	16.5193	-1.18777	5e-05	9.09892e-05
TIAM2	M14_sens	M14_res	1.29919	0.570403	-1.18756	5e-05	9.09892e-05
FOXM1	M14_sens	M14_res	35.786	15.7126	-1.18748	5e-05	9.09892e-05
MRPL1	M14_sens	M14_res	22.6965	9.96736	-1.18719	5e-05	9.09892e-05
ALKBH2	M14_sens	M14_res	43.6067	19.1518	-1.18707	5e-05	9.09892e-05
YWHAZ	M14_sens	M14_res	700.017	307.5	-1.1868	5e-05	9.09892e-05
POLH	M14_sens	M14_res	8.12226	3.56808	-1.18673	5e-05	9.09892e-05
PLAT	M14_sens	M14_res	16.4812	7.24215	-1.18633	5e-05	9.09892e-05
TMEM194A	M14_sens	M14_res	22.3986	9.84251	-1.18631	5e-05	9.09892e-05
SRM	M14_sens	M14_res	117.026	51.5125	-1.18384	5e-05	9.09892e-05
CCND3	M14_sens	M14_res	55.3325	24.3792	-1.18247	5e-05	9.09892e-05
PVR	M14_sens	M14_res	12.2632	5.40821	-1.18111	5e-05	9.09892e-05
PSMG1	M14_sens	M14_res	85.5733	37.778	-1.17961	5e-05	9.09892e-05
EIF1AD	M14_sens	M14_res	19.1579	8.45976	-1.17925	5e-05	9.09892e-05
FAM72B	M14_sens	M14_res	2.43015	1.07381	-1.17831	5e-05	9.09892e-05
STIL	M14_sens	M14_res	13.1492	5.81721	-1.17658	5e-05	9.09892e-05
DUS3L	M14_sens	M14_res	42.0331	18.5976	-1.17641	5e-05	9.09892e-05
DHTKD1	M14_sens	M14_res	32.6368	14.4576	-1.17468	5e-05	9.09892e-05
DPH2	M14_sens	M14_res	53.3911	23.6746	-1.17326	5e-05	9.09892e-05
FSD1	M14_sens	M14_res	10.1576	4.50955	-1.17151	5e-05	9.09892e-05
FAM136A	M14_sens	M14_res	59.8564	26.6174	-1.16914	5e-05	9.09892e-05
AHCTF1	M14_sens	M14_res	24.7569	11.0178	-1.168	5e-05	9.09892e-05
PDCD2L	M14_sens	M14_res	12.428	5.53454	-1.16706	5e-05	9.09892e-05
EED	M14_sens	M14_res	19.9678	8.89804	-1.16611	5e-05	9.09892e-05
IRF3	M14_sens	M14_res	29.6603	13.2247	-1.1653	5e-05	9.09892e-05
LTV1	M14_sens	M14_res	22.8271	10.1795	-1.16509	5e-05	9.09892e-05
DEK	M14_sens	M14_res	116.599	52.0195	-1.16443	5e-05	9.09892e-05
IFNGR2	M14_sens	M14_res	43.2233	19.2848	-1.16435	5e-05	9.09892e-05
IFI30	M14_sens	M14_res	21.5841	9.64234	-1.16252	5e-05	9.09892e-05
SNHG1	M14_sens	M14_res	78.4456	35.0949	-1.16043	5e-05	9.09892e-05
KIF15	M14_sens	M14_res	7.98034	3.57046	-1.16034	5e-05	9.09892e-05
WDR4	M14_sens	M14_res	8.67783	3.88344	-1.16	5e-05	9.09892e-05
HMBS	M14_sens	M14_res	14.379	6.43547	-1.15985	5e-05	9.09892e-05
HK1	M14_sens	M14_res	138.249	61.9004	-1.15925	5e-05	9.09892e-05
PMCH	M14_sens	M14_res	3.89708	1.74502	-1.15915	0.00655	0.00963676
EBNA1BP2	M14_sens	M14_res	166.891	74.7589	-1.15859	5e-05	9.09892e-05
KIF4A	M14_sens	M14_res	20.8399	9.337	-1.15831	5e-05	9.09892e-05
MRPS12	M14_sens	M14_res	75.547	33.8632	-1.15766	5e-05	9.09892e-05
FAM72D	M14_sens	M14_res	3.58035	1.60533	-1.15723	5e-05	9.09892e-05
SNHG15	M14_sens	M14_res	19.7076	8.84116	-1.15644	5e-05	9.09892e-05
DIAPH1	M14_sens	M14_res	29.4773	13.2263	-1.1562	5e-05	9.09892e-05
CARHSP1	M14_sens	M14_res	23.5642	10.5747	-1.15598	5e-05	9.09892e-05
CCNB1	M14_sens	M14_res	72.9144	32.7267	-1.15573	5e-05	9.09892e-05
LRPPRC	M14_sens	M14_res	108.629	48.7658	-1.15547	5e-05	9.09892e-05
WHSC1	M14_sens	M14_res	21.6182	9.7061	-1.15528	5e-05	9.09892e-05
AK2	M14_sens	M14_res	136.349	61.3076	-1.15316	5e-05	9.09892e-05
MAK16	M14_sens	M14_res	22.1782	9.97458	-1.15282	5e-05	9.09892e-05
SNAPC1	M14_sens	M14_res	7.75871	3.49043	-1.15241	5e-05	9.09892e-05
CALM1	M14_sens	M14_res	94.1193	42.3653	-1.15161	5e-05	9.09892e-05
SVIL	M14_sens	M14_res	22.9504	10.3328	-1.15129	5e-05	9.09892e-05
PIH1D1	M14_sens	M14_res	60.4043	27.2023	-1.15092	5e-05	9.09892e-05
MGC16025	M14_sens	M14_res	4.15834	1.87305	-1.15062	5e-05	9.09892e-05
GPN3	M14_sens	M14_res	31.2562	14.0813	-1.15036	5e-05	9.09892e-05
LAS1L	M14_sens	M14_res	32.6259	14.6985	-1.15035	5e-05	9.09892e-05
TTC39C	M14_sens	M14_res	18.4882	8.33039	-1.15015	5e-05	9.09892e-05
BAMBI	M14_sens	M14_res	90.9647	41.008	-1.1494	5e-05	9.09892e-05
C19orf51	M14_sens	M14_res	2.12496	0.958558	-1.1485	5e-05	9.09892e-05
RUVBL1	M14_sens	M14_res	74.6296	33.674	-1.14811	5e-05	9.09892e-05
HSPD1	M14_sens	M14_res	475.568	214.645	-1.14769	5e-05	9.09892e-05
RACGAP1	M14_sens	M14_res	49.8233	22.4886	-1.14763	5e-05	9.09892e-05
TPRKB	M14_sens	M14_res	68.7271	31.0438	-1.14657	5e-05	9.09892e-05
RBM8A	M14_sens	M14_res	27.8182	12.5664	-1.14646	5e-05	9.09892e-05
CSDA	M14_sens	M14_res	100.671	45.4768	-1.14644	5e-05	9.09892e-05
SSX2IP	M14_sens	M14_res	12.9063	5.83131	-1.14618	5e-05	9.09892e-05
PLSCR1	M14_sens	M14_res	53.9366	24.3742	-1.14591	5e-05	9.09892e-05
SLC35F2	M14_sens	M14_res	19.2006	8.68392	-1.14473	5e-05	9.09892e-05
GNB3	M14_sens	M14_res	1.62382	0.73463	-1.1443	0.0001	0.000178161
PITPNM3	M14_sens	M14_res	1.14852	0.519666	-1.14412	5e-05	9.09892e-05
EME1	M14_sens	M14_res	10.2692	4.65079	-1.14278	0.00175	0.00275719
TCERG1	M14_sens	M14_res	25.818	11.693	-1.14273	5e-05	9.09892e-05
MRPS34	M14_sens	M14_res	107.186	48.5469	-1.14267	5e-05	9.09892e-05
AGPAT5	M14_sens	M14_res	12.3613	5.5998	-1.14238	5e-05	9.09892e-05
HIST4H4	M14_sens	M14_res	238.472	108.087	-1.14163	5e-05	9.09892e-05
YEATS4	M14_sens	M14_res	37.8727	17.1668	-1.14154	5e-05	9.09892e-05
C1orf74	M14_sens	M14_res	6.95119	3.15145	-1.14124	5e-05	9.09892e-05
PNPT1	M14_sens	M14_res	25.9854	11.7823	-1.14109	5e-05	9.09892e-05
PSMD3	M14_sens	M14_res	171.918	77.9507	-1.14108	5e-05	9.09892e-05
FGFBP3	M14_sens	M14_res	0.657704	0.298296	-1.1407	0.00505	0.00753093
KIF24	M14_sens	M14_res	2.1107	0.957664	-1.14013	5e-05	9.09892e-05
KLF9	M14_sens	M14_res	9.80916	4.45312	-1.13931	5e-05	9.09892e-05
SRXN1	M14_sens	M14_res	46.129	20.9486	-1.13882	5e-05	9.09892e-05
CDC25C	M14_sens	M14_res	5.93458	2.69747	-1.13754	5e-05	9.09892e-05
PXK	M14_sens	M14_res	12.4838	5.67894	-1.13636	5e-05	9.09892e-05
KIF23	M14_sens	M14_res	51.5032	23.4315	-1.13621	5e-05	9.09892e-05
EFTUD2	M14_sens	M14_res	67.0786	30.5429	-1.13502	5e-05	9.09892e-05
FABP3	M14_sens	M14_res	1.61912	0.737291	-1.1349	0.00085	0.00138697
TNFRSF21	M14_sens	M14_res	6.69601	3.05018	-1.13441	5e-05	9.09892e-05
PRELID1	M14_sens	M14_res	154.688	70.5229	-1.1332	5e-05	9.09892e-05
PDCL3	M14_sens	M14_res	29.5462	13.4715	-1.13307	5e-05	9.09892e-05
NIPA2	M14_sens	M14_res	59.1207	26.9586	-1.13292	5e-05	9.09892e-05
PLK1	M14_sens	M14_res	35.1278	16.0206	-1.13269	5e-05	9.09892e-05
BAG3	M14_sens	M14_res	19.0091	8.67058	-1.13249	5e-05	9.09892e-05
RBL1	M14_sens	M14_res	13.8527	6.31865	-1.13248	5e-05	9.09892e-05
HNRNPU	M14_sens	M14_res	123.758	56.4727	-1.1319	5e-05	9.09892e-05
TAF1A	M14_sens	M14_res	6.00155	2.73889	-1.13175	5e-05	9.09892e-05
MTHFD1L	M14_sens	M14_res	52.4243	23.9347	-1.13113	5e-05	9.09892e-05
CCDC134	M14_sens	M14_res	5.6189	2.56844	-1.12939	5e-05	9.09892e-05
KRR1	M14_sens	M14_res	38.2153	17.4803	-1.12842	5e-05	9.09892e-05
FAM98B	M14_sens	M14_res	6.16687	2.82224	-1.1277	5e-05	9.09892e-05
RPL7L1	M14_sens	M14_res	103.093	47.189	-1.12742	5e-05	9.09892e-05
CCDC57	M14_sens	M14_res	6.3634	2.91439	-1.1266	5e-05	9.09892e-05
TUBB6	M14_sens	M14_res	68.3492	31.3053	-1.12652	5e-05	9.09892e-05
WDR18	M14_sens	M14_res	39.6041	18.1469	-1.12593	5e-05	9.09892e-05
GNG12	M14_sens	M14_res	133.883	61.3577	-1.12565	5e-05	9.09892e-05
DOT1L	M14_sens	M14_res	6.90875	3.16705	-1.12529	5e-05	9.09892e-05
DPF1	M14_sens	M14_res	2.40993	1.10479	-1.12522	5e-05	9.09892e-05
LBR	M14_sens	M14_res	23.2886	10.6821	-1.12443	5e-05	9.09892e-05
ILF2	M14_sens	M14_res	187.463	86.0279	-1.12373	5e-05	9.09892e-05
XRCC6BP1	M14_sens	M14_res	17.9417	8.24177	-1.12229	5e-05	9.09892e-05
SURF2	M14_sens	M14_res	50.6097	23.2606	-1.12152	5e-05	9.09892e-05
NSUN2	M14_sens	M14_res	57.3237	26.3721	-1.12012	5e-05	9.09892e-05
PAPD7	M14_sens	M14_res	9.54162	4.3926	-1.11916	5e-05	9.09892e-05
BEGAIN	M14_sens	M14_res	3.8789	1.78604	-1.11888	5e-05	9.09892e-05
GEMIN4	M14_sens	M14_res	16.9271	7.79451	-1.1188	5e-05	9.09892e-05
ANAPC1	M14_sens	M14_res	24.6456	11.3492	-1.11874	5e-05	9.09892e-05
KIAA0284	M14_sens	M14_res	11.7339	5.40445	-1.11847	5e-05	9.09892e-05
RPAP3	M14_sens	M14_res	22.1675	10.2101	-1.11845	5e-05	9.09892e-05
PAXIP1	M14_sens	M14_res	16.2631	7.49769	-1.11708	5e-05	9.09892e-05
DCLRE1A	M14_sens	M14_res	8.98149	4.14207	-1.1166	5e-05	9.09892e-05
MED27	M14_sens	M14_res	25.4849	11.764	-1.11526	5e-05	9.09892e-05
BUB1	M14_sens	M14_res	32.153	14.8524	-1.11426	5e-05	9.09892e-05
METTL11A	M14_sens	M14_res	33.3506	15.4078	-1.11405	5e-05	9.09892e-05
NGDN	M14_sens	M14_res	33.9518	15.6859	-1.11402	5e-05	9.09892e-05
FABP5	M14_sens	M14_res	127.077	58.7337	-1.11344	5e-05	9.09892e-05
SOBP	M14_sens	M14_res	1.14525	0.529754	-1.11227	5e-05	9.09892e-05
MC1R	M14_sens	M14_res	18.6564	8.63144	-1.112	5e-05	9.09892e-05
C19orf47	M14_sens	M14_res	8.16684	3.78049	-1.1112	0.0008	0.00130897
NSFL1C	M14_sens	M14_res	18.4931	8.56378	-1.11067	5e-05	9.09892e-05
TTK	M14_sens	M14_res	18.4526	8.54677	-1.11038	5e-05	9.09892e-05
ICAM1	M14_sens	M14_res	55.1714	25.5737	-1.10926	5e-05	9.09892e-05
DOCK4	M14_sens	M14_res	3.22222	1.49434	-1.10855	5e-05	9.09892e-05
PCGF6	M14_sens	M14_res	12.1603	5.64179	-1.10795	5e-05	9.09892e-05
FAM171A1	M14_sens	M14_res	2.86044	1.32756	-1.10746	5e-05	9.09892e-05
RBM47	M14_sens	M14_res	4.90476	2.27645	-1.1074	5e-05	9.09892e-05
CNKSR3	M14_sens	M14_res	7.75791	3.60293	-1.1065	5e-05	9.09892e-05
SSRP1	M14_sens	M14_res	125.843	58.4607	-1.10609	5e-05	9.09892e-05
RRP36	M14_sens	M14_res	105.414	48.979	-1.10583	5e-05	9.09892e-05
LOC100130872,SPON2	M14_sens	M14_res	72.2184	33.5824	-1.10466	5e-05	9.09892e-05
FAM60A	M14_sens	M14_res	30.3996	14.1441	-1.10385	5e-05	9.09892e-05
TOX2	M14_sens	M14_res	2.19271	1.02023	-1.10383	5e-05	9.09892e-05
HSPBP1	M14_sens	M14_res	33.2122	15.4566	-1.10348	5e-05	9.09892e-05
CHCHD4	M14_sens	M14_res	27.6852	12.8854	-1.10338	5e-05	9.09892e-05
SNX24	M14_sens	M14_res	10.2246	4.75906	-1.1033	5e-05	9.09892e-05
RAD18	M14_sens	M14_res	16.5867	7.72035	-1.10328	5e-05	9.09892e-05
AUP1	M14_sens	M14_res	148.228	69.0201	-1.10273	5e-05	9.09892e-05
SLC35F1	M14_sens	M14_res	8.96284	4.17451	-1.10235	5e-05	9.09892e-05
IL20RB	M14_sens	M14_res	1.36333	0.635266	-1.1017	0.00015	0.000263383
NSL1	M14_sens	M14_res	3.68731	1.72017	-1.10002	5e-05	9.09892e-05
EYA4	M14_sens	M14_res	9.9124	4.62526	-1.0997	5e-05	9.09892e-05
MEX3C	M14_sens	M14_res	27.611	12.884	-1.09966	5e-05	9.09892e-05
COX4NB	M14_sens	M14_res	35.8166	16.7213	-1.09894	5e-05	9.09892e-05
C1orf38	M14_sens	M14_res	12.8026	5.97918	-1.09841	5e-05	9.09892e-05
OLA1	M14_sens	M14_res	44.7885	20.9193	-1.09829	5e-05	9.09892e-05
HIST2H2BF	M14_sens	M14_res	15.546	7.26315	-1.09788	5e-05	9.09892e-05
SYNM	M14_sens	M14_res	46.5364	21.7471	-1.09754	5e-05	9.09892e-05
CATSPER1	M14_sens	M14_res	4.1582	1.94353	-1.09728	5e-05	9.09892e-05
MED9	M14_sens	M14_res	10.1463	4.74399	-1.09677	5e-05	9.09892e-05
GLO1	M14_sens	M14_res	171.094	80.0408	-1.09599	5e-05	9.09892e-05
PSMC6	M14_sens	M14_res	62.8919	29.4286	-1.09566	5e-05	9.09892e-05
DGKZ	M14_sens	M14_res	46.2337	21.6354	-1.09555	5e-05	9.09892e-05
HILPDA	M14_sens	M14_res	15.5876	7.2968	-1.09507	5e-05	9.09892e-05
LDLR	M14_sens	M14_res	23.8701	11.1771	-1.09466	5e-05	9.09892e-05
PHF5A	M14_sens	M14_res	70.2557	32.9147	-1.09388	5e-05	9.09892e-05
RPS19BP1	M14_sens	M14_res	112.229	52.5839	-1.09375	5e-05	9.09892e-05
TMPRSS13	M14_sens	M14_res	5.10964	2.39524	-1.09305	5e-05	9.09892e-05
RLF	M14_sens	M14_res	11.3003	5.29892	-1.09259	5e-05	9.09892e-05
RAVER1	M14_sens	M14_res	19.3925	9.09983	-1.09159	5e-05	9.09892e-05
GRPEL2	M14_sens	M14_res	25.163	11.809	-1.09142	5e-05	9.09892e-05
KHSRP,MIR3940	M14_sens	M14_res	94.4139	44.3119	-1.09131	5e-05	9.09892e-05
SLC29A1	M14_sens	M14_res	42.4143	19.9099	-1.09107	5e-05	9.09892e-05
LAMA4	M14_sens	M14_res	16.8736	7.92689	-1.08994	5e-05	9.09892e-05
PSMC4	M14_sens	M14_res	146.635	68.9101	-1.08944	5e-05	9.09892e-05
FAM216A	M14_sens	M14_res	18.1873	8.55199	-1.0886	5e-05	9.09892e-05
PCID2	M14_sens	M14_res	46.6609	21.9503	-1.08797	5e-05	9.09892e-05
E2F7	M14_sens	M14_res	11.6386	5.47604	-1.08771	5e-05	9.09892e-05
HIST1H1C	M14_sens	M14_res	941.598	443.24	-1.08702	5e-05	9.09892e-05
MICALL2	M14_sens	M14_res	5.59125	2.63369	-1.08608	5e-05	9.09892e-05
FEM1C	M14_sens	M14_res	10.4203	4.91026	-1.08553	5e-05	9.09892e-05
CYCS	M14_sens	M14_res	39.4713	18.6025	-1.0853	5e-05	9.09892e-05
ARL4C	M14_sens	M14_res	2.45717	1.15861	-1.0846	5e-05	9.09892e-05
TNFRSF10B	M14_sens	M14_res	31.8312	15.0105	-1.08447	5e-05	9.09892e-05
NUP85	M14_sens	M14_res	35.1421	16.5719	-1.08446	5e-05	9.09892e-05
GRAMD4	M14_sens	M14_res	8.55931	4.0413	-1.08268	5e-05	9.09892e-05
KITLG	M14_sens	M14_res	7.68741	3.63054	-1.08231	5e-05	9.09892e-05
TMEM109	M14_sens	M14_res	76.2835	36.0476	-1.08147	5e-05	9.09892e-05
RBM28	M14_sens	M14_res	23.0958	10.9161	-1.08118	5e-05	9.09892e-05
AFAP1	M14_sens	M14_res	7.27862	3.44022	-1.08116	5e-05	9.09892e-05
DOLPP1	M14_sens	M14_res	14.5324	6.87217	-1.08044	5e-05	9.09892e-05
MIR636,SRSF2	M14_sens	M14_res	196.485	92.9253	-1.08028	5e-05	9.09892e-05
PPIF	M14_sens	M14_res	52.373	24.782	-1.07953	5e-05	9.09892e-05
PPP1CC	M14_sens	M14_res	154.114	72.998	-1.07806	5e-05	9.09892e-05
DHODH	M14_sens	M14_res	12.4451	5.89486	-1.07804	5e-05	9.09892e-05
UTP20	M14_sens	M14_res	24.4214	11.5831	-1.07612	5e-05	9.09892e-05
MGST1	M14_sens	M14_res	42.5654	20.2001	-1.07532	5e-05	9.09892e-05
UAP1	M14_sens	M14_res	33.9144	16.1011	-1.07474	5e-05	9.09892e-05
DDX54	M14_sens	M14_res	42.798	20.3208	-1.07459	5e-05	9.09892e-05
HELLS	M14_sens	M14_res	13.0292	6.19034	-1.07365	5e-05	9.09892e-05
RCC1,SNHG3	M14_sens	M14_res	115.573	54.9536	-1.07252	5e-05	9.09892e-05
SMARCB1	M14_sens	M14_res	40.2603	19.1736	-1.07024	5e-05	9.09892e-05
CCDC101	M14_sens	M14_res	17.897	8.52378	-1.07015	5e-05	9.09892e-05
RHOD	M14_sens	M14_res	7.27781	3.46637	-1.07008	5e-05	9.09892e-05
GSG2	M14_sens	M14_res	11.1363	5.30437	-1.07002	5e-05	9.09892e-05
BTN2A2	M14_sens	M14_res	8.08924	3.85587	-1.06895	5e-05	9.09892e-05
SPTSSA	M14_sens	M14_res	22.7287	10.837	-1.06855	5e-05	9.09892e-05
LSM12	M14_sens	M14_res	49.7192	23.7149	-1.06801	5e-05	9.09892e-05
BRIP1	M14_sens	M14_res	7.73487	3.69126	-1.06726	5e-05	9.09892e-05
PWP2	M14_sens	M14_res	37.5192	17.9148	-1.06648	5e-05	9.09892e-05
LOXL3	M14_sens	M14_res	6.8026	3.24891	-1.06613	5e-05	9.09892e-05
FANCG	M14_sens	M14_res	12.1843	5.82107	-1.06567	5e-05	9.09892e-05
C1GALT1	M14_sens	M14_res	6.55876	3.13357	-1.06562	5e-05	9.09892e-05
NVL	M14_sens	M14_res	11.1844	5.34394	-1.06551	5e-05	9.09892e-05
ZIC2	M14_sens	M14_res	8.67268	4.14552	-1.06492	5e-05	9.09892e-05
KPNB1	M14_sens	M14_res	168.989	80.7889	-1.0647	5e-05	9.09892e-05
GNAL	M14_sens	M14_res	9.81602	4.69487	-1.06405	5e-05	9.09892e-05
PRIM2	M14_sens	M14_res	20.4333	9.77561	-1.06366	5e-05	9.09892e-05
DLEU2L	M14_sens	M14_res	2.9013	1.38829	-1.06339	0.0088	0.0127472
POLRMT	M14_sens	M14_res	29.2665	14.0127	-1.06251	5e-05	9.09892e-05
THEM4	M14_sens	M14_res	13.9414	6.6766	-1.06219	5e-05	9.09892e-05
VDAC2	M14_sens	M14_res	250.524	120.023	-1.06164	5e-05	9.09892e-05
SPATA13	M14_sens	M14_res	14.076	6.74463	-1.06142	5e-05	9.09892e-05
STRA13	M14_sens	M14_res	71.3146	34.1892	-1.06065	5e-05	9.09892e-05
SCCPDH	M14_sens	M14_res	51.5078	24.6992	-1.06033	5e-05	9.09892e-05
ANP32B	M14_sens	M14_res	25.9205	12.4363	-1.05953	5e-05	9.09892e-05
C4orf32	M14_sens	M14_res	4.59247	2.206	-1.05784	5e-05	9.09892e-05
TRIOBP	M14_sens	M14_res	62.809	30.1971	-1.05656	5e-05	9.09892e-05
PINX1	M14_sens	M14_res	9.70714	4.66759	-1.05637	5e-05	9.09892e-05
THUMPD2	M14_sens	M14_res	6.76382	3.25456	-1.05538	5e-05	9.09892e-05
TMED1	M14_sens	M14_res	25.325	12.1889	-1.05499	5e-05	9.09892e-05
CDKN3	M14_sens	M14_res	30.7197	14.7907	-1.05447	5e-05	9.09892e-05
CCDC94	M14_sens	M14_res	29.6671	14.2988	-1.05297	5e-05	9.09892e-05
GNRHR2	M14_sens	M14_res	11.6073	5.5953	-1.05274	5e-05	9.09892e-05
LOC388796	M14_sens	M14_res	10.5022	5.06332	-1.05253	5e-05	9.09892e-05
LOC100288637	M14_sens	M14_res	1.53875	0.741882	-1.0525	5e-05	9.09892e-05
TGFBR3	M14_sens	M14_res	6.31557	3.04578	-1.0521	5e-05	9.09892e-05
LOC100616668,SUGT1P3	M14_sens	M14_res	1.30992	0.631849	-1.05182	0.00355	0.00539038
TIMM10	M14_sens	M14_res	86.3753	41.739	-1.04923	5e-05	9.09892e-05
SGK1	M14_sens	M14_res	165.429	79.9651	-1.04877	5e-05	9.09892e-05
CHD1	M14_sens	M14_res	30.4394	14.7168	-1.04847	5e-05	9.09892e-05
SF3A1	M14_sens	M14_res	23.8542	11.5342	-1.04833	5e-05	9.09892e-05
FAM125B	M14_sens	M14_res	2.97501	1.43881	-1.04802	5e-05	9.09892e-05
CDC5L	M14_sens	M14_res	24.389	11.8011	-1.04731	5e-05	9.09892e-05
STIP1	M14_sens	M14_res	143.852	69.6365	-1.04667	5e-05	9.09892e-05
UNC13A	M14_sens	M14_res	3.18474	1.5422	-1.04619	5e-05	9.09892e-05
KIFC3	M14_sens	M14_res	62.1508	30.1133	-1.04537	5e-05	9.09892e-05
CSRP1	M14_sens	M14_res	121.702	59.0195	-1.04409	5e-05	9.09892e-05
ZNF267	M14_sens	M14_res	10.1341	4.91634	-1.04356	5e-05	9.09892e-05
ACSL3	M14_sens	M14_res	69.4576	33.697	-1.04351	5e-05	9.09892e-05
IPO7	M14_sens	M14_res	107.837	52.3295	-1.04316	5e-05	9.09892e-05
RG9MTD1	M14_sens	M14_res	62.7503	30.4567	-1.04286	5e-05	9.09892e-05
PSMA5	M14_sens	M14_res	58.7249	28.5057	-1.04272	5e-05	9.09892e-05
GAR1	M14_sens	M14_res	12.7266	6.18065	-1.04202	5e-05	9.09892e-05
OSGEP	M14_sens	M14_res	19.0889	9.27197	-1.04178	5e-05	9.09892e-05
NOL11	M14_sens	M14_res	45.0951	21.9092	-1.04143	5e-05	9.09892e-05
FIGNL1	M14_sens	M14_res	14.1597	6.88563	-1.04013	5e-05	9.09892e-05
ACBD7	M14_sens	M14_res	3.10059	1.50782	-1.04008	5e-05	9.09892e-05
VDAC3	M14_sens	M14_res	79.2381	38.5371	-1.03995	5e-05	9.09892e-05
SRRM1	M14_sens	M14_res	19.3789	9.42697	-1.03962	5e-05	9.09892e-05
CDCA8	M14_sens	M14_res	24.252	11.7981	-1.03955	5e-05	9.09892e-05
CHCHD3	M14_sens	M14_res	160.882	78.3295	-1.03837	5e-05	9.09892e-05
ZWILCH	M14_sens	M14_res	52.8022	25.7086	-1.03835	5e-05	9.09892e-05
LSM7	M14_sens	M14_res	87.0133	42.3831	-1.03775	5e-05	9.09892e-05
CDKN2A	M14_sens	M14_res	39.3229	19.1567	-1.03752	5e-05	9.09892e-05
TPI1	M14_sens	M14_res	704.214	343.197	-1.03698	5e-05	9.09892e-05
C21orf59	M14_sens	M14_res	78.9818	38.5001	-1.03666	5e-05	9.09892e-05
SAP30	M14_sens	M14_res	20.6115	10.0634	-1.03433	5e-05	9.09892e-05
PSMA6	M14_sens	M14_res	185.901	90.7681	-1.03428	5e-05	9.09892e-05
TEX30	M14_sens	M14_res	20.289	9.91039	-1.03369	5e-05	9.09892e-05
WDR3	M14_sens	M14_res	69.0559	33.7459	-1.03305	5e-05	9.09892e-05
TNFAIP8	M14_sens	M14_res	5.40019	2.64128	-1.03177	5e-05	9.09892e-05
ILF3	M14_sens	M14_res	88.5079	43.3032	-1.03133	5e-05	9.09892e-05
NCEH1	M14_sens	M14_res	10.1574	4.97147	-1.03079	5e-05	9.09892e-05
TRIM36	M14_sens	M14_res	3.57934	1.75252	-1.03026	5e-05	9.09892e-05
KPNA2	M14_sens	M14_res	221.66	108.565	-1.02978	5e-05	9.09892e-05
NOM1	M14_sens	M14_res	14.4228	7.06491	-1.02961	5e-05	9.09892e-05
UTP11L	M14_sens	M14_res	60.2417	29.5254	-1.02881	5e-05	9.09892e-05
TRIM28	M14_sens	M14_res	139.152	68.2126	-1.02855	5e-05	9.09892e-05
METTL17	M14_sens	M14_res	39.4448	19.3436	-1.02798	5e-05	9.09892e-05
FAM72A	M14_sens	M14_res	2.0864	1.02381	-1.02707	0.00065	0.00107365
UFD1L	M14_sens	M14_res	54.5959	26.8065	-1.02621	5e-05	9.09892e-05
MCAT	M14_sens	M14_res	15.5828	7.65649	-1.0252	5e-05	9.09892e-05
TSR1	M14_sens	M14_res	66.7523	32.7991	-1.02516	5e-05	9.09892e-05
TCP1	M14_sens	M14_res	169.674	83.3771	-1.02504	5e-05	9.09892e-05
TIMM21	M14_sens	M14_res	20.9324	10.2895	-1.02457	5e-05	9.09892e-05
ARG2	M14_sens	M14_res	3.34937	1.64784	-1.02331	0.00105	0.00169545
NHP2L1	M14_sens	M14_res	156.363	76.9381	-1.02313	5e-05	9.09892e-05
MRPS2	M14_sens	M14_res	58.187	28.6324	-1.02305	5e-05	9.09892e-05
F2R	M14_sens	M14_res	21.8697	10.7629	-1.02286	5e-05	9.09892e-05
PTPN12	M14_sens	M14_res	11.8794	5.84643	-1.02283	5e-05	9.09892e-05
RSL1D1	M14_sens	M14_res	53.921	26.5638	-1.02139	5e-05	9.09892e-05
AMH,MIR4321	M14_sens	M14_res	11.6286	5.72959	-1.02117	5e-05	9.09892e-05
C12orf52	M14_sens	M14_res	23.0633	11.3638	-1.02115	5e-05	9.09892e-05
DDX11	M14_sens	M14_res	23.2041	11.4375	-1.02061	5e-05	9.09892e-05
RAB8A	M14_sens	M14_res	53.6315	26.436	-1.02058	5e-05	9.09892e-05
RPUSD1	M14_sens	M14_res	34.3346	16.9283	-1.02022	5e-05	9.09892e-05
FAM64A	M14_sens	M14_res	48.36	23.8437	-1.02021	5e-05	9.09892e-05
ELL	M14_sens	M14_res	9.40454	4.63733	-1.02006	5e-05	9.09892e-05
NXT1	M14_sens	M14_res	16.812	8.29109	-1.01986	5e-05	9.09892e-05
AP1S3	M14_sens	M14_res	3.86325	1.90634	-1.01901	5e-05	9.09892e-05
NMI	M14_sens	M14_res	10.3511	5.11086	-1.01815	5e-05	9.09892e-05
POLE3	M14_sens	M14_res	72.53	35.8289	-1.01746	5e-05	9.09892e-05
PTGES3	M14_sens	M14_res	226.764	112.076	-1.01672	5e-05	9.09892e-05
SAFB2	M14_sens	M14_res	20.3048	10.0374	-1.01643	5e-05	9.09892e-05
FANCB	M14_sens	M14_res	8.48481	4.19811	-1.01514	5e-05	9.09892e-05
FLJ10661	M14_sens	M14_res	1.67272	0.827858	-1.01474	0.0015	0.00238092
BCL2L12	M14_sens	M14_res	16.0917	7.96658	-1.01429	5e-05	9.09892e-05
HSP90AA1	M14_sens	M14_res	283.359	140.445	-1.01262	5e-05	9.09892e-05
POLQ	M14_sens	M14_res	8.30078	4.11479	-1.01243	5e-05	9.09892e-05
SUV39H2	M14_sens	M14_res	12.897	6.39505	-1.012	5e-05	9.09892e-05
RAD51C	M14_sens	M14_res	33.1338	16.4359	-1.01145	5e-05	9.09892e-05
C14orf49	M14_sens	M14_res	7.02915	3.487	-1.01136	5e-05	9.09892e-05
MYBBP1A	M14_sens	M14_res	58.4389	29.0075	-1.0105	5e-05	9.09892e-05
ZNF473	M14_sens	M14_res	6.72333	3.3376	-1.01037	5e-05	9.09892e-05
UGP2	M14_sens	M14_res	47.5082	23.5874	-1.01016	5e-05	9.09892e-05
PRKAR2B	M14_sens	M14_res	20.1908	10.025	-1.0101	5e-05	9.09892e-05
CCDC34	M14_sens	M14_res	13.9255	6.9159	-1.00974	5e-05	9.09892e-05
CEP152	M14_sens	M14_res	7.84016	3.89479	-1.00934	5e-05	9.09892e-05
RFC1	M14_sens	M14_res	16.4086	8.15265	-1.00911	5e-05	9.09892e-05
CCDC90A	M14_sens	M14_res	15.5919	7.74828	-1.00885	5e-05	9.09892e-05
NOL12	M14_sens	M14_res	13.7813	6.84977	-1.00858	5e-05	9.09892e-05
C15orf23	M14_sens	M14_res	24.8517	12.3539	-1.00837	5e-05	9.09892e-05
HAUS1	M14_sens	M14_res	37.5427	18.6733	-1.00756	5e-05	9.09892e-05
LOC100133957	M14_sens	M14_res	6.2539	3.1108	-1.00747	0.02825	0.0384517
NUP50	M14_sens	M14_res	46.5631	23.1675	-1.00708	5e-05	9.09892e-05
HCFC1	M14_sens	M14_res	29.5511	14.718	-1.00563	5e-05	9.09892e-05
RHPN2	M14_sens	M14_res	14.7938	7.37026	-1.00521	5e-05	9.09892e-05
MXD3	M14_sens	M14_res	40.4551	20.1753	-1.00373	5e-05	9.09892e-05
KIAA0664	M14_sens	M14_res	65.1487	32.4965	-1.00345	5e-05	9.09892e-05
TPX2	M14_sens	M14_res	48.5233	24.2097	-1.00309	5e-05	9.09892e-05
STXBP6	M14_sens	M14_res	5.55769	2.77314	-1.00296	5e-05	9.09892e-05
UBE2N	M14_sens	M14_res	98.0155	48.9139	-1.00276	5e-05	9.09892e-05
PNN	M14_sens	M14_res	30.899	15.4258	-1.00222	5e-05	9.09892e-05
GNPNAT1	M14_sens	M14_res	22.8496	11.4111	-1.00173	5e-05	9.09892e-05
MRPL55	M14_sens	M14_res	43.2084	21.586	-1.00121	5e-05	9.09892e-05
TRMU	M14_sens	M14_res	22.4044	11.1945	-1.00099	5e-05	9.09892e-05
PDXP	M14_sens	M14_res	66.5996	33.293	-1.00029	5e-05	9.09892e-05
TMEM170A	M14_sens	M14_res	8.21	4.10447	-1.00019	5e-05	9.09892e-05
GART	M14_sens	M14_res	106.361	53.1994	-0.999487	5e-05	9.09892e-05
SHMT1	M14_sens	M14_res	20.8763	10.442	-0.999471	5e-05	9.09892e-05
OGFOD1	M14_sens	M14_res	36.8945	18.4639	-0.998701	5e-05	9.09892e-05
AURKA	M14_sens	M14_res	127.628	63.9142	-0.997741	5e-05	9.09892e-05
RNMT	M14_sens	M14_res	28.3592	14.2024	-0.997677	5e-05	9.09892e-05
HMGB1	M14_sens	M14_res	270.873	135.665	-0.997566	5e-05	9.09892e-05
HAUS6	M14_sens	M14_res	24.0457	12.0434	-0.997529	5e-05	9.09892e-05
GPC2	M14_sens	M14_res	0.620286	0.310921	-0.996387	0.0144	0.0203415
LOC92249	M14_sens	M14_res	1.36691	0.685296	-0.996122	0.0003	0.000512067
CENPJ	M14_sens	M14_res	11.7673	5.89996	-0.996007	5e-05	9.09892e-05
NAA50	M14_sens	M14_res	67.6488	33.9257	-0.995686	5e-05	9.09892e-05
GAPDH	M14_sens	M14_res	3749.12	1880.41	-0.995507	5e-05	9.09892e-05
TXLNG	M14_sens	M14_res	15.4173	7.73314	-0.99542	5e-05	9.09892e-05
SLC38A1	M14_sens	M14_res	14.7127	7.38006	-0.99536	5e-05	9.09892e-05
PPAT	M14_sens	M14_res	13.9832	7.01477	-0.995231	5e-05	9.09892e-05
CLPB	M14_sens	M14_res	20.6131	10.3412	-0.995157	5e-05	9.09892e-05
MTBP	M14_sens	M14_res	8.81228	4.42107	-0.995119	5e-05	9.09892e-05
PLD6	M14_sens	M14_res	3.18055	1.5958	-0.994994	5e-05	9.09892e-05
MASTL	M14_sens	M14_res	31.4064	15.7649	-0.994339	5e-05	9.09892e-05
VRK1	M14_sens	M14_res	27.9168	14.0201	-0.993639	5e-05	9.09892e-05
C1orf55	M14_sens	M14_res	14.0683	7.06743	-0.993191	5e-05	9.09892e-05
TCHP	M14_sens	M14_res	7.6361	3.83619	-0.993163	5e-05	9.09892e-05
LAPTM4B	M14_sens	M14_res	321.362	161.496	-0.992705	5e-05	9.09892e-05
EIF4H	M14_sens	M14_res	223.485	112.349	-0.99219	5e-05	9.09892e-05
NPM1	M14_sens	M14_res	1745.62	878.464	-0.990685	5e-05	9.09892e-05
GEMIN6	M14_sens	M14_res	55.5367	27.9561	-0.990278	5e-05	9.09892e-05
GLRX	M14_sens	M14_res	17.9892	9.06182	-0.989261	5e-05	9.09892e-05
PMAIP1	M14_sens	M14_res	5.94815	2.99929	-0.987819	5e-05	9.09892e-05
RPP30	M14_sens	M14_res	16.2311	8.18788	-0.987197	5e-05	9.09892e-05
PPIH	M14_sens	M14_res	82.6976	41.7221	-0.987032	5e-05	9.09892e-05
ABT1	M14_sens	M14_res	20.6248	10.4058	-0.986989	5e-05	9.09892e-05
ERLIN1	M14_sens	M14_res	18.6392	9.40497	-0.986844	5e-05	9.09892e-05
LRWD1	M14_sens	M14_res	12.4971	6.30781	-0.986382	5e-05	9.09892e-05
ARHGAP18	M14_sens	M14_res	18.3236	9.24876	-0.986371	5e-05	9.09892e-05
C5orf34	M14_sens	M14_res	6.94962	3.50902	-0.985866	5e-05	9.09892e-05
BRMS1	M14_sens	M14_res	47.2533	23.8666	-0.98542	5e-05	9.09892e-05
ALKBH6	M14_sens	M14_res	24.3068	12.2817	-0.984857	5e-05	9.09892e-05
ZSCAN5A	M14_sens	M14_res	2.32337	1.17404	-0.984743	5e-05	9.09892e-05
MRPS26	M14_sens	M14_res	83.0158	41.9508	-0.984689	5e-05	9.09892e-05
HARS	M14_sens	M14_res	103.452	52.2973	-0.984148	5e-05	9.09892e-05
MTAP	M14_sens	M14_res	20.897	10.5645	-0.984072	5e-05	9.09892e-05
SAC3D1	M14_sens	M14_res	21.7611	11.0036	-0.983769	5e-05	9.09892e-05
QPCTL	M14_sens	M14_res	15.2286	7.70176	-0.983527	5e-05	9.09892e-05
ZNF22	M14_sens	M14_res	0.755412	0.382056	-0.983479	0.01485	0.0209446
TMEM63A	M14_sens	M14_res	9.15465	4.63054	-0.983323	5e-05	9.09892e-05
MAML2	M14_sens	M14_res	3.44103	1.74107	-0.982868	5e-05	9.09892e-05
GNL2	M14_sens	M14_res	64.7022	32.752	-0.982232	5e-05	9.09892e-05
HNRPDL	M14_sens	M14_res	85.8653	43.4873	-0.98148	5e-05	9.09892e-05
BEND3	M14_sens	M14_res	3.35331	1.69919	-0.980737	5e-05	9.09892e-05
PDLIM7	M14_sens	M14_res	30.0832	15.2468	-0.980449	5e-05	9.09892e-05
IMP4	M14_sens	M14_res	89.3839	45.3048	-0.980352	5e-05	9.09892e-05
C1orf135	M14_sens	M14_res	10.4109	5.2774	-0.980201	5e-05	9.09892e-05
PSMB2	M14_sens	M14_res	47.1761	23.9167	-0.980037	5e-05	9.09892e-05
SGOL1	M14_sens	M14_res	10.321	5.23254	-0.979995	5e-05	9.09892e-05
SMC4	M14_sens	M14_res	68.1138	34.538	-0.979762	5e-05	9.09892e-05
ETF1	M14_sens	M14_res	138.146	70.0709	-0.979308	5e-05	9.09892e-05
MRPS23	M14_sens	M14_res	94.4792	47.9402	-0.978761	5e-05	9.09892e-05
COQ3	M14_sens	M14_res	11.0205	5.59329	-0.978425	5e-05	9.09892e-05
MFSD12	M14_sens	M14_res	640.154	325.093	-0.977565	5e-05	9.09892e-05
GPD1L	M14_sens	M14_res	17.6049	8.94302	-0.97714	5e-05	9.09892e-05
PRKCH	M14_sens	M14_res	6.67712	3.3937	-0.976366	5e-05	9.09892e-05
POLR2F	M14_sens	M14_res	61.6059	31.3213	-0.975926	5e-05	9.09892e-05
ZNF724P	M14_sens	M14_res	7.3698	3.74732	-0.975764	0.0003	0.000512067
UTP18	M14_sens	M14_res	57.3822	29.19	-0.975127	5e-05	9.09892e-05
RELL2	M14_sens	M14_res	11.3212	5.75954	-0.974998	5e-05	9.09892e-05
KIF18A	M14_sens	M14_res	7.70259	3.91962	-0.974632	5e-05	9.09892e-05
RBX1	M14_sens	M14_res	97.3273	49.5601	-0.973667	5e-05	9.09892e-05
HOXA4	M14_sens	M14_res	1.57728	0.803342	-0.973353	0.0022	0.00342744
HNRNPM	M14_sens	M14_res	106.066	54.044	-0.972754	5e-05	9.09892e-05
WNK4	M14_sens	M14_res	0.631143	0.321648	-0.972487	0.0011	0.00177215
PLIN2	M14_sens	M14_res	63.5566	32.4225	-0.971047	5e-05	9.09892e-05
IMP3	M14_sens	M14_res	168.122	85.7973	-0.970505	5e-05	9.09892e-05
SFPQ	M14_sens	M14_res	139.419	71.1584	-0.970316	5e-05	9.09892e-05
MAD2L2	M14_sens	M14_res	81.6258	41.6892	-0.969353	5e-05	9.09892e-05
DCUN1D5	M14_sens	M14_res	8.42279	4.30404	-0.968606	5e-05	9.09892e-05
C12orf44	M14_sens	M14_res	65.3296	33.3961	-0.968056	5e-05	9.09892e-05
MED26	M14_sens	M14_res	6.01286	3.07601	-0.96699	5e-05	9.09892e-05
IGFBP2	M14_sens	M14_res	92.4706	47.3399	-0.965938	5e-05	9.09892e-05
HSPA4	M14_sens	M14_res	193.301	98.9679	-0.965815	5e-05	9.09892e-05
MRPS18A	M14_sens	M14_res	67.4442	34.5407	-0.965396	5e-05	9.09892e-05
ZC3H4	M14_sens	M14_res	21.2625	10.893	-0.964911	5e-05	9.09892e-05
SLIRP	M14_sens	M14_res	349.313	178.965	-0.964843	5e-05	9.09892e-05
C17orf96	M14_sens	M14_res	6.29253	3.22753	-0.963209	5e-05	9.09892e-05
VDAC1	M14_sens	M14_res	334.038	171.383	-0.96279	5e-05	9.09892e-05
PSMA1	M14_sens	M14_res	204.487	104.935	-0.962504	5e-05	9.09892e-05
SERBP1	M14_sens	M14_res	138.766	71.2184	-0.96233	5e-05	9.09892e-05
EGF	M14_sens	M14_res	1.01469	0.520797	-0.962248	5e-05	9.09892e-05
JMJD5	M14_sens	M14_res	0.943572	0.484314	-0.962189	0.00125	0.00200151
NCKIPSD	M14_sens	M14_res	10.094	5.18291	-0.961663	5e-05	9.09892e-05
PHF17	M14_sens	M14_res	8.00921	4.11373	-0.961213	5e-05	9.09892e-05
DLAT	M14_sens	M14_res	31.1992	16.0325	-0.960509	5e-05	9.09892e-05
UXS1	M14_sens	M14_res	27.0599	13.9063	-0.96042	5e-05	9.09892e-05
SF3A2	M14_sens	M14_res	17.4782	8.99338	-0.958621	5e-05	9.09892e-05
FAM100B	M14_sens	M14_res	30.2782	15.5839	-0.958225	5e-05	9.09892e-05
NFIC	M14_sens	M14_res	5.93611	3.05813	-0.95687	5e-05	9.09892e-05
FBXL6	M14_sens	M14_res	48.0472	24.7538	-0.956804	5e-05	9.09892e-05
PPP1R14B	M14_sens	M14_res	200.609	103.387	-0.956331	5e-05	9.09892e-05
IL6R	M14_sens	M14_res	35.4907	18.2936	-0.956102	5e-05	9.09892e-05
FAM49B	M14_sens	M14_res	67.2849	34.6908	-0.955729	5e-05	9.09892e-05
CCDC15	M14_sens	M14_res	4.67806	2.41266	-0.955289	5e-05	9.09892e-05
GMPPB	M14_sens	M14_res	15.2266	7.85454	-0.954996	5e-05	9.09892e-05
LOC100133669	M14_sens	M14_res	6.25673	3.22802	-0.954759	0.00015	0.000263383
SMC2	M14_sens	M14_res	30.1598	15.5636	-0.95445	5e-05	9.09892e-05
EIF3C,EIF3CL	M14_sens	M14_res	4.32256	2.23096	-0.954219	5e-05	9.09892e-05
POLR1B	M14_sens	M14_res	28.3269	14.6237	-0.953863	5e-05	9.09892e-05
S1PR5	M14_sens	M14_res	9.33787	4.82154	-0.953599	5e-05	9.09892e-05
AATF	M14_sens	M14_res	67.9632	35.1298	-0.952057	5e-05	9.09892e-05
CHRNA5	M14_sens	M14_res	9.60103	4.96419	-0.95163	5e-05	9.09892e-05
IRX6	M14_sens	M14_res	7.06921	3.65565	-0.951419	5e-05	9.09892e-05
PSTK	M14_sens	M14_res	1.91942	0.992692	-0.951252	0.00075	0.0012308
KLF4	M14_sens	M14_res	4.00256	2.0707	-0.950806	5e-05	9.09892e-05
EIF5B	M14_sens	M14_res	16.6481	8.61399	-0.950608	5e-05	9.09892e-05
VEGFB	M14_sens	M14_res	14.8985	7.70898	-0.950553	5e-05	9.09892e-05
PARP9	M14_sens	M14_res	25.6251	13.2609	-0.950382	5e-05	9.09892e-05
SNRNP48	M14_sens	M14_res	7.44719	3.85402	-0.950334	5e-05	9.09892e-05
MRRF	M14_sens	M14_res	26.4938	13.7139	-0.950012	5e-05	9.09892e-05
NFKBIB	M14_sens	M14_res	16.6514	8.62585	-0.948904	5e-05	9.09892e-05
CAPN2	M14_sens	M14_res	76.9622	39.8784	-0.948544	5e-05	9.09892e-05
NTN1	M14_sens	M14_res	1.46006	0.756695	-0.948246	5e-05	9.09892e-05
CNST	M14_sens	M14_res	14.0726	7.29548	-0.947815	5e-05	9.09892e-05
DNTTIP2	M14_sens	M14_res	42.6669	22.131	-0.947048	5e-05	9.09892e-05
EIF4A3	M14_sens	M14_res	70.0854	36.3558	-0.946929	5e-05	9.09892e-05
RRP7B	M14_sens	M14_res	4.91194	2.549	-0.946364	5e-05	9.09892e-05
APBB1	M14_sens	M14_res	62.9999	32.7091	-0.945657	5e-05	9.09892e-05
TXN	M14_sens	M14_res	600.881	312.028	-0.945406	5e-05	9.09892e-05
HDGF	M14_sens	M14_res	145.172	75.3994	-0.945137	5e-05	9.09892e-05
HN1	M14_sens	M14_res	77.444	40.2259	-0.945028	5e-05	9.09892e-05
MALSU1	M14_sens	M14_res	37.8487	19.6595	-0.945018	5e-05	9.09892e-05
C10orf47	M14_sens	M14_res	3.2169	1.67151	-0.944524	5e-05	9.09892e-05
RABEPK	M14_sens	M14_res	26.816	13.9373	-0.944147	5e-05	9.09892e-05
COASY	M14_sens	M14_res	52.8252	27.4561	-0.944101	5e-05	9.09892e-05
ACD	M14_sens	M14_res	28.0868	14.5999	-0.943939	5e-05	9.09892e-05
PHF10	M14_sens	M14_res	27.3677	14.2286	-0.943686	5e-05	9.09892e-05
NUDT21	M14_sens	M14_res	90.154	46.8748	-0.943577	5e-05	9.09892e-05
PACSIN3	M14_sens	M14_res	34.6694	18.028	-0.943425	5e-05	9.09892e-05
TTLL12	M14_sens	M14_res	50.4124	26.2164	-0.943313	5e-05	9.09892e-05
GEMIN5	M14_sens	M14_res	15.3508	7.98471	-0.943003	5e-05	9.09892e-05
CDK1	M14_sens	M14_res	149.974	78.0603	-0.942049	5e-05	9.09892e-05
OBFC2B	M14_sens	M14_res	56.4052	29.359	-0.942024	5e-05	9.09892e-05
DEPDC4	M14_sens	M14_res	1.00491	0.523077	-0.94197	0.0248	0.0339961
MRPS28	M14_sens	M14_res	58.4102	30.4062	-0.941857	5e-05	9.09892e-05
ZW10	M14_sens	M14_res	20.6598	10.7549	-0.941825	5e-05	9.09892e-05
PARP2	M14_sens	M14_res	10.7063	5.57484	-0.941461	5e-05	9.09892e-05
HMGN2	M14_sens	M14_res	272.426	141.876	-0.941234	5e-05	9.09892e-05
AMOTL1	M14_sens	M14_res	28.958	15.0869	-0.940664	5e-05	9.09892e-05
USP14	M14_sens	M14_res	15.0302	7.83241	-0.940338	5e-05	9.09892e-05
FOXP4,MIR4641	M14_sens	M14_res	2.90814	1.51561	-0.940197	0.0088	0.0127472
EXOSC10	M14_sens	M14_res	54.6683	28.5096	-0.939255	5e-05	9.09892e-05
SNRNP40	M14_sens	M14_res	80.9893	42.2367	-0.939233	5e-05	9.09892e-05
GTPBP4	M14_sens	M14_res	89.7379	46.8128	-0.938813	5e-05	9.09892e-05
YOD1	M14_sens	M14_res	5.87569	3.06568	-0.93855	5e-05	9.09892e-05
NUCKS1	M14_sens	M14_res	117.703	61.4127	-0.938543	5e-05	9.09892e-05
FYB	M14_sens	M14_res	1.2768	0.666292	-0.938311	5e-05	9.09892e-05
ZYG11A	M14_sens	M14_res	4.14946	2.16553	-0.938202	5e-05	9.09892e-05
TAF5L	M14_sens	M14_res	15.033	7.84639	-0.938038	5e-05	9.09892e-05
GTF2H2B	M14_sens	M14_res	16.4097	8.56786	-0.937544	5e-05	9.09892e-05
PFDN2	M14_sens	M14_res	135.692	70.8567	-0.937361	5e-05	9.09892e-05
ARHGAP44	M14_sens	M14_res	2.99752	1.56544	-0.937197	0.0004	0.000674733
PSMC3IP	M14_sens	M14_res	21.8903	11.433	-0.93708	5e-05	9.09892e-05
OAS3	M14_sens	M14_res	4.5988	2.40213	-0.936943	5e-05	9.09892e-05
LSM5	M14_sens	M14_res	25.4247	13.2815	-0.936811	5e-05	9.09892e-05
C19orf24	M14_sens	M14_res	50.8906	26.5873	-0.936661	5e-05	9.09892e-05
SLC19A1	M14_sens	M14_res	16.582	8.66389	-0.936529	5e-05	9.09892e-05
NUP35	M14_sens	M14_res	16.0417	8.38315	-0.936263	5e-05	9.09892e-05
PPP2R2A	M14_sens	M14_res	8.56028	4.4743	-0.935997	5e-05	9.09892e-05
PUSL1	M14_sens	M14_res	15.8772	8.29936	-0.93588	5e-05	9.09892e-05
METRN	M14_sens	M14_res	57.3748	30.0009	-0.935413	5e-05	9.09892e-05
SNRPD3	M14_sens	M14_res	126.954	66.3888	-0.935298	5e-05	9.09892e-05
LOC100129196	M14_sens	M14_res	1.27672	0.667771	-0.935014	0.00255	0.00394324
USP39	M14_sens	M14_res	52.0395	27.2206	-0.93491	5e-05	9.09892e-05
KBTBD8	M14_sens	M14_res	3.1286	1.63673	-0.934703	5e-05	9.09892e-05
ZDHHC14	M14_sens	M14_res	3.84522	2.01259	-0.934014	5e-05	9.09892e-05
HMGB2	M14_sens	M14_res	66.4902	34.8023	-0.933957	5e-05	9.09892e-05
PSMD2	M14_sens	M14_res	155.391	81.3438	-0.933796	5e-05	9.09892e-05
MAGEC2	M14_sens	M14_res	0.950503	0.49768	-0.933472	0.00625	0.00921828
DNA2	M14_sens	M14_res	12.5912	6.59297	-0.93341	5e-05	9.09892e-05
GABPB1	M14_sens	M14_res	12.1868	6.38133	-0.933386	5e-05	9.09892e-05
GTF3C5	M14_sens	M14_res	41.6626	21.8184	-0.933206	5e-05	9.09892e-05
BGLAP,PMF1,PMF1-BGLAP	M14_sens	M14_res	65.6215	34.3674	-0.933127	5e-05	9.09892e-05
NR1I3	M14_sens	M14_res	2.10013	1.09997	-0.93301	0.00655	0.00963676
BMS1	M14_sens	M14_res	36.877	19.3222	-0.932467	5e-05	9.09892e-05
ENTPD6	M14_sens	M14_res	43.5286	22.8134	-0.93208	5e-05	9.09892e-05
TXNL1	M14_sens	M14_res	52.3717	27.4551	-0.931717	5e-05	9.09892e-05
DLGAP5	M14_sens	M14_res	15.224	7.98117	-0.931672	5e-05	9.09892e-05
EIF2B2	M14_sens	M14_res	28.4556	14.92	-0.931464	5e-05	9.09892e-05
FGFR4	M14_sens	M14_res	4.34235	2.27852	-0.930377	5e-05	9.09892e-05
SLC4A7	M14_sens	M14_res	18.1268	9.51442	-0.929935	5e-05	9.09892e-05
DOCK5	M14_sens	M14_res	5.07501	2.66412	-0.92975	5e-05	9.09892e-05
TGFBR1	M14_sens	M14_res	33.2052	17.4327	-0.929611	5e-05	9.09892e-05
SMG5	M14_sens	M14_res	60.1069	31.5702	-0.928969	5e-05	9.09892e-05
CTNNA1	M14_sens	M14_res	198.046	104.022	-0.928954	5e-05	9.09892e-05
PVRL1	M14_sens	M14_res	8.27083	4.34447	-0.928851	5e-05	9.09892e-05
PIK3CD	M14_sens	M14_res	30.4388	15.9981	-0.928009	5e-05	9.09892e-05
IBA57	M14_sens	M14_res	1.9454	1.0225	-0.927975	5e-05	9.09892e-05
OPRD1	M14_sens	M14_res	12.8982	6.78323	-0.927122	5e-05	9.09892e-05
ZNF513	M14_sens	M14_res	2.4514	1.28966	-0.926618	5e-05	9.09892e-05
ITGA1,PELO	M14_sens	M14_res	20.0509	10.5521	-0.926134	5e-05	9.09892e-05
CCDC150	M14_sens	M14_res	1.46232	0.769657	-0.92597	5e-05	9.09892e-05
SLC25A25	M14_sens	M14_res	13.4639	7.0876	-0.925723	5e-05	9.09892e-05
NHP2	M14_sens	M14_res	205.898	108.407	-0.925474	5e-05	9.09892e-05
EIF1AX	M14_sens	M14_res	53.0603	27.9408	-0.925259	5e-05	9.09892e-05
MIS18A	M14_sens	M14_res	21.6855	11.4223	-0.924882	5e-05	9.09892e-05
SMPD4	M14_sens	M14_res	30.5987	16.1195	-0.924669	5e-05	9.09892e-05
SSBP1	M14_sens	M14_res	305.783	161.089	-0.92465	5e-05	9.09892e-05
PHLDA1	M14_sens	M14_res	91.0423	47.9689	-0.924437	5e-05	9.09892e-05
PTPN2	M14_sens	M14_res	20.263	10.677	-0.924347	5e-05	9.09892e-05
UPP1	M14_sens	M14_res	44.5107	23.4541	-0.924311	5e-05	9.09892e-05
C9orf142	M14_sens	M14_res	42.4512	22.37	-0.924244	5e-05	9.09892e-05
UBIAD1	M14_sens	M14_res	11.4648	6.04192	-0.924134	5e-05	9.09892e-05
EIF2B1	M14_sens	M14_res	98.9916	52.2118	-0.922931	5e-05	9.09892e-05
MRPL17	M14_sens	M14_res	58.9105	31.0785	-0.922608	5e-05	9.09892e-05
NTHL1	M14_sens	M14_res	24.1256	12.7303	-0.922301	5e-05	9.09892e-05
FAF1	M14_sens	M14_res	59.7535	31.5569	-0.92107	5e-05	9.09892e-05
RAD23A	M14_sens	M14_res	94.5959	49.9625	-0.920931	5e-05	9.09892e-05
C10orf12	M14_sens	M14_res	3.75586	1.98373	-0.920929	5e-05	9.09892e-05
SLBP	M14_sens	M14_res	56.2144	29.6921	-0.920861	5e-05	9.09892e-05
SPATA24	M14_sens	M14_res	1.59721	0.844244	-0.919818	0.0203	0.0281548
FCHO1	M14_sens	M14_res	0.906187	0.479152	-0.919326	0.0012	0.00192547
UTP14A	M14_sens	M14_res	37.1118	19.624	-0.919262	5e-05	9.09892e-05
PARPBP	M14_sens	M14_res	10.5413	5.57673	-0.918565	5e-05	9.09892e-05
CHAF1B	M14_sens	M14_res	22.0039	11.6437	-0.918214	5e-05	9.09892e-05
DHFR	M14_sens	M14_res	41.2079	21.8097	-0.917949	5e-05	9.09892e-05
SEPHS1	M14_sens	M14_res	34.3895	18.2037	-0.917741	5e-05	9.09892e-05
SLC37A4	M14_sens	M14_res	36.201	19.1669	-0.917413	5e-05	9.09892e-05
EWSR1	M14_sens	M14_res	82.6279	43.7515	-0.917298	5e-05	9.09892e-05
PABPC4	M14_sens	M14_res	86.594	45.8826	-0.91632	5e-05	9.09892e-05
SBK1	M14_sens	M14_res	0.834701	0.442346	-0.916085	0.00035	0.000593748
LDLRAD3	M14_sens	M14_res	24.4272	12.9484	-0.915716	5e-05	9.09892e-05
U2SURP	M14_sens	M14_res	41.8329	22.1776	-0.915539	5e-05	9.09892e-05
SET	M14_sens	M14_res	413.981	219.493	-0.915393	5e-05	9.09892e-05
ALKBH1	M14_sens	M14_res	6.39182	3.39035	-0.914793	5e-05	9.09892e-05
NQO1	M14_sens	M14_res	339.099	179.955	-0.914068	5e-05	9.09892e-05
AKAP1	M14_sens	M14_res	34.4473	18.2842	-0.913796	5e-05	9.09892e-05
METAP2	M14_sens	M14_res	63.9523	33.9476	-0.913689	5e-05	9.09892e-05
DNAH14	M14_sens	M14_res	18.5529	9.84947	-0.913528	5e-05	9.09892e-05
SMG9	M14_sens	M14_res	13.798	7.32528	-0.913506	5e-05	9.09892e-05
NCLN	M14_sens	M14_res	34.3851	18.2702	-0.912296	5e-05	9.09892e-05
LTBP3	M14_sens	M14_res	2.58295	1.37247	-0.912247	0.005	0.00745992
FOPNL	M14_sens	M14_res	30.5656	16.2466	-0.911775	5e-05	9.09892e-05
FANCC	M14_sens	M14_res	7.94204	4.22247	-0.911424	5e-05	9.09892e-05
TRIM59	M14_sens	M14_res	0.645506	0.343311	-0.910916	0.0047	0.00703447
UTP6	M14_sens	M14_res	66.1242	35.168	-0.910912	5e-05	9.09892e-05
SLC5A6	M14_sens	M14_res	32.3545	17.2111	-0.910628	5e-05	9.09892e-05
FGFR1	M14_sens	M14_res	11.8818	6.32265	-0.910151	5e-05	9.09892e-05
IGF2BP3	M14_sens	M14_res	25.9783	13.831	-0.909398	5e-05	9.09892e-05
PHB	M14_sens	M14_res	186.313	99.2445	-0.90867	5e-05	9.09892e-05
BTN3A2	M14_sens	M14_res	9.76073	5.19972	-0.908557	5e-05	9.09892e-05
ICT1	M14_sens	M14_res	55.642	29.6519	-0.908052	5e-05	9.09892e-05
ICMT	M14_sens	M14_res	59.1234	31.5083	-0.907997	5e-05	9.09892e-05
RPS6KA5	M14_sens	M14_res	15.4334	8.22523	-0.907925	5e-05	9.09892e-05
AP3B2	M14_sens	M14_res	7.01253	3.73906	-0.907259	5e-05	9.09892e-05
PI4K2B	M14_sens	M14_res	12.5258	6.67911	-0.907176	5e-05	9.09892e-05
NKRF	M14_sens	M14_res	20.1943	10.7762	-0.906099	5e-05	9.09892e-05
TOMM6	M14_sens	M14_res	128.737	68.707	-0.905892	5e-05	9.09892e-05
UBE2M	M14_sens	M14_res	87.5079	46.711	-0.90565	5e-05	9.09892e-05
WDR43	M14_sens	M14_res	59.8977	31.9795	-0.905354	5e-05	9.09892e-05
RRP7A	M14_sens	M14_res	19.9687	10.6653	-0.904815	5e-05	9.09892e-05
DAGLB	M14_sens	M14_res	7.70026	4.11273	-0.90481	5e-05	9.09892e-05
CCDC99	M14_sens	M14_res	16.8683	9.00985	-0.90474	5e-05	9.09892e-05
SERTAD3	M14_sens	M14_res	9.02005	4.81792	-0.904726	5e-05	9.09892e-05
MRPL39	M14_sens	M14_res	61.9623	33.1057	-0.90431	5e-05	9.09892e-05
CDCA7	M14_sens	M14_res	28.315	15.1284	-0.904309	5e-05	9.09892e-05
AARS2	M14_sens	M14_res	11.4758	6.13169	-0.904232	5e-05	9.09892e-05
FAM107B	M14_sens	M14_res	9.17413	4.90447	-0.903475	5e-05	9.09892e-05
DYNC1LI1	M14_sens	M14_res	37.356	19.9901	-0.902059	5e-05	9.09892e-05
IDH3A	M14_sens	M14_res	87.2244	46.677	-0.902019	5e-05	9.09892e-05
PNO1	M14_sens	M14_res	29.1527	15.6025	-0.901854	5e-05	9.09892e-05
RAD23B	M14_sens	M14_res	128.705	68.9054	-0.901382	5e-05	9.09892e-05
LINC00341	M14_sens	M14_res	5.64273	3.02136	-0.901197	5e-05	9.09892e-05
HMHA1	M14_sens	M14_res	14.6438	7.84336	-0.900743	5e-05	9.09892e-05
FBXO45	M14_sens	M14_res	14.3825	7.70364	-0.900701	5e-05	9.09892e-05
NR4A2	M14_sens	M14_res	3.09928	1.66007	-0.900693	5e-05	9.09892e-05
STC2	M14_sens	M14_res	3.32534	1.78165	-0.900284	5e-05	9.09892e-05
ALG3	M14_sens	M14_res	64.9484	34.8204	-0.899363	5e-05	9.09892e-05
GTPBP3	M14_sens	M14_res	15.0332	8.06065	-0.899186	5e-05	9.09892e-05
MTRR	M14_sens	M14_res	16.2921	8.73597	-0.899136	5e-05	9.09892e-05
PPP1R15A	M14_sens	M14_res	23.4808	12.5942	-0.898718	5e-05	9.09892e-05
COQ2	M14_sens	M14_res	14.5821	7.82515	-0.898008	5e-05	9.09892e-05
CCDC85C	M14_sens	M14_res	6.94587	3.72779	-0.897836	5e-05	9.09892e-05
UBE2K	M14_sens	M14_res	16.9271	9.08707	-0.897448	5e-05	9.09892e-05
EIF4G1	M14_sens	M14_res	194.734	104.544	-0.8974	5e-05	9.09892e-05
MAD2L1BP	M14_sens	M14_res	43.2522	23.2201	-0.897398	5e-05	9.09892e-05
BNIP1	M14_sens	M14_res	11.7354	6.3003	-0.89738	5e-05	9.09892e-05
CASC5	M14_sens	M14_res	9.50598	5.10601	-0.89664	5e-05	9.09892e-05
FTSJ2	M14_sens	M14_res	24.789	13.3162	-0.896515	5e-05	9.09892e-05
SLC36A4	M14_sens	M14_res	8.77173	4.71327	-0.896133	5e-05	9.09892e-05
MRPL48	M14_sens	M14_res	43.39	23.3151	-0.896096	5e-05	9.09892e-05
PUS1	M14_sens	M14_res	13.3242	7.15971	-0.896079	5e-05	9.09892e-05
DRG1	M14_sens	M14_res	37.5261	20.1708	-0.89563	5e-05	9.09892e-05
YRDC	M14_sens	M14_res	44.5325	23.9422	-0.895305	5e-05	9.09892e-05
PRMT3	M14_sens	M14_res	21.0197	11.3099	-0.89415	5e-05	9.09892e-05
ATRIP	M14_sens	M14_res	10.0244	5.39728	-0.893216	5e-05	9.09892e-05
BCL3	M14_sens	M14_res	1.98774	1.07025	-0.893178	0.0016	0.00253127
PTDSS1	M14_sens	M14_res	109.145	58.7704	-0.893084	5e-05	9.09892e-05
PSMD1	M14_sens	M14_res	112.738	60.7134	-0.892892	5e-05	9.09892e-05
BACH2	M14_sens	M14_res	0.970591	0.522804	-0.892592	5e-05	9.09892e-05
HEATR2	M14_sens	M14_res	22.2559	11.9906	-0.892283	5e-05	9.09892e-05
C1orf112	M14_sens	M14_res	10.8169	5.82816	-0.892175	5e-05	9.09892e-05
LEO1	M14_sens	M14_res	15.1008	8.13681	-0.892091	5e-05	9.09892e-05
CREM	M14_sens	M14_res	37.0807	19.9845	-0.891785	5e-05	9.09892e-05
KLRAP1	M14_sens	M14_res	0.809436	0.436255	-0.891745	0.0149	0.0210104
ACTL6A	M14_sens	M14_res	66.2514	35.7073	-0.891734	5e-05	9.09892e-05
C11orf2	M14_sens	M14_res	31.1907	16.8229	-0.890688	5e-05	9.09892e-05
LOC152225	M14_sens	M14_res	5.65641	3.05224	-0.890018	5e-05	9.09892e-05
BRD4	M14_sens	M14_res	7.03525	3.79652	-0.889922	5e-05	9.09892e-05
MMS22L	M14_sens	M14_res	5.96995	3.22242	-0.889574	5e-05	9.09892e-05
PSMD6	M14_sens	M14_res	325.352	175.755	-0.888441	5e-05	9.09892e-05
PITPNC1	M14_sens	M14_res	11.981	6.47283	-0.888274	5e-05	9.09892e-05
GPRIN1	M14_sens	M14_res	14.185	7.66373	-0.888248	5e-05	9.09892e-05
DUS2L	M14_sens	M14_res	8.34607	4.51111	-0.887613	5e-05	9.09892e-05
PSMA4	M14_sens	M14_res	340.319	184.14	-0.886088	5e-05	9.09892e-05
HNRNPA3,MIR4444-1	M14_sens	M14_res	35.1144	19.0016	-0.885941	5e-05	9.09892e-05
LOC154092	M14_sens	M14_res	3.07414	1.66401	-0.88552	5e-05	9.09892e-05
APRT	M14_sens	M14_res	200.15	108.357	-0.885287	5e-05	9.09892e-05
CCDC12	M14_sens	M14_res	23.1783	12.5514	-0.88493	5e-05	9.09892e-05
KCTD3	M14_sens	M14_res	28.6455	15.5122	-0.88491	5e-05	9.09892e-05
ABCF2	M14_sens	M14_res	70.2058	38.0194	-0.884855	5e-05	9.09892e-05
LOC642846	M14_sens	M14_res	5.83529	3.16015	-0.884808	5e-05	9.09892e-05
ZNF670,ZNF670-ZNF695,ZNF695	M14_sens	M14_res	8.35502	4.5249	-0.884759	5e-05	9.09892e-05
HN1L	M14_sens	M14_res	36.4592	19.7456	-0.884751	5e-05	9.09892e-05
TIMM17A	M14_sens	M14_res	90.7087	49.15	-0.884049	5e-05	9.09892e-05
COBL	M14_sens	M14_res	5.99917	3.25282	-0.883073	5e-05	9.09892e-05
MRPL52	M14_sens	M14_res	53.082	28.784	-0.882956	5e-05	9.09892e-05
SUPV3L1	M14_sens	M14_res	36.1368	19.6104	-0.88185	5e-05	9.09892e-05
CEP250	M14_sens	M14_res	7.89959	4.28721	-0.88174	5e-05	9.09892e-05
TOMM22	M14_sens	M14_res	204.911	111.239	-0.881338	5e-05	9.09892e-05
ARAP3	M14_sens	M14_res	4.47832	2.43181	-0.880927	5e-05	9.09892e-05
TELO2	M14_sens	M14_res	18.5876	10.0981	-0.88026	5e-05	9.09892e-05
NAA10	M14_sens	M14_res	81.5486	44.3234	-0.879591	5e-05	9.09892e-05
WDHD1	M14_sens	M14_res	13.2234	7.189	-0.879228	5e-05	9.09892e-05
BRMS1L	M14_sens	M14_res	5.55223	3.02009	-0.878474	5e-05	9.09892e-05
DLX1	M14_sens	M14_res	10.3215	5.61493	-0.878311	5e-05	9.09892e-05
TMEM14B	M14_sens	M14_res	73.5897	40.0371	-0.878166	5e-05	9.09892e-05
E2F6	M14_sens	M14_res	19.312	10.508	-0.878009	5e-05	9.09892e-05
RBM34	M14_sens	M14_res	37.4182	20.3615	-0.877898	5e-05	9.09892e-05
TDP1	M14_sens	M14_res	8.54702	4.65131	-0.877786	5e-05	9.09892e-05
CACYBP	M14_sens	M14_res	67.8808	36.9446	-0.877638	5e-05	9.09892e-05
MICAL3	M14_sens	M14_res	9.10739	4.95891	-0.877014	5e-05	9.09892e-05
USP37	M14_sens	M14_res	8.25793	4.49709	-0.87679	5e-05	9.09892e-05
HDAC4	M14_sens	M14_res	3.37033	1.83607	-0.876264	5e-05	9.09892e-05
FAM86FP	M14_sens	M14_res	4.09543	2.23271	-0.875218	5e-05	9.09892e-05
SDCCAG3	M14_sens	M14_res	68.0481	37.1202	-0.874351	5e-05	9.09892e-05
WWTR1	M14_sens	M14_res	37.4593	20.4402	-0.873914	5e-05	9.09892e-05
SF3B2	M14_sens	M14_res	136.23	74.3776	-0.873104	5e-05	9.09892e-05
MRPL46	M14_sens	M14_res	39.7938	21.7346	-0.872548	5e-05	9.09892e-05
ING1	M14_sens	M14_res	9.49886	5.18853	-0.872428	5e-05	9.09892e-05
SF1	M14_sens	M14_res	35.5581	19.4229	-0.872421	5e-05	9.09892e-05
SF3B4	M14_sens	M14_res	29.1527	15.9294	-0.871938	5e-05	9.09892e-05
PDHX	M14_sens	M14_res	22.2523	12.169	-0.870747	5e-05	9.09892e-05
NSMCE4A	M14_sens	M14_res	22.6463	12.3929	-0.869759	5e-05	9.09892e-05
FURIN	M14_sens	M14_res	37.495	20.5318	-0.868839	5e-05	9.09892e-05
DNAJA3	M14_sens	M14_res	33.5886	18.3963	-0.868559	5e-05	9.09892e-05
SLC20A2	M14_sens	M14_res	7.18773	3.93772	-0.868178	5e-05	9.09892e-05
TPD52	M14_sens	M14_res	38.1693	20.9161	-0.867797	5e-05	9.09892e-05
SBDSP1	M14_sens	M14_res	24.7054	13.5398	-0.867621	5e-05	9.09892e-05
CEP76	M14_sens	M14_res	5.95706	3.26484	-0.86759	5e-05	9.09892e-05
GTF3C6	M14_sens	M14_res	57.9767	31.7835	-0.867196	5e-05	9.09892e-05
KRI1	M14_sens	M14_res	14.9396	8.19057	-0.867101	5e-05	9.09892e-05
ADAMTS1	M14_sens	M14_res	4.17872	2.2925	-0.866139	5e-05	9.09892e-05
RIPK4	M14_sens	M14_res	37.8723	20.7786	-0.866047	5e-05	9.09892e-05
CYB5B	M14_sens	M14_res	42.4192	23.2782	-0.865736	5e-05	9.09892e-05
CDCA7L	M14_sens	M14_res	16.4219	9.01257	-0.865612	5e-05	9.09892e-05
ARPC5L	M14_sens	M14_res	56.7141	31.1339	-0.865221	5e-05	9.09892e-05
ALG5	M14_sens	M14_res	35.1641	19.3071	-0.864972	5e-05	9.09892e-05
CEP78	M14_sens	M14_res	11.8204	6.49075	-0.864824	5e-05	9.09892e-05
KCTD6	M14_sens	M14_res	7.83825	4.30749	-0.863683	5e-05	9.09892e-05
CTDSPL2	M14_sens	M14_res	11.9968	6.60042	-0.862021	5e-05	9.09892e-05
NOSIP	M14_sens	M14_res	49.6666	27.3313	-0.861724	5e-05	9.09892e-05
RPF1	M14_sens	M14_res	48.6089	26.7627	-0.861	5e-05	9.09892e-05
METTL2A	M14_sens	M14_res	16.0872	8.85762	-0.860926	5e-05	9.09892e-05
TIMM23	M14_sens	M14_res	139.499	76.8311	-0.860494	5e-05	9.09892e-05
NRF1	M14_sens	M14_res	5.70713	3.14362	-0.860337	5e-05	9.09892e-05
CXADR	M14_sens	M14_res	7.60702	4.19358	-0.859146	5e-05	9.09892e-05
SKIV2L2	M14_sens	M14_res	37.5667	20.711	-0.859056	5e-05	9.09892e-05
GPR162	M14_sens	M14_res	0.963891	0.531561	-0.858635	0.0074	0.0108152
SNRPE	M14_sens	M14_res	93.6522	51.6608	-0.858243	5e-05	9.09892e-05
MRPL12	M14_sens	M14_res	67.876	37.4421	-0.858242	5e-05	9.09892e-05
RNF8	M14_sens	M14_res	6.73142	3.71396	-0.857951	5e-05	9.09892e-05
FH	M14_sens	M14_res	74.672	41.2019	-0.857858	5e-05	9.09892e-05
ZC3HC1	M14_sens	M14_res	25.8094	14.2425	-0.857691	5e-05	9.09892e-05
LGALS8	M14_sens	M14_res	5.3164	2.93461	-0.857281	0.0018	0.00283201
ABCB6	M14_sens	M14_res	36.1334	19.9469	-0.857166	5e-05	9.09892e-05
RASA4P	M14_sens	M14_res	2.08691	1.15206	-0.857154	0.00395	0.005966
CNOT10	M14_sens	M14_res	31.0126	17.1214	-0.857056	5e-05	9.09892e-05
KIAA1958	M14_sens	M14_res	2.78527	1.53833	-0.856451	5e-05	9.09892e-05
C10orf35	M14_sens	M14_res	10.7115	5.91913	-0.855704	5e-05	9.09892e-05
NKX2-5	M14_sens	M14_res	5.79472	3.20405	-0.85484	5e-05	9.09892e-05
WRAP53	M14_sens	M14_res	9.07554	5.01849	-0.854729	0.00095	0.00154159
PSMB6	M14_sens	M14_res	139.072	76.91	-0.854591	5e-05	9.09892e-05
PPTC7	M14_sens	M14_res	10.4168	5.76277	-0.854075	5e-05	9.09892e-05
SRRT	M14_sens	M14_res	42.867	23.725	-0.853457	5e-05	9.09892e-05
CENPA	M14_sens	M14_res	21.5101	11.905	-0.853448	5e-05	9.09892e-05
C19orf25	M14_sens	M14_res	8.2293	4.5546	-0.853445	5e-05	9.09892e-05
WARS2	M14_sens	M14_res	9.75882	5.40159	-0.853323	5e-05	9.09892e-05
SHPK,TRPV1	M14_sens	M14_res	21.9243	12.1363	-0.853197	5e-05	9.09892e-05
SLC25A32	M14_sens	M14_res	46.3602	25.6671	-0.852965	5e-05	9.09892e-05
TBC1D8	M14_sens	M14_res	15.4349	8.54749	-0.852627	0.0164	0.0230067
EIF3M	M14_sens	M14_res	230.232	127.502	-0.852576	5e-05	9.09892e-05
TMEM11	M14_sens	M14_res	18.3702	10.1745	-0.852411	5e-05	9.09892e-05
DDRGK1	M14_sens	M14_res	24.6358	13.6463	-0.852251	5e-05	9.09892e-05
RQCD1	M14_sens	M14_res	46.4636	25.7455	-0.85178	5e-05	9.09892e-05
INO80C	M14_sens	M14_res	6.03172	3.34227	-0.85174	5e-05	9.09892e-05
CCDC137	M14_sens	M14_res	42.0771	23.3191	-0.851525	5e-05	9.09892e-05
PSMD8	M14_sens	M14_res	139.034	77.0585	-0.851411	5e-05	9.09892e-05
CENPP	M14_sens	M14_res	3.87337	2.14776	-0.85076	0.0009	0.00146437
PLAGL2	M14_sens	M14_res	2.60127	1.44345	-0.849697	5e-05	9.09892e-05
PSMA2	M14_sens	M14_res	74.509	41.3498	-0.849533	5e-05	9.09892e-05
RRS1	M14_sens	M14_res	32.9759	18.3029	-0.849341	5e-05	9.09892e-05
ATXN7L2	M14_sens	M14_res	3.12794	1.73616	-0.849311	5e-05	9.09892e-05
MNF1	M14_sens	M14_res	82.6623	45.9315	-0.847746	5e-05	9.09892e-05
PACSIN2	M14_sens	M14_res	47.8491	26.5908	-0.847566	5e-05	9.09892e-05
DLEU2	M14_sens	M14_res	1.64758	0.915968	-0.846981	0.01835	0.0255852
AARSD1	M14_sens	M14_res	10.794	6.00285	-0.846507	5e-05	9.09892e-05
FUBP1	M14_sens	M14_res	29.2447	16.2652	-0.846384	5e-05	9.09892e-05
C1orf31	M14_sens	M14_res	65.1014	36.2106	-0.846276	5e-05	9.09892e-05
NAE1	M14_sens	M14_res	87.0656	48.4393	-0.845925	5e-05	9.09892e-05
ELAC2	M14_sens	M14_res	33.2995	18.5307	-0.845588	5e-05	9.09892e-05
MTA2	M14_sens	M14_res	72.263	40.2139	-0.845563	5e-05	9.09892e-05
C14orf149	M14_sens	M14_res	7.9749	4.43962	-0.845031	5e-05	9.09892e-05
SMC3	M14_sens	M14_res	26.823	14.9374	-0.844541	5e-05	9.09892e-05
KCNC4	M14_sens	M14_res	1.86036	1.03603	-0.84452	5e-05	9.09892e-05
FTSJ1	M14_sens	M14_res	45.9674	25.6064	-0.844106	5e-05	9.09892e-05
ZCCHC17	M14_sens	M14_res	74.8127	41.7204	-0.842531	5e-05	9.09892e-05
SIX4	M14_sens	M14_res	2.86264	1.59682	-0.842141	5e-05	9.09892e-05
ATP6V0E2	M14_sens	M14_res	73.3806	40.9339	-0.8421	5e-05	9.09892e-05
USP36	M14_sens	M14_res	8.51401	4.75167	-0.841404	5e-05	9.09892e-05
SLC22A23	M14_sens	M14_res	3.71097	2.07203	-0.840749	5e-05	9.09892e-05
EIF3J	M14_sens	M14_res	30.0797	16.796	-0.84067	5e-05	9.09892e-05
USP5	M14_sens	M14_res	54.1648	30.2537	-0.840242	5e-05	9.09892e-05
PDLIM4	M14_sens	M14_res	53.835	30.0739	-0.840034	5e-05	9.09892e-05
HMMR	M14_sens	M14_res	27.7977	15.5323	-0.839693	5e-05	9.09892e-05
CNIH4	M14_sens	M14_res	72.4537	40.4863	-0.839625	5e-05	9.09892e-05
CCDC73	M14_sens	M14_res	6.33077	3.53798	-0.839454	0.0047	0.00703447
C4orf21	M14_sens	M14_res	3.48647	1.94876	-0.839208	5e-05	9.09892e-05
LIN52	M14_sens	M14_res	7.11517	3.97781	-0.838923	5e-05	9.09892e-05
PSMB4	M14_sens	M14_res	794.657	444.278	-0.83887	5e-05	9.09892e-05
CDON	M14_sens	M14_res	4.32605	2.42112	-0.837374	5e-05	9.09892e-05
ZNF259	M14_sens	M14_res	51.84	29.037	-0.836171	5e-05	9.09892e-05
C11orf51	M14_sens	M14_res	19.3352	10.8308	-0.836088	0.03645	0.0488748
SFXN4	M14_sens	M14_res	19.8955	11.1469	-0.835797	5e-05	9.09892e-05
PFDN4	M14_sens	M14_res	36.6072	20.5192	-0.835151	5e-05	9.09892e-05
BUB3	M14_sens	M14_res	90.5431	50.7562	-0.835022	5e-05	9.09892e-05
ADSS	M14_sens	M14_res	41.0387	23.0056	-0.834997	5e-05	9.09892e-05
SETD1A	M14_sens	M14_res	6.74123	3.77945	-0.834837	5e-05	9.09892e-05
BCL9	M14_sens	M14_res	3.5479	1.98938	-0.834647	5e-05	9.09892e-05
SNRPB2	M14_sens	M14_res	74.5314	41.7974	-0.834435	5e-05	9.09892e-05
NLE1	M14_sens	M14_res	13.83	7.75591	-0.834433	5e-05	9.09892e-05
TIFA	M14_sens	M14_res	5.37387	3.01508	-0.833767	5e-05	9.09892e-05
TMEM106C	M14_sens	M14_res	131.519	73.7924	-0.833731	5e-05	9.09892e-05
SLC25A42	M14_sens	M14_res	0.866688	0.486283	-0.833717	0.0044	0.00660752
CENPF	M14_sens	M14_res	35.3005	19.8132	-0.833224	5e-05	9.09892e-05
TKT	M14_sens	M14_res	458.353	257.311	-0.832946	5e-05	9.09892e-05
TMX1	M14_sens	M14_res	30.2032	16.9577	-0.832762	5e-05	9.09892e-05
RAPH1	M14_sens	M14_res	2.91566	1.63724	-0.832556	5e-05	9.09892e-05
ZC3H18	M14_sens	M14_res	19.9848	11.2251	-0.832168	5e-05	9.09892e-05
AIMP2	M14_sens	M14_res	23.2414	13.0571	-0.831865	5e-05	9.09892e-05
MRPL38	M14_sens	M14_res	57.1299	32.0975	-0.831788	5e-05	9.09892e-05
TNFRSF1A	M14_sens	M14_res	29.4369	16.5408	-0.831594	5e-05	9.09892e-05
SRSF4	M14_sens	M14_res	59.3862	33.3706	-0.831549	5e-05	9.09892e-05
WDR5	M14_sens	M14_res	27.6164	15.5205	-0.831354	5e-05	9.09892e-05
BCL9L	M14_sens	M14_res	5.48479	3.08389	-0.830685	5e-05	9.09892e-05
PQBP1	M14_sens	M14_res	64.0822	36.0326	-0.830618	5e-05	9.09892e-05
CDK5RAP1	M14_sens	M14_res	21.4986	12.0894	-0.830504	5e-05	9.09892e-05
ITPR3	M14_sens	M14_res	21.2141	11.9338	-0.829973	5e-05	9.09892e-05
PELI1	M14_sens	M14_res	6.99848	3.93723	-0.82986	5e-05	9.09892e-05
C17orf57	M14_sens	M14_res	1.24555	0.70094	-0.829417	0.0004	0.000674733
ATP13A3	M14_sens	M14_res	30.37	17.0914	-0.829376	5e-05	9.09892e-05
ANAPC7	M14_sens	M14_res	31.5346	17.7503	-0.829092	5e-05	9.09892e-05
ZNF296	M14_sens	M14_res	0.796831	0.448556	-0.828986	0.0333	0.0449029
C4orf43	M14_sens	M14_res	31.7199	17.8598	-0.828668	5e-05	9.09892e-05
PRDX4	M14_sens	M14_res	158.078	89.0314	-0.82825	5e-05	9.09892e-05
FOXRED1	M14_sens	M14_res	24.8018	13.9763	-0.82746	5e-05	9.09892e-05
POLD2	M14_sens	M14_res	71.8146	40.4754	-0.827232	5e-05	9.09892e-05
NOB1	M14_sens	M14_res	28.9085	16.2977	-0.826829	5e-05	9.09892e-05
PPP2R1B	M14_sens	M14_res	11.8716	6.69318	-0.82675	5e-05	9.09892e-05
PRPF4	M14_sens	M14_res	46.8904	26.4405	-0.826546	5e-05	9.09892e-05
DNAJC11	M14_sens	M14_res	30.1235	16.9884	-0.826336	5e-05	9.09892e-05
ZNF238	M14_sens	M14_res	6.4703	3.65005	-0.825917	5e-05	9.09892e-05
FAM43A	M14_sens	M14_res	6.60661	3.72713	-0.825847	5e-05	9.09892e-05
CSTF3	M14_sens	M14_res	34.4076	19.4242	-0.824877	5e-05	9.09892e-05
SLC45A3	M14_sens	M14_res	4.02175	2.27118	-0.824384	5e-05	9.09892e-05
CD109	M14_sens	M14_res	25.9152	14.6353	-0.824342	5e-05	9.09892e-05
C3orf37	M14_sens	M14_res	53.7812	30.3743	-0.824252	5e-05	9.09892e-05
RANGAP1	M14_sens	M14_res	89.2962	50.4377	-0.824096	5e-05	9.09892e-05
APEX2	M14_sens	M14_res	37.1601	20.9901	-0.824045	5e-05	9.09892e-05
RAD9A	M14_sens	M14_res	9.74741	5.50605	-0.824	0.00375	0.0056781
MRPL18	M14_sens	M14_res	54.426	30.7467	-0.823865	5e-05	9.09892e-05
DOHH	M14_sens	M14_res	8.7157	4.92542	-0.82337	5e-05	9.09892e-05
PRPF3	M14_sens	M14_res	22.0071	12.4381	-0.823205	5e-05	9.09892e-05
DDX20	M14_sens	M14_res	15.6185	8.82833	-0.823039	5e-05	9.09892e-05
ERH	M14_sens	M14_res	215.202	121.7	-0.822366	5e-05	9.09892e-05
MRPL50	M14_sens	M14_res	42.2268	23.8887	-0.821826	5e-05	9.09892e-05
EIF4EBP1	M14_sens	M14_res	208.247	117.818	-0.821733	5e-05	9.09892e-05
CPSF7	M14_sens	M14_res	23.6992	13.4147	-0.821021	5e-05	9.09892e-05
RUNX3	M14_sens	M14_res	26.9864	15.2771	-0.820859	5e-05	9.09892e-05
FIGN	M14_sens	M14_res	1.19471	0.677052	-0.819326	0.0001	0.000178161
THAP7	M14_sens	M14_res	38.0085	21.5433	-0.819085	5e-05	9.09892e-05
TFDP1	M14_sens	M14_res	87.7207	49.7294	-0.818819	5e-05	9.09892e-05
ATP1B3	M14_sens	M14_res	171.36	97.1674	-0.818482	5e-05	9.09892e-05
NR1D1	M14_sens	M14_res	4.46369	2.53163	-0.81817	0.003	0.00459369
CCDC138	M14_sens	M14_res	8.71486	4.94527	-0.817427	5e-05	9.09892e-05
DGCR8,MIR1306,MIR3618	M14_sens	M14_res	15.1732	8.61059	-0.817336	5e-05	9.09892e-05
DHX37	M14_sens	M14_res	17.3033	9.8205	-0.817181	5e-05	9.09892e-05
PSMC5	M14_sens	M14_res	89.3408	50.7164	-0.816868	5e-05	9.09892e-05
GGCT	M14_sens	M14_res	47.9748	27.235	-0.816813	5e-05	9.09892e-05
TAF15	M14_sens	M14_res	15.1482	8.60288	-0.816259	5e-05	9.09892e-05
DUSP1	M14_sens	M14_res	5.48471	3.11563	-0.815893	5e-05	9.09892e-05
EEF1E1,EEF1E1-MUTED,MUTED,MUTED-TXND	M14_sens	M14_res	246.588	140.163	-0.814994	5e-05	9.09892e-05
TRAF2	M14_sens	M14_res	17.1008	9.72076	-0.81492	5e-05	9.09892e-05
DBNDD2,SYS1,SYS1-DBNDD2	M14_sens	M14_res	41.1059	23.3813	-0.813993	5e-05	9.09892e-05
TEX10	M14_sens	M14_res	38.6251	21.9797	-0.813365	5e-05	9.09892e-05
ZNF706	M14_sens	M14_res	34.5399	19.6619	-0.812859	5e-05	9.09892e-05
CCDC47	M14_sens	M14_res	59.3503	33.7899	-0.812661	5e-05	9.09892e-05
ISYNA1	M14_sens	M14_res	26.5592	15.1281	-0.811982	5e-05	9.09892e-05
TBL3	M14_sens	M14_res	13.2032	7.52304	-0.811497	5e-05	9.09892e-05
PPP6R1	M14_sens	M14_res	36.6291	20.8723	-0.811404	5e-05	9.09892e-05
HRAS	M14_sens	M14_res	21.5051	12.2551	-0.811294	5e-05	9.09892e-05
FAM203A	M14_sens	M14_res	2.1273	1.21228	-0.811292	0.0008	0.00130897
IL4R	M14_sens	M14_res	4.15945	2.37107	-0.810854	5e-05	9.09892e-05
CBX3	M14_sens	M14_res	148.833	84.8501	-0.810711	5e-05	9.09892e-05
FDXACB1	M14_sens	M14_res	2.37831	1.35605	-0.810528	0.00245	0.00379653
ZBTB42	M14_sens	M14_res	2.14365	1.22238	-0.81037	5e-05	9.09892e-05
SMAP2	M14_sens	M14_res	20.5453	11.7203	-0.809795	5e-05	9.09892e-05
SCO2,TYMP	M14_sens	M14_res	31.8494	18.1984	-0.807456	5e-05	9.09892e-05
NAMPT	M14_sens	M14_res	79.9871	45.7178	-0.80701	5e-05	9.09892e-05
QSOX2	M14_sens	M14_res	16.0339	9.16725	-0.806564	5e-05	9.09892e-05
SCAF4	M14_sens	M14_res	8.50387	4.86346	-0.806136	5e-05	9.09892e-05
CECR5	M14_sens	M14_res	40.6498	23.2532	-0.805817	5e-05	9.09892e-05
PLAA	M14_sens	M14_res	19.8464	11.3544	-0.805621	5e-05	9.09892e-05
CDKL1	M14_sens	M14_res	1.22868	0.703145	-0.805212	0.0158	0.0222091
POLR2I	M14_sens	M14_res	40.2678	23.0485	-0.804952	5e-05	9.09892e-05
PHLDA3	M14_sens	M14_res	9.06929	5.19301	-0.80442	5e-05	9.09892e-05
POLR2D	M14_sens	M14_res	30.115	17.2514	-0.803765	5e-05	9.09892e-05
RNF4	M14_sens	M14_res	35.9353	20.5858	-0.803749	5e-05	9.09892e-05
SSH1	M14_sens	M14_res	13.1646	7.54733	-0.80262	5e-05	9.09892e-05
P4HA1	M14_sens	M14_res	39.7198	22.7816	-0.801989	5e-05	9.09892e-05
RNPS1	M14_sens	M14_res	89.3302	51.2367	-0.801969	5e-05	9.09892e-05
KCTD9	M14_sens	M14_res	14.5705	8.3584	-0.801748	5e-05	9.09892e-05
MIR1244-3,PTMA	M14_sens	M14_res	1006.15	577.451	-0.801077	5e-05	9.09892e-05
BCL2	M14_sens	M14_res	3.71734	2.13352	-0.801038	5e-05	9.09892e-05
ABTB2	M14_sens	M14_res	3.86357	2.21766	-0.800898	5e-05	9.09892e-05
SLC16A1	M14_sens	M14_res	47.2235	27.113	-0.800521	5e-05	9.09892e-05
C1orf35	M14_sens	M14_res	13.0508	7.49452	-0.800232	5e-05	9.09892e-05
ECHDC2	M14_sens	M14_res	0.693401	0.398223	-0.800114	0.0351	0.0471785
STOML2	M14_sens	M14_res	109.301	62.7749	-0.800051	5e-05	9.09892e-05
TRIM62	M14_sens	M14_res	4.94589	2.84109	-0.799784	5e-05	9.09892e-05
SLC25A37	M14_sens	M14_res	15.8644	9.11523	-0.79944	5e-05	9.09892e-05
BCCIP	M14_sens	M14_res	36.2835	20.8518	-0.799145	5e-05	9.09892e-05
HAT1	M14_sens	M14_res	83.8292	48.192	-0.79866	5e-05	9.09892e-05
MRPS18C	M14_sens	M14_res	19.844	11.4084	-0.798603	5e-05	9.09892e-05
UQCRFS1	M14_sens	M14_res	139.878	80.4661	-0.797714	5e-05	9.09892e-05
TOPBP1	M14_sens	M14_res	49.883	28.7091	-0.797042	5e-05	9.09892e-05
MRPL49	M14_sens	M14_res	45.5371	26.2175	-0.79651	5e-05	9.09892e-05
TUBD1	M14_sens	M14_res	3.589	2.06935	-0.794403	5e-05	9.09892e-05
TBCE	M14_sens	M14_res	14.6915	8.47144	-0.794303	5e-05	9.09892e-05
SMYD5	M14_sens	M14_res	14.3662	8.28531	-0.794046	5e-05	9.09892e-05
API5	M14_sens	M14_res	65.699	37.8991	-0.793709	5e-05	9.09892e-05
CBFB	M14_sens	M14_res	113.25	65.3302	-0.793686	5e-05	9.09892e-05
DUSP12	M14_sens	M14_res	33.1303	19.1152	-0.793429	5e-05	9.09892e-05
CNBP	M14_sens	M14_res	193.705	111.779	-0.793206	5e-05	9.09892e-05
DPP3	M14_sens	M14_res	32.2616	18.619	-0.793043	5e-05	9.09892e-05
SYNGR2	M14_sens	M14_res	39.2699	22.6734	-0.792422	5e-05	9.09892e-05
DENND1A	M14_sens	M14_res	10.5234	6.07661	-0.792268	5e-05	9.09892e-05
WDR25	M14_sens	M14_res	6.83638	3.9481	-0.792074	5e-05	9.09892e-05
ARL4A	M14_sens	M14_res	4.01894	2.32232	-0.791247	5e-05	9.09892e-05
GATAD2B	M14_sens	M14_res	5.98152	3.45765	-0.790722	5e-05	9.09892e-05
TCTEX1D2,TM4SF19,TM4SF19-TCTEX1D2	M14_sens	M14_res	67.8361	39.2207	-0.790437	5e-05	9.09892e-05
TOE1	M14_sens	M14_res	14.523	8.39719	-0.790363	5e-05	9.09892e-05
TXNRD1	M14_sens	M14_res	153.181	88.6335	-0.789313	5e-05	9.09892e-05
TRAF3IP2	M14_sens	M14_res	14.6	8.44876	-0.789158	5e-05	9.09892e-05
BCLAF1	M14_sens	M14_res	40.5225	23.45	-0.789135	5e-05	9.09892e-05
ABCB10	M14_sens	M14_res	16.2532	9.40645	-0.789005	5e-05	9.09892e-05
TMEM201	M14_sens	M14_res	17.1355	9.91998	-0.78858	5e-05	9.09892e-05
FAM188B,INMT,INMT-FAM188B	M14_sens	M14_res	1.98799	1.15089	-0.788568	5e-05	9.09892e-05
TNFSF9	M14_sens	M14_res	9.51203	5.50756	-0.788339	5e-05	9.09892e-05
NDUFAF4	M14_sens	M14_res	11.6066	6.72251	-0.787878	5e-05	9.09892e-05
PRR11	M14_sens	M14_res	17.9539	10.4052	-0.786996	5e-05	9.09892e-05
IGFLR1	M14_sens	M14_res	5.2403	3.03757	-0.786731	0.0004	0.000674733
METTL2B	M14_sens	M14_res	28.5916	16.5755	-0.786538	5e-05	9.09892e-05
RABIF	M14_sens	M14_res	9.02442	5.23392	-0.785941	5e-05	9.09892e-05
MALT1	M14_sens	M14_res	16.7933	9.74263	-0.785503	5e-05	9.09892e-05
ZNF492	M14_sens	M14_res	2.1459	1.24509	-0.785329	5e-05	9.09892e-05
DUSP10	M14_sens	M14_res	44.9269	26.0847	-0.784373	5e-05	9.09892e-05
LSM10	M14_sens	M14_res	21.8407	12.6814	-0.7843	5e-05	9.09892e-05
DSN1	M14_sens	M14_res	23.9666	13.9184	-0.78403	5e-05	9.09892e-05
PXN	M14_sens	M14_res	38.5581	22.3942	-0.78391	5e-05	9.09892e-05
MRPL47	M14_sens	M14_res	44.2606	25.7083	-0.783786	5e-05	9.09892e-05
LCMT2	M14_sens	M14_res	11.2886	6.55767	-0.783612	5e-05	9.09892e-05
SLC26A2	M14_sens	M14_res	9.37534	5.44696	-0.783419	5e-05	9.09892e-05
RBM22	M14_sens	M14_res	29.3433	17.05	-0.783261	5e-05	9.09892e-05
PSMB3	M14_sens	M14_res	282.517	164.165	-0.783192	5e-05	9.09892e-05
CCT6A	M14_sens	M14_res	122.991	71.4681	-0.783175	5e-05	9.09892e-05
RRP15	M14_sens	M14_res	9.16842	5.32824	-0.783013	5e-05	9.09892e-05
NUFIP1	M14_sens	M14_res	10.8666	6.31558	-0.782907	5e-05	9.09892e-05
TCF7L2	M14_sens	M14_res	2.01481	1.17104	-0.782859	5e-05	9.09892e-05
C16orf48	M14_sens	M14_res	20.0175	11.6352	-0.78276	5e-05	9.09892e-05
CX3CL1	M14_sens	M14_res	8.84717	5.14265	-0.782705	5e-05	9.09892e-05
SIPA1	M14_sens	M14_res	12.847	7.46895	-0.782458	5e-05	9.09892e-05
GPKOW	M14_sens	M14_res	12.3359	7.17289	-0.78224	5e-05	9.09892e-05
PPP1R16A	M14_sens	M14_res	34.7906	20.2426	-0.781304	5e-05	9.09892e-05
MRPS17	M14_sens	M14_res	25.4467	14.8087	-0.781034	5e-05	9.09892e-05
SRSF6	M14_sens	M14_res	95.7739	55.7468	-0.780743	5e-05	9.09892e-05
C16orf13	M14_sens	M14_res	44.7383	26.041	-0.780725	5e-05	9.09892e-05
SUPT16H	M14_sens	M14_res	64.8508	37.7593	-0.78029	5e-05	9.09892e-05
CAPRIN1	M14_sens	M14_res	133.022	77.4683	-0.779991	5e-05	9.09892e-05
MTO1	M14_sens	M14_res	9.21747	5.36804	-0.779976	5e-05	9.09892e-05
PRPS2	M14_sens	M14_res	55.7415	32.4719	-0.779559	5e-05	9.09892e-05
GOT2	M14_sens	M14_res	95.3999	55.5843	-0.779312	5e-05	9.09892e-05
MRPL9	M14_sens	M14_res	56.2279	32.7615	-0.779285	5e-05	9.09892e-05
DDX23	M14_sens	M14_res	40.4066	23.5433	-0.779274	5e-05	9.09892e-05
EXOSC7	M14_sens	M14_res	24.6018	14.3354	-0.779186	5e-05	9.09892e-05
CDC37,MIR1181	M14_sens	M14_res	301.797	175.893	-0.778883	5e-05	9.09892e-05
UMPS	M14_sens	M14_res	12.7342	7.42185	-0.778858	5e-05	9.09892e-05
ZNF441	M14_sens	M14_res	4.2412	2.47237	-0.778576	5e-05	9.09892e-05
CALM2	M14_sens	M14_res	708.886	413.249	-0.778542	5e-05	9.09892e-05
C16orf57	M14_sens	M14_res	6.81822	3.97522	-0.778361	5e-05	9.09892e-05
WBSCR22	M14_sens	M14_res	60.4118	35.2222	-0.778344	5e-05	9.09892e-05
MCL1	M14_sens	M14_res	83.3133	48.5756	-0.778317	5e-05	9.09892e-05
PM20D2	M14_sens	M14_res	6.33723	3.69527	-0.778172	5e-05	9.09892e-05
PSMG2	M14_sens	M14_res	47.7307	27.8467	-0.777412	5e-05	9.09892e-05
FAM111A	M14_sens	M14_res	28.7969	16.8031	-0.777185	5e-05	9.09892e-05
ERAL1	M14_sens	M14_res	19.0631	11.1249	-0.776991	5e-05	9.09892e-05
MPHOSPH10	M14_sens	M14_res	20.315	11.8565	-0.776873	5e-05	9.09892e-05
EIF2B5	M14_sens	M14_res	31.9105	18.6246	-0.776817	5e-05	9.09892e-05
WDR54	M14_sens	M14_res	25.3353	14.7873	-0.776793	5e-05	9.09892e-05
PSMB7	M14_sens	M14_res	207.14	120.98	-0.77583	5e-05	9.09892e-05
CKLF,CKLF-CMTM1,CMTM1	M14_sens	M14_res	78.7523	46.0087	-0.775416	5e-05	9.09892e-05
SACS	M14_sens	M14_res	26.1009	15.2491	-0.775376	5e-05	9.09892e-05
IRF1	M14_sens	M14_res	3.23987	1.89302	-0.775246	5e-05	9.09892e-05
ZNF598	M14_sens	M14_res	32.159	18.8063	-0.774006	5e-05	9.09892e-05
CLTB	M14_sens	M14_res	86.5612	50.6256	-0.773854	5e-05	9.09892e-05
CDK2AP1	M14_sens	M14_res	335.691	196.332	-0.77384	5e-05	9.09892e-05
MLH1	M14_sens	M14_res	34.8456	20.382	-0.773679	5e-05	9.09892e-05
C11orf61	M14_sens	M14_res	5.66638	3.31446	-0.773652	5e-05	9.09892e-05
POLR2C	M14_sens	M14_res	95.2386	55.7092	-0.773632	5e-05	9.09892e-05
LIMK1	M14_sens	M14_res	49.3191	28.8614	-0.773006	5e-05	9.09892e-05
ARL5B	M14_sens	M14_res	14.7026	8.60402	-0.772989	5e-05	9.09892e-05
ATL2	M14_sens	M14_res	20.604	12.0579	-0.772951	5e-05	9.09892e-05
APIP	M14_sens	M14_res	28.5941	16.7349	-0.772858	5e-05	9.09892e-05
IMPA2	M14_sens	M14_res	21.3212	12.4784	-0.772857	5e-05	9.09892e-05
PPARD	M14_sens	M14_res	7.54552	4.41945	-0.771753	5e-05	9.09892e-05
HSPE1,HSPE1-MOB4,MOB4	M14_sens	M14_res	334.14	195.728	-0.771602	5e-05	9.09892e-05
ATXN2L	M14_sens	M14_res	19.1682	11.2284	-0.771567	5e-05	9.09892e-05
MRPL42	M14_sens	M14_res	33.6282	19.7087	-0.770844	5e-05	9.09892e-05
ARRB2	M14_sens	M14_res	17.334	10.1644	-0.770077	5e-05	9.09892e-05
ZNF587B	M14_sens	M14_res	3.0995	1.81816	-0.769561	5e-05	9.09892e-05
ARF1	M14_sens	M14_res	223.669	131.218	-0.769395	5e-05	9.09892e-05
POLR1E	M14_sens	M14_res	29.7254	17.4407	-0.769236	5e-05	9.09892e-05
DDX55	M14_sens	M14_res	29.0556	17.0509	-0.768964	5e-05	9.09892e-05
SLC39A10	M14_sens	M14_res	11.9157	6.99501	-0.768466	5e-05	9.09892e-05
ALDH1L1	M14_sens	M14_res	2.77014	1.62688	-0.767852	5e-05	9.09892e-05
DHX30	M14_sens	M14_res	54.27	31.8757	-0.767697	5e-05	9.09892e-05
GCSH	M14_sens	M14_res	42.2485	24.8174	-0.76755	5e-05	9.09892e-05
TSEN34	M14_sens	M14_res	33.0105	19.3935	-0.767353	5e-05	9.09892e-05
PITPNB	M14_sens	M14_res	13.4122	7.88055	-0.767176	5e-05	9.09892e-05
CTDNEP1	M14_sens	M14_res	21.843	12.8376	-0.766798	5e-05	9.09892e-05
TMEM62	M14_sens	M14_res	8.16509	4.79888	-0.766772	5e-05	9.09892e-05
TIMM17B	M14_sens	M14_res	42.9227	25.2437	-0.765815	5e-05	9.09892e-05
SAFB	M14_sens	M14_res	30.1368	17.7287	-0.765437	5e-05	9.09892e-05
KARS	M14_sens	M14_res	131.7	77.4809	-0.765338	5e-05	9.09892e-05
ZNRF3	M14_sens	M14_res	1.4345	0.843958	-0.765301	5e-05	9.09892e-05
DDX12P	M14_sens	M14_res	7.499	4.41269	-0.765041	5e-05	9.09892e-05
ANKRD36BP1	M14_sens	M14_res	15.9471	9.38401	-0.765014	5e-05	9.09892e-05
ARHGEF1	M14_sens	M14_res	34.0933	20.0643	-0.764853	5e-05	9.09892e-05
ZCCHC24	M14_sens	M14_res	13.5823	7.99457	-0.764632	5e-05	9.09892e-05
CDH19	M14_sens	M14_res	4.55098	2.6794	-0.764267	5e-05	9.09892e-05
C11orf48	M14_sens	M14_res	41.2551	24.2904	-0.764187	5e-05	9.09892e-05
EMP2	M14_sens	M14_res	13.9246	8.19868	-0.764169	5e-05	9.09892e-05
PSMB5	M14_sens	M14_res	143.897	84.7552	-0.76366	5e-05	9.09892e-05
RBM10	M14_sens	M14_res	38.8644	22.9008	-0.763054	5e-05	9.09892e-05
NT5C3	M14_sens	M14_res	14.9645	8.82436	-0.761984	5e-05	9.09892e-05
RABGGTA	M14_sens	M14_res	14.7327	8.68925	-0.761717	5e-05	9.09892e-05
ANP32A	M14_sens	M14_res	84.2706	49.7158	-0.761326	5e-05	9.09892e-05
C12orf10	M14_sens	M14_res	53.6424	31.6766	-0.759955	5e-05	9.09892e-05
PGM2	M14_sens	M14_res	22.2788	13.1582	-0.759707	5e-05	9.09892e-05
MEA1	M14_sens	M14_res	89.2747	52.729	-0.759655	5e-05	9.09892e-05
CHRAC1	M14_sens	M14_res	33.7926	19.9688	-0.75896	5e-05	9.09892e-05
[truncated: 7,141 more rows]

## Sheet: c
Term	Overlap	Adjusted P-value	Combined Score	A375_Res
regulation of metaphase/anaphase transition of cell cycle (GO:1902099)	5/9	0.00600836	31.5409
regulation of mitotic sister chromatid separation (GO:0010965)	7/16	0.00184525	29.4795
microtubule cytoskeleton organization involved in mitosis (GO:1902850)	14/45	3.21827e-05	29.1763
regulation of mitotic metaphase/anaphase transition (GO:0030071)	7/16	0.00184525	28.4245
kinetochore organization (GO:0051383)	6/13	0.00401155	27.8487
mitotic sister chromatid segregation (GO:0000070)	20/83	9.26733e-06	26.9477
sister chromatid segregation (GO:0000819)	10/33	0.00152006	26.0585
nucleosome organization (GO:0034728)	16/80	0.00105382	25.3388
type I interferon signaling pathway (GO:0060337)	13/66	0.00401155	25.1286
regulation of cell division (GO:0051302)	13/66	0.00401155	24.7772
regulation of morphogenesis of an epithelium (GO:1905330)	5/10	0.00957009	24.5516
nucleosome assembly (GO:0006334)	13/61	0.00215276	24.3949
extracellular matrix organization (GO:0030198)	31/230	0.000389255	24.0706
establishment of chromosome localization (GO:0051303)	6/14	0.00600836	23.884
negative regulation of cell adhesion mediated by integrin (GO:0033629)	4/8	0.0303683	21.2548
mitotic nuclear division (GO:0140014)	13/75	0.0108964	20.8942
negative regulation of cell division (GO:0051782)	5/12	0.0202255	20.7108
kinetochore assembly (GO:0051382)	4/9	0.0406755	20.4573
smooth muscle cell migration (GO:0014909)	4/8	0.0303683	20.4332
negative regulation of bone remodeling (GO:0046851)	4/9	0.0406755	20.1445
dopamine catabolic process (GO:0042420)	3/7	0.0996932	19.5559
response to heparin (GO:0071503)	3/7	0.0996932	18.8991
regulation of cell migration (GO:0030334)	38/317	0.000389255	18.4642
regulation of smooth muscle cell migration (GO:0014910)	6/19	0.0245173	18.3098
chromatin assembly (GO:0031497)	12/66	0.0116008	18.2455
mitotic spindle organization (GO:0007052)	15/75	0.00158321	17.438
positive regulation of extrinsic apoptotic signaling pathway via death domain receptors (GO:1902043)	3/7	0.0996932	17.3092
neuron projection regeneration (GO:0031102)	4/11	0.0626518	16.9337
regulation of pri-miRNA transcription from RNA polymerase II promoter (GO:1902893)	7/27	0.0268027	16.76
centromere complex assembly (GO:0034508)	9/37	0.00957009	16.3832
positive regulation of type 2 immune response (GO:0002830)	4/11	0.0626518	16.2008
attachment of mitotic spindle microtubules to kinetochore (GO:0051315)	4/12	0.0710457	15.9478
strand displacement (GO:0000732)	6/27	0.0673707	15.5861
negative regulation of bone resorption (GO:0045779)	3/7	0.0996932	15.4782
regulation of long-term synaptic potentiation (GO:1900271)	5/20	0.0772039	15.3846
sulfur compound catabolic process (GO:0044273)	8/36	0.0279959	15.3379
chromatin remodeling at centromere (GO:0031055)	7/33	0.0493921	15.3109
pharyngeal arch artery morphogenesis (GO:0061626)	3/8	0.129292	15.2767
regulation of amyloid-beta clearance (GO:1900221)	4/11	0.0626518	15.1269
cellular response to type I interferon (GO:0071357)	13/66	0.00401155	15.1171
CENP-A containing nucleosome assembly (GO:0034080)	7/31	0.0406755	15.0604
axon regeneration (GO:0031103)	3/8	0.129292	15.0084
mitotic metaphase plate congression (GO:0007080)	9/44	0.0268027	14.9352
cellular response to prostaglandin stimulus (GO:0071379)	4/12	0.0710457	14.9261
CENP-A containing chromatin organization (GO:0061641)	7/31	0.0406755	14.8875
positive regulation of toll-like receptor signaling pathway (GO:0034123)	5/20	0.0772039	14.8209
muscle cell migration (GO:0014812)	4/11	0.0626518	14.4859
catecholamine catabolic process (GO:0042424)	3/9	0.156906	14.3461
mitotic spindle elongation (GO:0000022)	4/12	0.0710457	14.3315
DNA replication (GO:0006260)	17/121	0.012923	14.0796
DNA biosynthetic process (GO:0071897)	8/40	0.0406755	14.0534
mitotic cell cycle phase transition (GO:0044772)	28/222	0.00184525	14.0439
positive regulation of apoptotic cell clearance (GO:2000427)	3/8	0.129292	13.8615
response to organophosphorus (GO:0046683)	5/19	0.0706329	13.7952
establishment of mitotic spindle localization (GO:0040001)	5/19	0.0706329	13.7885
metaphase plate congression (GO:0051310)	10/45	0.00957009	13.7535
regulation of mitotic cell cycle spindle assembly checkpoint (GO:0090266)	4/15	0.12892	13.7434
positive regulation of smooth muscle cell proliferation (GO:0048661)	8/38	0.0363758	13.7131
negative regulation of leukocyte cell-cell adhesion (GO:1903038)	4/12	0.0710457	13.7025
sensory perception of pain (GO:0019233)	6/25	0.0546662	13.5564
negative regulation of signal transduction (GO:0009968)	31/284	0.00622632	13.3076
positive regulation of cell migration (GO:0030335)	23/222	0.0409435	13.2973
negative regulation of glycoprotein biosynthetic process (GO:0010561)	3/8	0.129292	13.25
mitotic chromosome condensation (GO:0007076)	5/16	0.0448146	13.132
positive regulation of calcium ion transport (GO:0051928)	7/34	0.05611	13.0855
regulation of cell adhesion mediated by integrin (GO:0033628)	7/31	0.0406755	13.0206
cellular response to prostaglandin E stimulus (GO:0071380)	3/9	0.156906	12.9427
regulation of angiogenesis (GO:0045765)	20/178	0.0406755	12.8743
regulation of mitotic cell cycle phase transition (GO:1901990)	20/185	0.0467918	12.8125
regulation of smooth muscle cell proliferation (GO:0048660)	9/45	0.0279959	12.7883
T-helper cell differentiation (GO:0042093)	4/12	0.0710457	12.6828
positive regulation of pri-miRNA transcription from RNA polymerase II promoter (GO:1902895)	5/20	0.0772039	12.6818
positive regulation of mitotic cell cycle phase transition (GO:1901992)	8/41	0.0440301	12.6116
negative regulation of amyloid-beta formation (GO:1902430)	3/10	0.182094	12.5527
regulation of JAK-STAT cascade (GO:0046425)	11/66	0.0308517	12.5452
regulation of toll-like receptor 2 signaling pathway (GO:0034135)	3/9	0.156906	12.4611
chromosome condensation (GO:0030261)	6/24	0.0467918	12.3504
establishment of skin barrier (GO:0061436)	4/17	0.157547	12.3398
regulation of vascular endothelial growth factor production (GO:0010574)	6/28	0.0710457	12.3059
positive regulation of protein homooligomerization (GO:0032464)	3/10	0.182094	12.2843
protein-DNA complex assembly (GO:0065004)	14/92	0.0202255	12.1899
chylomicron remnant clearance (GO:0034382)	3/8	0.129292	12.0144
regulation of attachment of spindle microtubules to kinetochore (GO:0051988)	3/11	0.210111	12.0068
regulation of transcription involved in G1/S transition of mitotic cell cycle (GO:0000083)	6/27	0.0673707	11.8155
DNA-dependent DNA replication (GO:0006261)	10/57	0.0359998	11.7479
histone exchange (GO:0043486)	7/37	0.0710457	11.7104
regulation of water loss via skin (GO:0033561)	4/17	0.157547	11.687
regulation of apoptotic cell clearance (GO:2000425)	3/9	0.156906	11.6463
cytokine-mediated signaling pathway (GO:0019221)	53/634	0.0189509	11.608
regulation of glial cell differentiation (GO:0045685)	2/7	0.342453	11.5156
negative regulation of axon regeneration (GO:0048681)	2/8	0.376577	11.4757
regulation of steroid metabolic process (GO:0019218)	4/17	0.157547	11.4338
cell migration involved in heart development (GO:0060973)	3/9	0.156906	11.4156
negative regulation of response to external stimulus (GO:0032102)	16/108	0.0116008	11.1988
regulation of mitotic nuclear division (GO:0007088)	13/85	0.0268027	11.1765
regulation of extrinsic apoptotic signaling pathway in absence of ligand (GO:2001239)	6/28	0.0710457	11.1212
negative regulation of STAT cascade (GO:1904893)	8/42	0.0471732	10.9561
negative regulation of transcription by competitive promoter binding (GO:0010944)	3/10	0.182094	10.9011
cell cycle G2/M phase transition (GO:0044839)	15/128	0.0673707	10.8971
telomere maintenance via telomere trimming (GO:0090737)	3/12	0.232463	10.7913
t-circle formation (GO:0090656)	3/12	0.232463	10.7628
long-term memory (GO:0007616)	4/18	0.177391	10.7117
regulation of organ morphogenesis (GO:2000027)	3/10	0.182094	10.6985
regulation of cyclin-dependent protein kinase activity (GO:1904029)	7/36	0.0673707	10.574
regulation of monocyte chemotaxis (GO:0090025)	5/23	0.118225	10.5352
positive regulation of cell division (GO:0051781)	7/42	0.109148	10.5032
DNA replication-independent nucleosome assembly (GO:0006336)	8/40	0.0406755	10.4513
positive regulation of reactive oxygen species biosynthetic process (GO:1903428)	6/31	0.0998801	10.4362
regulation of neuron death (GO:1901214)	11/73	0.0467918	10.3909
negative regulation of neuron differentiation (GO:0045665)	9/65	0.117321	10.3202
central nervous system neuron development (GO:0021954)	3/10	0.182094	10.3162
response to axon injury (GO:0048678)	3/12	0.232463	10.225
negative regulation of cell proliferation (GO:0008285)	31/364	0.0785774	10.1807
negative regulation of defense response (GO:0031348)	11/81	0.0710457	10.1667
regulation of epithelial cell differentiation (GO:0030856)	4/19	0.201265	10.1659
positive regulation of STAT cascade (GO:1904894)	4/20	0.210111	10.1383
negative regulation of amyloid precursor protein catabolic process (GO:1902992)	3/12	0.232463	10.1041
regulation of mitotic spindle checkpoint (GO:1903504)	2/7	0.342453	10.074
positive regulation of cell cycle process (GO:0090068)	15/108	0.0271382	10.0613
epithelial cell-cell adhesion (GO:0090136)	4/12	0.0710457	10.0392
DNA metabolic process (GO:0006259)	30/315	0.0383686	10.0223
regulation of toll-like receptor 3 signaling pathway (GO:0034139)	2/8	0.376577	9.98194
mitotic cytokinesis (GO:0000281)	10/60	0.0406963	9.97591
regulation of cell cycle G1/S phase transition (GO:1902806)	5/25	0.144037	9.92095
positive regulation of interleukin-6 production (GO:0032755)	8/44	0.0582082	9.89458
positive regulation of mitotic cell cycle (GO:0045931)	9/53	0.053035	9.87532
regulation of toll-like receptor 9 signaling pathway (GO:0034163)	2/8	0.376577	9.86928
negative regulation of response to wounding (GO:1903035)	4/17	0.157547	9.85698
DNA recombination (GO:0006310)	9/56	0.0664948	9.85344
dopamine metabolic process (GO:0042417)	5/21	0.0918413	9.83463
release of cytochrome c from mitochondria (GO:0001836)	4/19	0.201265	9.81535
epithelial tube formation (GO:0072175)	3/7	0.0996932	9.79127
microtubule polymerization or depolymerization (GO:0031109)	5/24	0.129292	9.76515
cellular response to cytokine stimulus (GO:0071345)	41/457	0.021785	9.7525
regulation of cell cycle (GO:0051726)	23/216	0.0372307	9.75138
formation of extrachromosomal circular DNA (GO:0001325)	3/12	0.232463	9.75122
negative regulation of lymphocyte differentiation (GO:0045620)	2/7	0.342453	9.66579
DNA replication initiation (GO:0006270)	5/25	0.144037	9.63063
acylglycerol homeostasis (GO:0055090)	5/23	0.118225	9.59189
regulation of microtubule polymerization or depolymerization (GO:0031110)	4/19	0.201265	9.55336
phenol-containing compound biosynthetic process (GO:0046189)	3/9	0.156906	9.54573
positive regulation of nitric oxide biosynthetic process (GO:0045429)	5/26	0.156906	9.47324
negative regulation of complement activation (GO:0045916)	2/7	0.342453	9.43121
positive regulation of amyloid precursor protein catabolic process (GO:1902993)	3/13	0.258876	9.42578
positive regulation of interleukin-6 secretion (GO:2000778)	4/18	0.177391	9.40177
DNA replication checkpoint (GO:0000076)	4/18	0.177391	9.39451
T-helper 17 cell differentiation (GO:0072539)	3/9	0.156906	9.37969
regulation of cell cycle process (GO:0010564)	12/91	0.0673707	9.37301
negative regulation of protein metabolic process (GO:0051248)	7/44	0.129292	9.33377
gland morphogenesis (GO:0022612)	2/7	0.342453	9.31809
negative regulation of tumor necrosis factor-mediated signaling pathway (GO:0010804)	4/18	0.177391	9.29365
regulation of fibroblast growth factor receptor signaling pathway (GO:0040036)	5/21	0.0918413	9.26863
negative regulation of extrinsic apoptotic signaling pathway in absence of ligand (GO:2001240)	5/24	0.129292	9.20055
negative regulation of signal transduction in absence of ligand (GO:1901099)	5/24	0.129292	9.1604
establishment of spindle localization (GO:0051293)	3/11	0.210111	9.15617
pharyngeal system development (GO:0060037)	4/18	0.177391	9.1441
positive regulation of nitric oxide metabolic process (GO:1904407)	5/26	0.156906	9.0969
regulation of cell-cell adhesion mediated by integrin (GO:0033632)	3/8	0.129292	9.05936
negative regulation of JAK-STAT cascade (GO:0046426)	8/48	0.0742127	9.00277
negative regulation of meiotic cell cycle (GO:0051447)	2/7	0.342453	8.97449
positive regulation of mitotic nuclear division (GO:0045840)	7/41	0.0998801	8.91255
limb development (GO:0060173)	5/25	0.144037	8.89439
cellular response to exogenous dsRNA (GO:0071360)	3/14	0.290196	8.88503
regulation of protein polymerization (GO:0032271)	5/31	0.226631	8.84666
regulation of protein homooligomerization (GO:0032462)	4/16	0.144037	8.81451
glycosaminoglycan catabolic process (GO:0006027)	8/57	0.144037	8.76322
regulation of MAPK cascade (GO:0043408)	21/204	0.0582082	8.76022
cytoskeleton-dependent cytokinesis (GO:0061640)	11/71	0.0409435	8.75348
positive regulation of vascular endothelial growth factor production (GO:0010575)	5/25	0.144037	8.75166
positive regulation of cell motility (GO:2000147)	20/180	0.0406755	8.75036
negative regulation of inflammatory response (GO:0050728)	10/79	0.129292	8.73598
positive regulation of monocyte chemotaxis (GO:0090026)	4/18	0.177391	8.72632
positive regulation of phospholipid transport (GO:2001140)	2/7	0.342453	8.70861
negative regulation of fibroblast growth factor receptor signaling pathway (GO:0040037)	3/13	0.258876	8.69379
response to purine-containing compound (GO:0014074)	4/18	0.177391	8.62235
regulation of interferon-alpha secretion (GO:1902739)	2/7	0.342453	8.61377
cell cycle G1/S phase transition (GO:0044843)	13/93	0.0406755	8.57313
neuron projection development (GO:0031175)	18/168	0.0673707	8.52934
spindle assembly checkpoint (GO:0071173)	4/18	0.177391	8.5147
negative regulation of chondrocyte differentiation (GO:0032331)	3/13	0.258876	8.48241
cellular response to fluid shear stress (GO:0071498)	3/13	0.258876	8.48016
positive regulation of T-helper 2 cell differentiation (GO:0045630)	2/7	0.342453	8.39558
nucleotide phosphorylation (GO:0046939)	2/9	0.408404	8.37088
V(D)J recombination (GO:0033151)	2/8	0.376577	8.36408
mitotic spindle checkpoint (GO:0071174)	4/18	0.177391	8.34153
G1/S transition of mitotic cell cycle (GO:0000082)	14/106	0.0426513	8.33615
replicative senescence (GO:0090399)	3/12	0.232463	8.32549
mitotic spindle assembly checkpoint (GO:0007094)	4/18	0.177391	8.30716
negative regulation of cartilage development (GO:0061037)	3/14	0.290196	8.30027
regulation of chromatin silencing (GO:0031935)	3/12	0.232463	8.29056
regulation of blood coagulation (GO:0030193)	5/31	0.226631	8.28862
negative regulation of angiogenesis (GO:0016525)	10/70	0.0742127	8.28358
positive regulation of nuclear division (GO:0051785)	5/26	0.156906	8.27635
cellular response to lipopolysaccharide (GO:0071222)	11/92	0.12994	8.27617
mesenchymal cell differentiation (GO:0048762)	7/42	0.109148	8.27461
DNA synthesis involved in DNA repair (GO:0000731)	10/66	0.0626518	8.26764
negative regulation of neuron projection regeneration (GO:0070571)	2/9	0.408404	8.25856
positive regulation of aspartic-type endopeptidase activity involved in amyloid precursor protein catabolic process (GO:1902961)	2/7	0.342453	8.23724
hematopoietic stem cell differentiation (GO:0060218)	2/7	0.342453	8.21058
regulation of chemokine biosynthetic process (GO:0045073)	2/8	0.376577	8.192
regulation of amyloid fibril formation (GO:1905906)	3/9	0.156906	8.1854
positive regulation of neuron death (GO:1901216)	6/39	0.189727	8.18222
chondrocyte development (GO:0002063)	2/7	0.342453	8.16857
endocardial cushion development (GO:0003197)	4/20	0.210111	8.16239
G2/M transition of mitotic cell cycle (GO:0000086)	15/127	0.0657638	8.15443
negative regulation of cell motility (GO:2000146)	13/98	0.053035	8.14947
regulation of epithelial to mesenchymal transition involved in endocardial cushion formation (GO:1905005)	2/7	0.342453	8.14156
negative regulation of T cell apoptotic process (GO:0070233)	3/10	0.182094	8.11456
DNA replication-dependent nucleosome assembly (GO:0006335)	3/11	0.210111	8.09971
chromatin disassembly (GO:0031498)	4/20	0.210111	8.09617
glomerular visceral epithelial cell differentiation (GO:0072112)	4/14	0.105567	8.0954
regulation of cyclin-dependent protein serine/threonine kinase activity (GO:0000079)	10/68	0.0689068	8.0726
positive regulation of mitotic sister chromatid separation (GO:1901970)	2/8	0.376577	8.07048
nucleosome disassembly (GO:0006337)	4/20	0.210111	8.06949
negative regulation of receptor biosynthetic process (GO:0010871)	2/7	0.342453	8.06221
positive regulation of spindle checkpoint (GO:0090232)	2/9	0.408404	8.06034
glomerular epithelial cell development (GO:0072310)	2/9	0.408404	8.05889
negative regulation of viral genome replication (GO:0045071)	8/51	0.0973445	8.01906
establishment of spindle orientation (GO:0051294)	4/22	0.249998	8.00383
macromolecule biosynthetic process (GO:0009059)	4/20	0.210111	7.99788
regulation of positive chemotaxis (GO:0050926)	2/9	0.408404	7.99554
regulation of skeletal muscle contraction (GO:0014819)	2/7	0.342453	7.94566
regulation of ossification (GO:0030278)	7/39	0.0849572	7.92901
positive regulation of neuroblast proliferation (GO:0002052)	2/8	0.376577	7.92496
positive regulation of T-helper cell differentiation (GO:0045624)	3/12	0.232463	7.90115
collagen biosynthetic process (GO:0032964)	2/7	0.342453	7.89261
regulation of neuron projection development (GO:0010975)	15/120	0.0467918	7.87712
nucleoside diphosphate metabolic process (GO:0009132)	2/8	0.376577	7.84168
chondroitin sulfate catabolic process (GO:0030207)	3/14	0.290196	7.78308
regulation of cytokinesis (GO:0032465)	9/78	0.210111	7.78138
negative regulation of hemostasis (GO:1900047)	3/14	0.290196	7.77558
positive regulation of phosphatidylinositol 3-kinase signaling (GO:0014068)	8/54	0.120244	7.75551
embryonic digestive tract development (GO:0048566)	4/21	0.232463	7.71851
regulated exocytosis (GO:0045055)	14/149	0.221237	7.7038
regulation of bone resorption (GO:0045124)	4/23	0.266833	7.6587
negative regulation of protein secretion (GO:0050709)	7/43	0.120244	7.65545
cellular response to interleukin-7 (GO:0098761)	4/20	0.210111	7.65422
mitotic spindle midzone assembly (GO:0051256)	3/11	0.210111	7.65116
positive regulation of transcription from RNA polymerase II promoter (GO:0045944)	58/849	0.159302	7.61783
regulation of response to cytokine stimulus (GO:0060759)	4/21	0.232463	7.55041
strand invasion (GO:0042148)	2/8	0.376577	7.54299
phasic smooth muscle contraction (GO:0014821)	3/13	0.258876	7.53417
response to type I interferon (GO:0034340)	2/8	0.376577	7.52268
regulation of leukocyte cell-cell adhesion (GO:1903037)	3/12	0.232463	7.50988
renal absorption (GO:0070293)	3/14	0.290196	7.50457
regulation of ubiquitin protein ligase activity (GO:1904666)	6/37	0.16517	7.45264
regulation of amyloid-beta formation (GO:1902003)	4/19	0.201265	7.41732
cellular response to oxygen-containing compound (GO:1901701)	26/275	0.0582082	7.39528
positive regulation of G2/M transition of mitotic cell cycle (GO:0010971)	3/17	0.367941	7.39509
chromosome organization (GO:0051276)	8/57	0.144037	7.39396
regulation of leukocyte chemotaxis (GO:0002688)	5/31	0.226631	7.37214
positive regulation of T cell cytokine production (GO:0002726)	3/13	0.258876	7.37102
response to prostaglandin E (GO:0034695)	3/13	0.258876	7.35668
regulation of aspartic-type endopeptidase activity involved in amyloid precursor protein catabolic process (GO:1902959)	2/9	0.408404	7.34408
positive regulation of nucleic acid-templated transcription (GO:1903508)	37/503	0.183927	7.30556
DNA strand elongation (GO:0022616)	3/14	0.290196	7.29488
positive regulation of metaphase/anaphase transition of cell cycle (GO:1902101)	2/8	0.376577	7.27233
positive regulation of mononuclear cell migration (GO:0071677)	4/20	0.210111	7.25392
epithelial to mesenchymal transition (GO:0001837)	6/38	0.177391	7.22787
positive regulation of cellular senescence (GO:2000774)	2/8	0.376577	7.21923
interleukin-7-mediated signaling pathway (GO:0038111)	4/20	0.210111	7.18347
protein-DNA complex disassembly (GO:0032986)	4/22	0.249998	7.17703
nucleoside phosphate biosynthetic process (GO:1901293)	2/10	0.435286	7.15628
regulation of cell cycle G2/M phase transition (GO:1902749)	11/85	0.0918413	7.14648
positive regulation of amyloid-beta clearance (GO:1900223)	2/7	0.342453	7.14453
positive regulation of alpha-beta T cell proliferation (GO:0046641)	3/14	0.290196	7.13745
regulation of response to biotic stimulus (GO:0002831)	2/8	0.376577	7.12758
C-terminal protein lipidation (GO:0006501)	10/76	0.109148	7.10961
negative regulation of type I interferon production (GO:0032480)	7/45	0.140277	7.09207
negative regulation of cytokine production (GO:0001818)	13/111	0.0973445	7.0425
positive regulation of biosynthetic process (GO:0009891)	4/23	0.266833	7.02603
negative regulation of chemokine production (GO:0032682)	3/14	0.290196	7.02397
cellular response to organic cyclic compound (GO:0071407)	15/136	0.0918413	7.01796
sensory perception (GO:0007600)	7/55	0.232463	6.99891
keratan sulfate catabolic process (GO:0042340)	3/13	0.258876	6.97848
positive regulation of aspartic-type peptidase activity (GO:1905247)	2/7	0.342453	6.94383
triglyceride homeostasis (GO:0070328)	5/29	0.202085	6.94327
positive regulation of cytokine production (GO:0001819)	19/221	0.210111	6.9429
negative regulation of toll-like receptor signaling pathway (GO:0034122)	5/32	0.2349	6.93807
negative regulation of cell migration (GO:0030336)	14/122	0.0893061	6.9378
dermatan sulfate biosynthetic process (GO:0030208)	3/13	0.258876	6.93429
positive regulation of cell aging (GO:0090343)	2/9	0.408404	6.92535
phospholipid scrambling (GO:0017121)	2/9	0.408404	6.9246
kidney development (GO:0001822)	8/64	0.202085	6.904
positive regulation of cellular biosynthetic process (GO:0031328)	15/160	0.2024	6.89165
regulation of T-helper 1 cell differentiation (GO:0045625)	2/8	0.376577	6.87146
negative regulation of cytokine biosynthetic process (GO:0042036)	4/22	0.249998	6.8615
nucleoside triphosphate biosynthetic process (GO:0009142)	2/10	0.435286	6.85688
regulation of nuclear division (GO:0051783)	4/22	0.249998	6.85473
aminoglycan metabolic process (GO:0006022)	5/31	0.226631	6.83172
regulation of interleukin-13 production (GO:0032656)	2/8	0.376577	6.82469
positive regulation of cell cycle G2/M phase transition (GO:1902751)	3/18	0.376577	6.81695
establishment of mitotic spindle orientation (GO:0000132)	3/15	0.326545	6.8045
protein localization to chromosome, centromeric region (GO:0071459)	3/16	0.342453	6.78436
renal filtration cell differentiation (GO:0061318)	2/7	0.342453	6.77433
dermatan sulfate metabolic process (GO:0030205)	3/14	0.290196	6.7646
skeletal system development (GO:0001501)	15/147	0.142541	6.76016
nucleoside diphosphate phosphorylation (GO:0006165)	2/9	0.408404	6.71478
protein complex subunit organization (GO:0071822)	7/46	0.148295	6.71353
positive regulation of smooth muscle cell migration (GO:0014911)	2/11	0.469235	6.71222
cellular response to laminar fluid shear stress (GO:0071499)	2/8	0.376577	6.6846
regulation of chromosome segregation (GO:0051983)	5/30	0.210111	6.67592
glycosaminoglycan biosynthetic process (GO:0006024)	12/100	0.104962	6.66358
positive regulation of interferon-alpha secretion (GO:1902741)	2/7	0.342453	6.63156
positive regulation of DNA-directed DNA polymerase activity (GO:1900264)	2/7	0.342453	6.60728
cellular response to alcohol (GO:0097306)	5/29	0.202085	6.59797
positive regulation of histone H3-K9 methylation (GO:0051574)	2/8	0.376577	6.54769
glomerular epithelial cell differentiation (GO:0072311)	2/7	0.342453	6.52733
dendritic spine morphogenesis (GO:0060997)	3/17	0.367941	6.52516
cholesterol homeostasis (GO:0042632)	8/59	0.157547	6.50443
peptide catabolic process (GO:0043171)	4/26	0.335351	6.49844
response to granulocyte macrophage colony-stimulating factor (GO:0097012)	2/7	0.342453	6.48675
mesenchyme morphogenesis (GO:0072132)	3/16	0.342453	6.47677
hematopoietic progenitor cell differentiation (GO:0002244)	4/23	0.266833	6.47034
positive regulation of response to cytokine stimulus (GO:0060760)	3/15	0.326545	6.45409
cellular response to granulocyte macrophage colony-stimulating factor stimulus (GO:0097011)	2/7	0.342453	6.43895
transepithelial transport (GO:0070633)	2/9	0.408404	6.42135
regulation of multicellular organismal development (GO:2000026)	6/44	0.245228	6.4151
negative regulation of cell-cell adhesion (GO:0022408)	5/32	0.2349	6.41335
negative regulation of coagulation (GO:0050819)	3/16	0.342453	6.34482
negative regulation of homeostatic process (GO:0032845)	5/29	0.202085	6.32495
pituitary gland development (GO:0021983)	2/8	0.376577	6.30787
DNA replication-dependent nucleosome organization (GO:0034723)	3/11	0.210111	6.29389
positive regulation of cell adhesion mediated by integrin (GO:0033630)	3/15	0.326545	6.28216
microglial cell activation (GO:0001774)	2/8	0.376577	6.27102
myelin maintenance (GO:0043217)	2/9	0.408404	6.27048
regulation of natural killer cell chemotaxis (GO:2000501)	2/8	0.376577	6.26067
regulation of apoptotic process (GO:0042981)	55/816	0.202085	6.25183
glycerophospholipid catabolic process (GO:0046475)	3/16	0.342453	6.18802
glomerular visceral epithelial cell development (GO:0072015)	2/9	0.408404	6.18789
regulation of interferon-gamma production (GO:0032649)	6/44	0.245228	6.18349
dermatan sulfate proteoglycan biosynthetic process (GO:0050651)	3/16	0.342453	6.17623
double-strand break repair via synthesis-dependent strand annealing (GO:0045003)	2/9	0.408404	6.11879
sulfur amino acid biosynthetic process (GO:0000097)	2/8	0.376577	6.10086
peptide hormone secretion (GO:0030072)	4/26	0.335351	6.08924
biomineral tissue development (GO:0031214)	2/9	0.408404	6.08246
DNA recombinase assembly (GO:0000730)	2/9	0.408404	6.06888
digestive tract morphogenesis (GO:0048546)	3/16	0.342453	6.06268
positive regulation of chemotaxis (GO:0050921)	7/49	0.177391	6.05041
regulation of Wnt signaling pathway (GO:0030111)	11/110	0.245228	6.0291
exocrine system development (GO:0035272)	2/9	0.408404	6.00238
negative regulation of tyrosine phosphorylation of STAT protein (GO:0042532)	2/10	0.435286	6.00001
regulation of cell proliferation (GO:0042127)	54/741	0.0918413	5.99262
regulation of microtubule cytoskeleton organization (GO:0070507)	4/24	0.290196	5.97531
membrane lipid catabolic process (GO:0046466)	2/9	0.408404	5.97231
tooth mineralization (GO:0034505)	2/8	0.376577	5.97075
stem cell differentiation (GO:0048863)	5/34	0.266833	5.95714
positive regulation of mesonephros development (GO:0061213)	3/16	0.342453	5.95401
regulation of nitrogen compound metabolic process (GO:0051171)	2/9	0.408404	5.93772
sterol homeostasis (GO:0055092)	8/59	0.157547	5.92831
collagen fibril organization (GO:0030199)	5/30	0.210111	5.92331
regulation of G1/S transition of mitotic cell cycle (GO:2000045)	6/47	0.290078	5.90604
positive regulation of stem cell proliferation (GO:2000648)	3/18	0.376577	5.89532
regulation of exit from mitosis (GO:0007096)	3/16	0.342453	5.89239
positive regulation of cytosolic calcium ion concentration (GO:0007204)	14/134	0.144037	5.89219
apoptotic mitochondrial changes (GO:0008637)	5/35	0.290078	5.87283
plasma membrane organization (GO:0007009)	5/37	0.324855	5.87248
regulation of interleukin-10 production (GO:0032653)	4/26	0.335351	5.87065
myeloid leukocyte mediated immunity (GO:0002444)	2/10	0.435286	5.86856
adenylate cyclase-inhibiting G-protein coupled receptor signaling pathway (GO:0007193)	8/64	0.202085	5.85213
regulation of tyrosine phosphorylation of STAT protein (GO:0042509)	7/62	0.319709	5.84023
regulation of transcription involved in cell fate commitment (GO:0060850)	2/8	0.376577	5.81762
alpha-amino acid metabolic process (GO:1901605)	5/32	0.2349	5.7839
response to interleukin-4 (GO:0070670)	2/10	0.435286	5.78131
G2 DNA damage checkpoint (GO:0031572)	5/33	0.252946	5.76422
positive regulation of calcium ion transport into cytosol (GO:0010524)	5/33	0.252946	5.72758
bone development (GO:0060348)	5/35	0.290078	5.7263
epithelial cell development (GO:0002064)	3/17	0.367941	5.72586
regulation of DNA-directed DNA polymerase activity (GO:1900262)	2/7	0.342453	5.72191
arachidonate transport (GO:1903963)	2/9	0.408404	5.68447
regulation of protein metabolic process (GO:0051246)	7/60	0.290196	5.68329
negative regulation of insulin secretion (GO:0046676)	3/16	0.342453	5.67379
androgen biosynthetic process (GO:0006702)	2/11	0.469235	5.67109
C-terminal protein amino acid modification (GO:0018410)	10/83	0.156906	5.64882
negative regulation of wound healing (GO:0061045)	4/26	0.335351	5.63815
negative regulation of activin receptor signaling pathway (GO:0032926)	2/10	0.435286	5.60923
lipopolysaccharide-mediated signaling pathway (GO:0031663)	3/17	0.367941	5.60694
regulation of T-helper 2 cell cytokine production (GO:2000551)	2/9	0.408404	5.60313
fibrinolysis (GO:0042730)	3/17	0.367941	5.5904
myelination (GO:0042552)	5/38	0.339586	5.58852
regulation of fatty acid oxidation (GO:0046320)	3/14	0.290196	5.57753
bone morphogenesis (GO:0060349)	3/17	0.367941	5.57306
positive regulation of vascular endothelial cell proliferation (GO:1905564)	2/10	0.435286	5.54887
septin ring assembly (GO:0000921)	3/16	0.342453	5.53296
positive regulation of fatty acid oxidation (GO:0046321)	2/12	0.498667	5.47351
positive regulation of cellular metabolic process (GO:0031325)	10/93	0.225793	5.45037
endocardial cushion morphogenesis (GO:0003203)	3/16	0.342453	5.42765
regulation of pathway-restricted SMAD protein phosphorylation (GO:0060393)	8/60	0.166791	5.42438
negative regulation of T-helper cell differentiation (GO:0045623)	2/9	0.408404	5.40871
T-helper 1 type immune response (GO:0042088)	2/8	0.376577	5.36397
positive regulation of mitotic metaphase/anaphase transition (GO:0045842)	2/9	0.408404	5.36077
positive regulation of insulin secretion involved in cellular response to glucose stimulus (GO:0035774)	2/11	0.469235	5.35374
arachidonic acid secretion (GO:0050482)	2/9	0.408404	5.34968
cellular lipid catabolic process (GO:0044242)	4/25	0.319709	5.34525
negative regulation of peptide hormone secretion (GO:0090278)	3/17	0.367941	5.32484
regulation of cellular response to growth factor stimulus (GO:0090287)	3/19	0.408404	5.32477
macrophage activation (GO:0042116)	3/18	0.376577	5.30041
cytoskeleton-dependent intracellular transport (GO:0030705)	4/27	0.342453	5.29304
positive regulation of cell cycle arrest (GO:0071158)	9/83	0.249998	5.27418
cellular response to dsRNA (GO:0071359)	3/17	0.367941	5.26368
glucose import (GO:0046323)	2/10	0.435286	5.25861
regulation of viral genome replication (GO:0045069)	8/64	0.202085	5.247
embryonic digestive tract morphogenesis (GO:0048557)	2/10	0.435286	5.24301
cardiac epithelial to mesenchymal transition (GO:0060317)	3/17	0.367941	5.24087
PERK-mediated unfolded protein response (GO:0036499)	3/13	0.258876	5.23482
cellular response to decreased oxygen levels (GO:0036294)	8/65	0.210111	5.23471
regulation of interferon-alpha production (GO:0032647)	3/17	0.367941	5.23442
positive regulation of epidermis development (GO:0045684)	2/10	0.435286	5.2309
regulation of inflammatory response (GO:0050727)	17/167	0.105521	5.22725
negative regulation of epithelial cell proliferation (GO:0050680)	8/67	0.227781	5.22566
very-low-density lipoprotein particle remodeling (GO:0034372)	2/10	0.435286	5.22057
anaphase-promoting complex-dependent catabolic process (GO:0031145)	9/80	0.227781	5.2133
regulation of chemokine production (GO:0032642)	3/19	0.408404	5.20929
positive regulation of transferase activity (GO:0051347)	14/138	0.159302	5.20528
DNA repair complex assembly (GO:0090735)	2/9	0.408404	5.18991
regulation of dopamine receptor signaling pathway (GO:0060159)	2/9	0.408404	5.18064
positive regulation of cytokinesis (GO:0032467)	5/35	0.290078	5.15471
integrin activation (GO:0033622)	2/9	0.408404	5.14695
regulation of muscle system process (GO:0090257)	2/10	0.435286	5.1318
positive regulation of pathway-restricted SMAD protein phosphorylation (GO:0010862)	6/48	0.300169	5.12828
cellular response to lipid (GO:0071396)	17/179	0.156906	5.12528
negative regulation of lymphocyte apoptotic process (GO:0070229)	2/10	0.435286	5.1147
positive regulation of CD4-positive, alpha-beta T cell activation (GO:2000516)	2/8	0.376577	5.09295
regulation of respiratory burst (GO:0060263)	2/11	0.469235	5.09069
DNA damage response, signal transduction by p53 class mediator resulting in cell cycle arrest (GO:0006977)	8/63	0.197483	5.08852
endoderm formation (GO:0001706)	5/37	0.324855	5.08823
positive regulation of chromosome segregation (GO:0051984)	2/12	0.498667	5.07526
positive regulation of transport (GO:0051050)	6/45	0.258851	5.05221
gonad development (GO:0008406)	6/50	0.331522	5.0476
regulation of cell morphogenesis involved in differentiation (GO:0010769)	5/37	0.324855	5.03215
positive regulation of cytokine secretion (GO:0050715)	9/74	0.180802	5.01816
negative regulation of smooth muscle cell proliferation (GO:0048662)	4/28	0.367941	5.00244
regulation of integrin activation (GO:0033623)	2/10	0.435286	4.98531
chondroitin sulfate proteoglycan biosynthetic process (GO:0050650)	4/26	0.335351	4.97526
regulation of tissue remodeling (GO:0034103)	3/18	0.376577	4.96673
regulation of dendrite morphogenesis (GO:0048814)	6/45	0.258851	4.95529
positive regulation of response to stimulus (GO:0048584)	7/55	0.232463	4.94332
regulation of nitric oxide biosynthetic process (GO:0045428)	5/33	0.252946	4.9412
negative regulation of lipid storage (GO:0010888)	3/17	0.367941	4.9363
negative regulation of protein processing (GO:0010955)	3/16	0.342453	4.92282
regulation of single stranded viral RNA replication via double stranded DNA intermediate (GO:0045091)	2/11	0.469235	4.9106
regulation of endothelial cell differentiation (GO:0045601)	2/10	0.435286	4.90339
negative regulation of striated muscle cell differentiation (GO:0051154)	3/17	0.367941	4.89805
homocysteine metabolic process (GO:0050667)	2/10	0.435286	4.89508
regulation of vasculature development (GO:1901342)	4/29	0.376577	4.88404
regulation of DNA binding (GO:0051101)	7/53	0.210111	4.87669
regulation of cytosolic calcium ion concentration (GO:0051480)	14/138	0.159302	4.87115
alpha-amino acid catabolic process (GO:1901606)	5/40	0.361229	4.86816
inflammatory response (GO:0006954)	20/253	0.290078	4.84136
regulation of immunoglobulin secretion (GO:0051023)	2/10	0.435286	4.82668
positive regulation of mitotic cell cycle spindle assembly checkpoint (GO:0090267)	2/8	0.376577	4.82562
protein heterooligomerization (GO:0051291)	6/50	0.331522	4.81167
neuron projection fasciculation (GO:0106030)	2/11	0.469235	4.79365
signal transduction involved in mitotic G1 DNA damage checkpoint (GO:0072431)	8/64	0.202085	4.79148
chondroitin sulfate biosynthetic process (GO:0030206)	4/21	0.232463	4.78584
positive regulation of kidney development (GO:0090184)	2/7	0.342453	4.77351
positive regulation of transcription of Notch receptor target (GO:0007221)	3/18	0.376577	4.77292
positive regulation of epithelial cell differentiation (GO:0030858)	3/20	0.412823	4.76087
reverse cholesterol transport (GO:0043691)	3/18	0.376577	4.7588
positive regulation of gene expression (GO:0010628)	51/772	0.258876	4.74196
positive regulation of immunoglobulin secretion (GO:0051024)	2/10	0.435286	4.72918
epithelial cell migration (GO:0010631)	5/37	0.324855	4.72682
negative regulation of reproductive process (GO:2000242)	2/11	0.469235	4.72279
response to vitamin D (GO:0033280)	2/9	0.408404	4.72235
positive regulation of cell projection organization (GO:0031346)	8/64	0.202085	4.72078
macrophage migration (GO:1905517)	2/11	0.469235	4.7199
regulation of sprouting angiogenesis (GO:1903670)	3/20	0.412823	4.71502
mitotic spindle assembly (GO:0090307)	6/47	0.290078	4.71206
collagen metabolic process (GO:0032963)	2/13	0.52712	4.70659
negative regulation of B cell activation (GO:0050869)	3/18	0.376577	4.70401
negative regulation of lymphocyte activation (GO:0051250)	3/20	0.412823	4.69498
positive regulation of circadian rhythm (GO:0042753)	2/11	0.469235	4.68962
extracellular matrix disassembly (GO:0022617)	9/79	0.218366	4.68412
septin ring organization (GO:0031106)	3/18	0.376577	4.67982
positive regulation of calcium ion import (GO:0090280)	2/11	0.469235	4.67494
angiotensin maturation (GO:0002003)	2/12	0.498667	4.6597
response to laminar fluid shear stress (GO:0034616)	2/11	0.469235	4.63734
phosphatidylinositol-3-phosphate biosynthetic process (GO:0036092)	2/9	0.408404	4.63297
negative regulation of cell activation (GO:0050866)	2/11	0.469235	4.61349
heart trabecula morphogenesis (GO:0061384)	3/19	0.408404	4.57456
response to organic cyclic compound (GO:0014070)	8/70	0.252946	4.57447
regulation of axon regeneration (GO:0048679)	2/11	0.469235	4.56197
negative regulation of sodium ion transmembrane transporter activity (GO:2000650)	2/11	0.469235	4.55688
negative regulation of smooth muscle cell migration (GO:0014912)	3/15	0.326545	4.54944
adenylate cyclase-modulating G-protein coupled receptor signaling pathway (GO:0007188)	13/135	0.225793	4.52083
serine family amino acid catabolic process (GO:0009071)	2/10	0.435286	4.52059
sulfur compound biosynthetic process (GO:0044272)	12/123	0.234248	4.50738
dorsal/ventral axis specification (GO:0009950)	2/11	0.469235	4.5017
negative regulation of catenin import into nucleus (GO:0035414)	2/10	0.435286	4.49631
regulation of phosphatidylinositol 3-kinase signaling (GO:0014066)	9/81	0.232463	4.49533
negative regulation of blood vessel morphogenesis (GO:2000181)	8/66	0.218243	4.49187
positive regulation of interferon-alpha production (GO:0032727)	3/20	0.412823	4.48806
ephrin receptor signaling pathway (GO:0048013)	9/83	0.249998	4.47761
positive regulation of ion transport (GO:0043270)	6/47	0.290078	4.47291
G-quadruplex DNA unwinding (GO:0044806)	2/8	0.376577	4.46247
positive regulation of non-canonical Wnt signaling pathway (GO:2000052)	2/9	0.408404	4.44665
cardiac muscle cell action potential (GO:0086001)	4/30	0.384154	4.44638
regulation of dendrite development (GO:0050773)	5/38	0.339586	4.43835
drug transmembrane transport (GO:0006855)	2/12	0.498667	4.43648
hexose transmembrane transport (GO:0035428)	3/20	0.412823	4.42906
neuron development (GO:0048666)	14/145	0.202085	4.42263
positive regulation of phospholipase activity (GO:0010518)	3/20	0.412823	4.40304
positive regulation of sodium ion transmembrane transporter activity (GO:2000651)	2/12	0.498667	4.40181
neural crest cell migration (GO:0001755)	4/29	0.376577	4.39161
negative regulation of pri-miRNA transcription from RNA polymerase II promoter (GO:1902894)	2/10	0.435286	4.36802
positive regulation of signal transduction (GO:0009967)	18/207	0.210111	4.35666
mesenchyme development (GO:0060485)	3/17	0.367941	4.35268
negative regulation of epithelial to mesenchymal transition (GO:0010719)	4/26	0.335351	4.34591
negative regulation of binding (GO:0051100)	9/83	0.249998	4.34002
mitotic G2 DNA damage checkpoint (GO:0007095)	3/18	0.376577	4.33097
negative regulation of protein binding (GO:0032091)	8/68	0.232463	4.32749
positive regulation of leukocyte chemotaxis (GO:0002690)	7/62	0.319709	4.32732
positive regulation of macromolecule metabolic process (GO:0010604)	21/277	0.331522	4.32457
positive regulation of phagocytosis (GO:0050766)	5/40	0.361229	4.3231
positive regulation of programmed cell death (GO:0043068)	21/258	0.232463	4.31991
regulation of G2/M transition of mitotic cell cycle (GO:0010389)	13/150	0.331522	4.3139
positive regulation of transcription, DNA-templated (GO:0045893)	70/1121	0.290196	4.31001
negative regulation of blood coagulation (GO:0030195)	5/37	0.324855	4.30396
regulation of macrophage derived foam cell differentiation (GO:0010743)	4/30	0.384154	4.29702
negative regulation of peptide secretion (GO:0002792)	2/12	0.498667	4.29532
axon development (GO:0061564)	10/95	0.234347	4.2899
positive regulation of mesenchymal cell proliferation (GO:0002053)	2/12	0.498667	4.28242
DNA topological change (GO:0006265)	2/10	0.435286	4.26987
positive regulation of apoptotic process (GO:0043065)	23/308	0.324855	4.24828
positive regulation of branching involved in ureteric bud morphogenesis (GO:0090190)	2/13	0.52712	4.22325
neurogenesis (GO:0022008)	6/51	0.342453	4.21434
regulation of hemopoiesis (GO:1903706)	2/12	0.498667	4.20889
monocarboxylic acid biosynthetic process (GO:0072330)	7/69	0.376577	4.1935
regulation of mitochondrial depolarization (GO:0051900)	2/11	0.469235	4.17631
protein heterotetramerization (GO:0051290)	3/20	0.412823	4.17084
heart process (GO:0003015)	2/12	0.498667	4.1648
negative regulation of viral life cycle (GO:1903901)	7/62	0.319709	4.15923
adrenal gland development (GO:0030325)	2/11	0.469235	4.15836
positive regulation of amyloid-beta formation (GO:1902004)	2/11	0.469235	4.14099
substrate adhesion-dependent cell spreading (GO:0034446)	4/33	0.43265	4.13146
negative regulation of G-protein coupled receptor protein signaling pathway (GO:0045744)	3/22	0.460273	4.1268
cellular response to molecule of bacterial origin (GO:0071219)	9/85	0.266833	4.10927
regulation of endothelial cell chemotaxis (GO:2001026)	2/14	0.555907	4.0701
negative regulation of cytokine-mediated signaling pathway (GO:0001960)	5/41	0.376577	4.0694
negative regulation of sodium ion transmembrane transport (GO:1902306)	2/11	0.469235	4.04969
positive regulation of heart contraction (GO:0045823)	3/20	0.412823	4.04129
negative regulation of innate immune response (GO:0045824)	3/21	0.435286	4.03972
regulation of T-helper 2 cell differentiation (GO:0045628)	2/9	0.408404	4.03309
regulation of interleukin-6 production (GO:0032675)	5/43	0.390476	4.02528
positive regulation of tumor necrosis factor secretion (GO:1904469)	2/12	0.498667	4.00841
nucleobase-containing small molecule interconversion (GO:0015949)	4/32	0.411956	4.00155
negative regulation of response to stimulus (GO:0048585)	12/128	0.270582	3.99621
positive regulation of transcription from RNA polymerase II promoter in response to endoplasmic reticulum stress (GO:1990440)	2/12	0.498667	3.99486
regulation of myotube differentiation (GO:0010830)	3/20	0.412823	3.99127
regulation of lipoprotein lipase activity (GO:0051004)	3/21	0.435286	3.96409
regulation of catenin import into nucleus (GO:0035412)	3/20	0.412823	3.96399
negative regulation of macromolecule biosynthetic process (GO:0010558)	3/21	0.435286	3.94671
acute inflammatory response (GO:0002526)	4/29	0.376577	3.94536
response to sterol (GO:0036314)	2/12	0.498667	3.93831
positive regulation of JAK-STAT cascade (GO:0046427)	7/65	0.342453	3.93667
regulation of megakaryocyte differentiation (GO:0045652)	6/50	0.331522	3.93396
regulation of mitotic centrosome separation (GO:0046602)	2/12	0.498667	3.93325
regulation of epidermal cell differentiation (GO:0045604)	3/21	0.435286	3.92521
positive regulation of T cell proliferation (GO:0042102)	7/62	0.319709	3.92126
negative regulation of cellular process (GO:0048523)	37/535	0.284089	3.91235
positive regulation of tyrosine phosphorylation of STAT protein (GO:0042531)	6/54	0.372634	3.90382
regulation of T cell chemotaxis (GO:0010819)	2/11	0.469235	3.89654
entrainment of circadian clock by photoperiod (GO:0043153)	3/21	0.435286	3.89048
odontogenesis (GO:0042476)	5/42	0.376577	3.88517
regulation of toll-like receptor signaling pathway (GO:0034121)	3/21	0.435286	3.88076
negative regulation of myotube differentiation (GO:0010832)	2/12	0.498667	3.86769
regulation of neuroblast proliferation (GO:1902692)	2/11	0.469235	3.86483
positive regulation of defense response (GO:0031349)	8/75	0.313912	3.84249
photoperiodism (GO:0009648)	3/22	0.460273	3.83832
internal protein amino acid acetylation (GO:0006475)	2/12	0.498667	3.83528
response to interferon-beta (GO:0035456)	3/20	0.412823	3.81739
positive regulation of cell proliferation (GO:0008284)	30/425	0.324855	3.81642
positive regulation of activated T cell proliferation (GO:0042104)	3/20	0.412823	3.80549
regulation of pseudopodium assembly (GO:0031272)	2/13	0.52712	3.8014
negative regulation of transcription, DNA-templated (GO:0045892)	52/814	0.336357	3.79543
epoxygenase P450 pathway (GO:0019373)	3/22	0.460273	3.78502
positive regulation of toll-like receptor 3 signaling pathway (GO:0034141)	1/7	0.699714	3.77807
regulation of interleukin-2 biosynthetic process (GO:0045076)	2/13	0.52712	3.75242
keratan sulfate biosynthetic process (GO:0018146)	4/30	0.384154	3.74741
positive regulation of neuron projection development (GO:0010976)	10/98	0.258876	3.74712
iron ion transport (GO:0006826)	2/13	0.52712	3.73477
regulation of nitric-oxide synthase biosynthetic process (GO:0051769)	2/13	0.52712	3.72401
mesonephros development (GO:0001823)	2/12	0.498667	3.72291
positive regulation of ossification (GO:0045778)	6/53	0.361229	3.72259
regulation of bone remodeling (GO:0046850)	2/13	0.52712	3.72149
negative regulation of cell projection organization (GO:0031345)	5/42	0.376577	3.71754
positive regulation of alcohol biosynthetic process (GO:1902932)	2/11	0.469235	3.70833
regulation of histone H3-K9 methylation (GO:0051570)	2/12	0.498667	3.70786
regulation of transforming growth factor beta2 production (GO:0032909)	1/7	0.699714	3.68339
cellular response to interleukin-4 (GO:0071353)	2/10	0.435286	3.67492
neutrophil chemotaxis (GO:0030593)	6/54	0.372634	3.66971
positive regulation of interleukin-10 production (GO:0032733)	3/23	0.471411	3.65829
positive regulation of peptidyl-tyrosine phosphorylation (GO:0050731)	11/117	0.303945	3.65619
positive regulation of cardiocyte differentiation (GO:1905209)	2/13	0.52712	3.64891
positive regulation of response to external stimulus (GO:0032103)	9/91	0.332336	3.6376
positive regulation of plasma membrane bounded cell projection assembly (GO:0120034)	7/70	0.379852	3.6186
protein localization to kinetochore (GO:0034501)	2/13	0.52712	3.61652
regulation of amyloid precursor protein biosynthetic process (GO:0042984)	2/10	0.435286	3.61459
negative regulation of neuron projection development (GO:0010977)	6/52	0.342453	3.60973
T cell homeostasis (GO:0043029)	2/11	0.469235	3.60069
negative regulation by host of viral transcription (GO:0043922)	2/13	0.52712	3.59853
response to lipopolysaccharide (GO:0032496)	13/156	0.365051	3.58305
negative regulation of nuclear division (GO:0051784)	2/12	0.498667	3.58038
positive regulation of pseudopodium assembly (GO:0031274)	2/13	0.52712	3.57565
chondroitin sulfate metabolic process (GO:0030204)	4/31	0.408404	3.5701
oxygen homeostasis (GO:0032364)	1/7	0.699714	3.56959
positive regulation of multicellular organismal process (GO:0051240)	16/203	0.361229	3.53736
peripheral nervous system development (GO:0007422)	3/23	0.471411	3.52855
regulation of neuron apoptotic process (GO:0043523)	9/90	0.324855	3.52534
endodermal cell differentiation (GO:0035987)	4/33	0.43265	3.52468
positive regulation of immune response (GO:0050778)	6/55	0.376577	3.50744
male gonad development (GO:0008584)	5/44	0.408404	3.49565
inositol phosphate metabolic process (GO:0043647)	5/48	0.445139	3.48727
negative regulation of neuron apoptotic process (GO:0043524)	7/64	0.340768	3.4855
regulation of mesenchymal cell proliferation (GO:0010464)	2/13	0.52712	3.47994
macrophage chemotaxis (GO:0048246)	2/11	0.469235	3.46843
positive regulation of superoxide anion generation (GO:0032930)	2/12	0.498667	3.46676
development of primary male sexual characteristics (GO:0046546)	5/44	0.408404	3.46409
serine family amino acid biosynthetic process (GO:0009070)	2/13	0.52712	3.45696
response to histamine (GO:0034776)	2/11	0.469235	3.45357
purine nucleoside monophosphate biosynthetic process (GO:0009127)	2/13	0.52712	3.44935
negative regulation of cell communication (GO:0010648)	8/79	0.342453	3.43219
regulation of axonogenesis (GO:0050770)	6/56	0.379852	3.42442
positive regulation of dendrite development (GO:1900006)	4/33	0.43265	3.42309
negative regulation of protein import into nucleus (GO:0042308)	3/23	0.471411	3.40957
steroid metabolic process (GO:0008202)	9/100	0.390476	3.40877
granulocyte activation (GO:0036230)	2/10	0.435286	3.40756
cellular response to growth factor stimulus (GO:0071363)	12/140	0.361229	3.40201
protein complex assembly (GO:0006461)	15/190	0.376577	3.40112
neutrophil activation (GO:0042119)	2/15	0.588848	3.35211
cellular modified amino acid catabolic process (GO:0042219)	2/13	0.52712	3.33017
regulation of interferon-gamma-mediated signaling pathway (GO:0060334)	3/23	0.471411	3.32744
retrograde transport, vesicle recycling within Golgi (GO:0000301)	1/7	0.699714	3.32595
chromatin silencing at rDNA (GO:0000183)	2/12	0.498667	3.31794
regulation of T cell apoptotic process (GO:0070232)	2/11	0.469235	3.31559
dendrite morphogenesis (GO:0048813)	4/33	0.43265	3.30498
regulation of wound healing (GO:0061041)	4/35	0.460273	3.2985
regulation of MAP kinase activity (GO:0043405)	8/88	0.408404	3.29815
negative regulation of cellular metabolic process (GO:0031324)	4/35	0.460273	3.28381
cholesterol transport (GO:0030301)	5/45	0.408404	3.28155
regulation of cytolysis (GO:0042268)	2/14	0.555907	3.27569
regulation of anatomical structure morphogenesis (GO:0022603)	8/83	0.376577	3.26882
positive regulation of blood circulation (GO:1903524)	3/24	0.498667	3.26718
eye development (GO:0001654)	5/44	0.408404	3.24895
regulation of triglyceride biosynthetic process (GO:0010866)	2/14	0.555907	3.24505
regulation of calcium ion transport into cytosol (GO:0010522)	3/23	0.471411	3.24364
axonal fasciculation (GO:0007413)	2/13	0.52712	3.23851
phosphatidylcholine metabolic process (GO:0046470)	7/72	0.408404	3.23394
amyloid-beta metabolic process (GO:0050435)	2/15	0.588848	3.23375
regulation of mitotic cell cycle (GO:0007346)	14/166	0.335351	3.22908
outflow tract septum morphogenesis (GO:0003148)	3/23	0.471411	3.2279
neuron fate commitment (GO:0048663)	2/14	0.555907	3.21785
negative regulation of lipid localization (GO:1905953)	2/10	0.435286	3.20489
fatty acid transport (GO:0015908)	2/15	0.588848	3.20099
nonribosomal peptide biosynthetic process (GO:0019184)	2/13	0.52712	3.19987
central nervous system neuron differentiation (GO:0021953)	4/33	0.43265	3.19854
regulation of granulocyte chemotaxis (GO:0071622)	2/14	0.555907	3.19516
negative regulation of cell cycle G1/S phase transition (GO:1902807)	3/23	0.471411	3.19144
monosaccharide transport (GO:0015749)	2/15	0.588848	3.19003
membrane depolarization (GO:0051899)	5/44	0.408404	3.18305
regulation of DNA recombination (GO:0000018)	4/34	0.439668	3.18299
regulation of keratinocyte apoptotic process (GO:1902172)	1/7	0.699714	3.17868
positive regulation of interleukin-8 production (GO:0032757)	5/45	0.408404	3.17119
DNA conformation change (GO:0071103)	3/19	0.408404	3.1689
negative regulation of protein oligomerization (GO:0032460)	2/13	0.52712	3.1688
regulation of interleukin-12 production (GO:0032655)	4/34	0.439668	3.16621
triglyceride-rich lipoprotein particle remodeling (GO:0034370)	2/14	0.555907	3.16304
keratan sulfate metabolic process (GO:0042339)	4/35	0.460273	3.16236
phospholipid efflux (GO:0033700)	2/13	0.52712	3.15351
regulation of osteoblast differentiation (GO:0045667)	7/70	0.379852	3.14857
cellular response to heat (GO:0034605)	5/48	0.445139	3.14494
negative regulation of immune system process (GO:0002683)	5/45	0.408404	3.14242
regulation of actomyosin structure organization (GO:0110020)	2/13	0.52712	3.14188
transcription initiation from RNA polymerase II promoter (GO:0006367)	13/161	0.379852	3.14056
phospholipase C-activating G-protein coupled receptor signaling pathway (GO:0007200)	9/92	0.34126	3.13954
positive regulation of ubiquitin-protein transferase activity (GO:0051443)	4/32	0.411956	3.1391
signal transduction involved in G2 DNA damage checkpoint (GO:0072425)	2/13	0.52712	3.138
positive regulation of protein metabolic process (GO:0051247)	9/97	0.376577	3.13598
plasma membrane bounded cell projection organization (GO:0120036)	11/119	0.324855	3.13137
positive regulation of G1/S transition of mitotic cell cycle (GO:1900087)	2/17	0.647568	3.11961
cellular response to sterol (GO:0036315)	2/12	0.498667	3.1088
negative regulation of neuron death (GO:1901215)	8/84	0.376577	3.10402
positive regulation of granulocyte macrophage colony-stimulating factor production (GO:0032725)	2/13	0.52712	3.09126
glucose transport (GO:0015758)	3/23	0.471411	3.08847
DNA damage response, signal transduction by p53 class mediator (GO:0030330)	8/83	0.376577	3.08743
sodium ion import across plasma membrane (GO:0098719)	2/16	0.6164	3.08181
cellular response to mechanical stimulus (GO:0071260)	5/49	0.463431	3.07346
positive regulation of tumor necrosis factor production (GO:0032760)	5/48	0.445139	3.05888
aromatic compound catabolic process (GO:0019439)	1/7	0.699714	3.05875
telencephalon cell migration (GO:0022029)	1/7	0.699714	3.0583
positive regulation of DNA biosynthetic process (GO:2000573)	6/56	0.379852	3.04937
phosphatidylinositol-mediated signaling (GO:0048015)	6/57	0.400816	3.04935
regulation of sister chromatid cohesion (GO:0007063)	2/13	0.52712	3.04888
cellular response to organonitrogen compound (GO:0071417)	9/98	0.376577	3.04823
adenylate cyclase-inhibiting G-protein coupled glutamate receptor signaling pathway (GO:0007196)	1/7	0.699714	3.04541
negative regulation of macrophage derived foam cell differentiation (GO:0010745)	2/14	0.555907	3.04415
cellular response to bacterial lipopeptide (GO:0071221)	1/7	0.699714	3.03753
regulation of tumor necrosis factor secretion (GO:1904467)	2/16	0.6164	3.03716
negative regulation of protein complex assembly (GO:0031333)	4/36	0.471062	3.03284
interstrand cross-link repair (GO:0036297)	5/49	0.463431	3.02725
protein phosphorylation (GO:0006468)	33/471	0.29529	3.02208
positive regulation of endopeptidase activity (GO:0010950)	3/25	0.517003	3.01404
negative regulation of systemic arterial blood pressure (GO:0003085)	1/7	0.699714	3.00852
regulation of neural precursor cell proliferation (GO:2000177)	2/15	0.588848	3.00799
embryonic skeletal system development (GO:0048706)	3/22	0.460273	3.00794
artery morphogenesis (GO:0048844)	4/31	0.408404	3.00769
catecholamine biosynthetic process (GO:0042423)	2/14	0.555907	3.00205
positive regulation of inflammatory response (GO:0050729)	7/74	0.412823	3.00053
phosphatidylinositol 3-kinase signaling (GO:0014065)	4/31	0.408404	2.99579
negative regulation of blood pressure (GO:0045776)	2/14	0.555907	2.99054
positive regulation of cholesterol efflux (GO:0010875)	2/14	0.555907	2.98903
regulation of cellular catabolic process (GO:0031329)	6/56	0.379852	2.98794
negative regulation of viral transcription (GO:0032897)	3/24	0.498667	2.98374
mitotic cell cycle arrest (GO:0071850)	2/15	0.588848	2.9812
positive regulation of protein kinase activity (GO:0045860)	14/173	0.371366	2.97532
positive regulation of MAPK cascade (GO:0043410)	22/290	0.316424	2.96523
signal transduction involved in DNA damage checkpoint (GO:0072422)	2/14	0.555907	2.96501
positive regulation of vascular smooth muscle cell proliferation (GO:1904707)	2/15	0.588848	2.96367
DNA geometric change (GO:0032392)	3/25	0.517003	2.95927
negative regulation of apoptotic process (GO:0043066)	34/486	0.290196	2.95073
positive regulation of interleukin-13 production (GO:0032736)	2/11	0.469235	2.94587
regulation of centriole replication (GO:0046599)	2/16	0.6164	2.93475
regulation of Ras protein signal transduction (GO:0046578)	8/91	0.435286	2.90672
positive regulation of neutrophil migration (GO:1902624)	3/26	0.530411	2.90559
cell differentiation in hindbrain (GO:0021533)	2/13	0.52712	2.90124
regulation of receptor biosynthetic process (GO:0010869)	2/12	0.498667	2.90026
substantia nigra development (GO:0021762)	5/44	0.408404	2.89841
regulation of astrocyte differentiation (GO:0048710)	2/11	0.469235	2.89785
regulation of axon extension (GO:0030516)	4/35	0.460273	2.8935
negative regulation of signaling (GO:0023057)	8/84	0.376577	2.88934
positive regulation of neutrophil chemotaxis (GO:0090023)	3/25	0.517003	2.88849
regulation of chondrocyte differentiation (GO:0032330)	3/24	0.498667	2.88389
regulation of male gonad development (GO:2000018)	1/7	0.699714	2.87032
regulation of neuronal synaptic plasticity (GO:0048168)	3/25	0.517003	2.86618
positive regulation of protein oligomerization (GO:0032461)	3/24	0.498667	2.86572
dendritic spine organization (GO:0097061)	3/25	0.517003	2.85663
lymphocyte chemotaxis (GO:0048247)	5/45	0.408404	2.83966
regulation of granulocyte macrophage colony-stimulating factor production (GO:0032645)	2/14	0.555907	2.82669
regulation of defense response to virus (GO:0050688)	2/15	0.588848	2.82185
negative regulation of cell cycle (GO:0045786)	7/73	0.408404	2.80353
positive regulation of stem cell differentiation (GO:2000738)	2/13	0.52712	2.80277
positive regulation of CREB transcription factor activity (GO:0032793)	2/16	0.6164	2.80143
protein lipidation (GO:0006497)	11/128	0.376577	2.79952
glutathione biosynthetic process (GO:0006750)	2/12	0.498667	2.79627
ventricular cardiac muscle tissue morphogenesis (GO:0055010)	4/35	0.460273	2.78894
negative regulation of interferon-gamma production (GO:0032689)	3/21	0.435286	2.78817
negative regulation of interleukin-2 production (GO:0032703)	2/16	0.6164	2.78688
mitotic G2/M transition checkpoint (GO:0044818)	3/24	0.498667	2.78514
cellular response to nerve growth factor stimulus (GO:1990090)	3/23	0.471411	2.78497
positive regulation of leukocyte migration (GO:0002687)	4/35	0.460273	2.78319
positive regulation of histone methylation (GO:0031062)	3/25	0.517003	2.78137
tricarboxylic acid metabolic process (GO:0072350)	2/14	0.555907	2.77933
N-acetylneuraminate catabolic process (GO:0019262)	1/7	0.699714	2.77122
regulation of GTPase activity (GO:0043087)	15/189	0.371787	2.75942
negative regulation of cell differentiation (GO:0045596)	12/151	0.412823	2.75799
cellular response to epidermal growth factor stimulus (GO:0071364)	3/26	0.530411	2.74921
regulation of chemokine-mediated signaling pathway (GO:0070099)	1/7	0.699714	2.74174
sodium ion import (GO:0097369)	2/16	0.6164	2.74148
amyloid precursor protein metabolic process (GO:0042982)	2/14	0.555907	2.74011
protein insertion into mitochondrial membrane involved in apoptotic signaling pathway (GO:0001844)	1/7	0.699714	2.72939
generation of neurons (GO:0048699)	11/131	0.396552	2.7225
regulation of superoxide anion generation (GO:0032928)	2/14	0.555907	2.71342
polyol metabolic process (GO:0019751)	5/48	0.445139	2.7079
Golgi disassembly (GO:0090166)	1/7	0.699714	2.70544
positive regulation of immune effector process (GO:0002699)	3/25	0.517003	2.70509
granulocyte chemotaxis (GO:0071621)	6/57	0.400816	2.70419
microtubule depolymerization (GO:0007019)	2/16	0.6164	2.69868
positive regulation of lipid metabolic process (GO:0045834)	3/22	0.460273	2.69683
amide transport (GO:0042886)	2/16	0.6164	2.69345
negative regulation of developmental growth (GO:0048640)	3/25	0.517003	2.69057
regulation of cell differentiation (GO:0045595)	10/122	0.435286	2.68985
positive regulation of fatty acid beta-oxidation (GO:0032000)	1/8	0.699714	2.68752
positive regulation of granulocyte differentiation (GO:0030854)	1/7	0.699714	2.68748
gas homeostasis (GO:0033483)	1/8	0.699714	2.68496
positive regulation of interferon-beta production (GO:0032728)	3/27	0.555907	2.67697
DNA replication-independent nucleosome organization (GO:0034724)	2/14	0.555907	2.67681
regulation of kinase activity (GO:0043549)	9/102	0.408404	2.67473
heart development (GO:0007507)	12/150	0.408404	2.66646
negative regulation of cytokine production involved in immune response (GO:0002719)	2/16	0.6164	2.64434
regulation of interleukin-5 secretion (GO:2000662)	1/7	0.699714	2.63832
polyphosphate metabolic process (GO:0006797)	1/7	0.699714	2.6316
negative regulation of erythrocyte differentiation (GO:0045647)	1/7	0.699714	2.62679
microtubule polymerization (GO:0046785)	3/28	0.576509	2.62063
positive regulation of activation of Janus kinase activity (GO:0010536)	1/7	0.699714	2.61667
heart contraction (GO:0060047)	5/45	0.408404	2.61398
adenylate cyclase-inhibiting G-protein coupled acetylcholine receptor signaling pathway (GO:0007197)	1/7	0.699714	2.60459
positive regulation of Rho protein signal transduction (GO:0035025)	3/26	0.530411	2.59968
endothelial cell migration (GO:0043542)	4/36	0.471062	2.59941
regulation of sodium ion transmembrane transporter activity (GO:2000649)	4/38	0.501113	2.59737
plus-end-directed organelle transport along microtubule (GO:0072386)	1/7	0.699714	2.59689
positive regulation of interleukin-12 production (GO:0032735)	3/26	0.530411	2.58972
positive regulation of innate immune response (GO:0045089)	4/39	0.521511	2.58851
regulation of muscle contraction (GO:0006937)	3/27	0.555907	2.58206
negative regulation of pathway-restricted SMAD protein phosphorylation (GO:0060394)	2/11	0.469235	2.57929
hormone transport (GO:0009914)	1/7	0.699714	2.57483
positive regulation of vesicle fusion (GO:0031340)	1/7	0.699714	2.57287
response to molecule of bacterial origin (GO:0002237)	9/99	0.379076	2.56746
cerebral cortex cell migration (GO:0021795)	1/7	0.699714	2.56115
regulation of stem cell proliferation (GO:0072091)	2/17	0.647568	2.55357
regulation of branching involved in ureteric bud morphogenesis (GO:0090189)	2/16	0.6164	2.55044
positive regulation of granulocyte chemotaxis (GO:0071624)	3/27	0.555907	2.54914
negative regulation of axon extension (GO:0030517)	3/24	0.498667	2.54212
regulation of ubiquitin-protein ligase activity involved in mitotic cell cycle (GO:0051439)	7/73	0.408404	2.53153
cellular modified amino acid biosynthetic process (GO:0042398)	3/25	0.517003	2.52982
sodium ion transmembrane transport (GO:0035725)	4/37	0.491436	2.52785
regulation of angiotensin levels in blood (GO:0002002)	2/13	0.52712	2.5196
icosanoid secretion (GO:0032309)	2/12	0.498667	2.51929
regulation of cellular senescence (GO:2000772)	3/25	0.517003	2.51371
negative regulation of protein phosphorylation (GO:0001933)	14/179	0.400816	2.50877
negative regulation of macrophage activation (GO:0043031)	1/8	0.699714	2.50639
positive regulation of cell-cell adhesion (GO:0022409)	4/34	0.439668	2.49036
cellular response to fibroblast growth factor stimulus (GO:0044344)	8/95	0.469235	2.48874
hexose transport (GO:0008645)	2/17	0.647568	2.48695
negative regulation of cellular extravasation (GO:0002692)	1/7	0.699714	2.47778
negative regulation of neural precursor cell proliferation (GO:2000178)	1/7	0.699714	2.47648
response to UV-A (GO:0070141)	1/7	0.699714	2.47529
ion homeostasis (GO:0050801)	1/8	0.699714	2.47476
presynapse assembly (GO:0099054)	2/16	0.6164	2.47331
negative regulation of gene expression, epigenetic (GO:0045814)	3/26	0.530411	2.47307
regulation of smooth muscle cell differentiation (GO:0051150)	1/8	0.699714	2.47165
renal system development (GO:0072001)	6/60	0.424249	2.46617
gland development (GO:0048732)	7/76	0.435286	2.46222
amino sugar catabolic process (GO:0046348)	1/7	0.699714	2.45852
alpha-beta T cell activation (GO:0046631)	1/7	0.699714	2.44842
neutrophil migration (GO:1990266)	6/59	0.411223	2.44637
acetyl-CoA biosynthetic process (GO:0006085)	1/7	0.699714	2.43866
bile acid secretion (GO:0032782)	1/7	0.699714	2.42826
eosinophil chemotaxis (GO:0048245)	3/25	0.517003	2.41621
regulation of lipase activity (GO:0060191)	2/15	0.588848	2.41299
regulation of sodium ion transport (GO:0002028)	4/36	0.471062	2.41054
regulation of activin receptor signaling pathway (GO:0032925)	2/15	0.588848	2.40993
positive regulation of phosphoprotein phosphatase activity (GO:0032516)	2/16	0.6164	2.40808
eosinophil migration (GO:0072677)	3/25	0.517003	2.40753
azole transport (GO:0045117)	1/7	0.699714	2.40743
regulation of supramolecular fiber organization (GO:1902903)	3/27	0.555907	2.40707
positive regulation of epithelial cell migration (GO:0010634)	7/75	0.43265	2.40389
negative regulation of axon extension involved in axon guidance (GO:0048843)	2/16	0.6164	2.40042
neural crest cell development (GO:0014032)	4/36	0.471062	2.39448
response to reactive oxygen species (GO:0000302)	6/61	0.435286	2.39301
coronary vasculature development (GO:0060976)	1/7	0.699714	2.39239
regulation of aldosterone biosynthetic process (GO:0032347)	1/7	0.699714	2.38896
cardiac atrium morphogenesis (GO:0003209)	2/18	0.668599	2.38528
positive regulation of blood pressure (GO:0045777)	1/7	0.699714	2.37636
positive regulation of nitric-oxide synthase activity (GO:0051000)	2/17	0.647568	2.37622
regulation of cortisol biosynthetic process (GO:2000064)	1/7	0.699714	2.37602
muscle organ development (GO:0007517)	6/61	0.435286	2.3746
regulation of cellular protein metabolic process (GO:0032268)	5/51	0.487448	2.37425
regulation of meiotic nuclear division (GO:0040020)	1/8	0.699714	2.3694
negative regulation of intrinsic apoptotic signaling pathway in response to DNA damage (GO:1902230)	3/25	0.517003	2.36912
cellular biogenic amine biosynthetic process (GO:0042401)	2/16	0.6164	2.36638
ribonucleoside monophosphate biosynthetic process (GO:0009156)	2/15	0.588848	2.36453
regulation of canonical Wnt signaling pathway (GO:0060828)	16/214	0.408404	2.36161
positive regulation of neural precursor cell proliferation (GO:2000179)	2/15	0.588848	2.36048
regulation of cellular carbohydrate metabolic process (GO:0010675)	2/14	0.555907	2.35475
regulation of voltage-gated calcium channel activity (GO:1901385)	3/26	0.530411	2.35465
regulation of systemic arterial blood pressure by hormone (GO:0001990)	2/17	0.647568	2.353
negative regulation of kinase activity (GO:0033673)	8/92	0.440286	2.34563
regulation of transmembrane receptor protein serine/threonine kinase signaling pathway (GO:0090092)	3/29	0.594732	2.34243
glycosaminoglycan metabolic process (GO:0030203)	6/62	0.440286	2.34214
negative regulation of muscle cell apoptotic process (GO:0010656)	1/7	0.699714	2.34016
negative chemotaxis (GO:0050919)	3/27	0.555907	2.33692
positive regulation of macrophage derived foam cell differentiation (GO:0010744)	2/17	0.647568	2.3337
regulation of hormone secretion (GO:0046883)	2/13	0.52712	2.32357
synaptic transmission, cholinergic (GO:0007271)	3/29	0.594732	2.32313
cellular response to hydroxyurea (GO:0072711)	1/8	0.699714	2.31247
heparan sulfate proteoglycan biosynthetic process, enzymatic modification (GO:0015015)	1/7	0.699714	2.31218
pyrimidine deoxyribonucleotide biosynthetic process (GO:0009221)	1/7	0.699714	2.31185
blood circulation (GO:0008015)	5/51	0.487448	2.30833
ventricular compact myocardium morphogenesis (GO:0003223)	1/7	0.699714	2.30648
regulation of centrosome cycle (GO:0046605)	3/27	0.555907	2.30562
negative regulation of peptidyl-serine phosphorylation (GO:0033137)	2/19	0.699381	2.30311
positive regulation of memory T cell differentiation (GO:0043382)	1/7	0.699714	2.29785
regulation of vascular endothelial cell proliferation (GO:1905562)	2/13	0.52712	2.29719
response to lead ion (GO:0010288)	1/7	0.699714	2.28782
cAMP-mediated signaling (GO:0019933)	7/76	0.435286	2.28324
regulation of B cell differentiation (GO:0045577)	2/16	0.6164	2.2794
membrane depolarization during action potential (GO:0086010)	4/39	0.521511	2.27891
regulation of protein localization to nucleus (GO:1900180)	3/28	0.576509	2.27619
regulation of hydrolase activity (GO:0051336)	7/81	0.486569	2.27332
regulation of keratinocyte proliferation (GO:0010837)	2/19	0.699381	2.26849
embryonic appendage morphogenesis (GO:0035113)	2/14	0.555907	2.26564
pericardium morphogenesis (GO:0003344)	1/8	0.699714	2.26408
regulation of lipid biosynthetic process (GO:0046890)	3/29	0.594732	2.26207
positive regulation of immune system process (GO:0002684)	2/17	0.647568	2.26195
neuron migration (GO:0001764)	4/41	0.553598	2.25623
negative regulation of peptidyl-tyrosine phosphorylation (GO:0050732)	3/28	0.576509	2.25609
sensory organ development (GO:0007423)	4/41	0.553598	2.25546
vascular smooth muscle contraction (GO:0014829)	1/8	0.699714	2.2467
DNA double-strand break processing (GO:0000729)	2/20	0.699714	2.23649
embryo development ending in birth or egg hatching (GO:0009792)	2/18	0.668599	2.23148
negative regulation of coenzyme metabolic process (GO:0051198)	1/7	0.699714	2.23019
positive regulation of alpha-beta T cell activation (GO:0046635)	2/16	0.6164	2.22732
protein localization to nuclear envelope (GO:0090435)	1/7	0.699714	2.22433
regulation of osteoblast proliferation (GO:0033688)	2/17	0.647568	2.22433
estrogen metabolic process (GO:0008210)	2/15	0.588848	2.22272
citrulline metabolic process (GO:0000052)	1/7	0.699714	2.21978
DNA strand elongation involved in DNA replication (GO:0006271)	2/17	0.647568	2.21724
inositol lipid-mediated signaling (GO:0048017)	4/40	0.530411	2.21312
negative regulation of peptidase activity (GO:0010466)	6/63	0.460273	2.21171
epithelial to mesenchymal transition involved in endocardial cushion formation (GO:0003198)	1/7	0.699714	2.20646
protein monoubiquitination (GO:0006513)	4/38	0.501113	2.20573
regulation of regulated secretory pathway (GO:1903305)	4/38	0.501113	2.20205
negative regulation of small GTPase mediated signal transduction (GO:0051058)	3/28	0.576509	2.19259
protein deubiquitination involved in ubiquitin-dependent protein catabolic process (GO:0071947)	1/7	0.699714	2.18429
iron ion import across plasma membrane (GO:0098711)	1/7	0.699714	2.18266
superoxide metabolic process (GO:0006801)	3/30	0.6164	2.18111
negative regulation of axonogenesis (GO:0050771)	3/24	0.498667	2.17814
positive regulation of respiratory burst (GO:0060267)	1/9	0.70387	2.17525
regulation of release of cytochrome c from mitochondria (GO:0090199)	4/41	0.553598	2.17433
negative regulation of cell adhesion (GO:0007162)	6/66	0.490107	2.17264
protein depolymerization (GO:0051261)	3/26	0.530411	2.16953
platelet degranulation (GO:0002576)	10/125	0.460273	2.16209
positive regulation of transcription from RNA polymerase II promoter in response to stress (GO:0036003)	3/30	0.6164	2.15503
positive regulation of fatty acid metabolic process (GO:0045923)	2/18	0.668599	2.15497
insulin secretion (GO:0030073)	2/19	0.699381	2.1517
glucose transmembrane transport (GO:1904659)	2/17	0.647568	2.15114
cellular response to UV (GO:0034644)	6/68	0.511664	2.15021
cellular response to organic substance (GO:0071310)	11/134	0.408404	2.14983
norepinephrine biosynthetic process (GO:0042421)	1/8	0.699714	2.14821
regulation of high voltage-gated calcium channel activity (GO:1901841)	1/8	0.699714	2.14561
embryonic skeletal joint morphogenesis (GO:0060272)	1/7	0.699714	2.14106
high-density lipoprotein particle assembly (GO:0034380)	2/14	0.555907	2.13144
attachment of GPI anchor to protein (GO:0016255)	1/8	0.699714	2.12307
positive regulation of release of cytochrome c from mitochondria (GO:0090200)	3/27	0.555907	2.11979
positive regulation of immunoglobulin production (GO:0002639)	2/20	0.699714	2.11946
negative regulation of macromolecule metabolic process (GO:0010605)	10/125	0.460273	2.11859
cellular response to hydrogen peroxide (GO:0070301)	3/29	0.594732	2.1101
regulation of memory T cell differentiation (GO:0043380)	1/8	0.699714	2.10788
endocrine system development (GO:0035270)	3/27	0.555907	2.10627
regulation of relaxation of cardiac muscle (GO:1901897)	1/7	0.699714	2.1055
positive regulation of kinase activity (GO:0033674)	9/114	0.498667	2.1054
response to ATP (GO:0033198)	2/15	0.588848	2.10408
regulation of signal transduction (GO:0009966)	17/234	0.420995	2.1039
mitotic DNA integrity checkpoint (GO:0044774)	2/14	0.555907	2.10332
regulation of collateral sprouting (GO:0048670)	1/8	0.699714	2.1001
positive regulation of reactive oxygen species metabolic process (GO:2000379)	4/40	0.530411	2.09459
regulation of myelination (GO:0031641)	2/18	0.668599	2.0916
skeletal muscle contraction (GO:0003009)	2/19	0.699381	2.08943
regulation of cell death (GO:0010941)	8/97	0.49046	2.08797
positive regulation of interleukin-8 secretion (GO:2000484)	2/15	0.588848	2.08594
regulation of neutrophil chemotaxis (GO:0090022)	3/30	0.6164	2.08257
positive regulation of toll-like receptor 4 signaling pathway (GO:0034145)	1/9	0.70387	2.07926
histone-serine phosphorylation (GO:0035404)	1/7	0.699714	2.07223
protein autophosphorylation (GO:0046777)	13/176	0.469235	2.07201
regulation of dendritic cell differentiation (GO:2001198)	1/8	0.699714	2.07121
regulation by virus of viral protein levels in host cell (GO:0046719)	1/8	0.699714	2.06688
regulation of protein localization to cell cortex (GO:1904776)	1/7	0.699714	2.0665
regulation of phagocytosis, engulfment (GO:0060099)	1/7	0.699714	2.06614
cellular response to histamine (GO:0071420)	1/8	0.699714	2.05865
nervous system development (GO:0007399)	30/456	0.411956	2.05649
negative regulation of cholesterol storage (GO:0010887)	1/7	0.699714	2.05522
regulation of establishment of protein localization (GO:0070201)	1/8	0.699714	2.0504
regulation of glial cell apoptotic process (GO:0034350)	1/7	0.699714	2.04522
negative regulation of extrinsic apoptotic signaling pathway (GO:2001237)	7/77	0.443606	2.04104
positive regulation of cardiac muscle tissue growth (GO:0055023)	2/17	0.647568	2.04069
response to cAMP (GO:0051591)	4/41	0.553598	2.04069
regulation of mesenchymal stem cell differentiation (GO:2000739)	1/7	0.699714	2.04019
regulation of cholesterol efflux (GO:0010874)	2/19	0.699381	2.03319
cellular response to ketone (GO:1901655)	3/29	0.594732	2.03227
dendritic cell chemotaxis (GO:0002407)	2/17	0.647568	2.03045
myeloid dendritic cell activation (GO:0001773)	2/15	0.588848	2.02842
regulation of lipopolysaccharide-mediated signaling pathway (GO:0031664)	2/19	0.699381	2.02683
response to nutrient levels (GO:0031667)	2/19	0.699381	2.02589
positive regulation of protein localization to nucleus (GO:1900182)	4/43	0.585426	2.02488
negative regulation of chromosome organization (GO:2001251)	1/7	0.699714	2.0232
regulation of cell cycle phase transition (GO:1901987)	2/17	0.647568	2.02311
regulation of cellular response to oxidative stress (GO:1900407)	1/7	0.699714	2.0228
positive regulation of metanephros development (GO:0072216)	1/9	0.70387	2.01694
positive regulation of ERK1 and ERK2 cascade (GO:0070374)	15/202	0.43265	2.0165
positive regulation of ATP biosynthetic process (GO:2001171)	1/7	0.699714	2.01591
regulation of response to interferon-gamma (GO:0060330)	2/15	0.588848	2.00846
cell morphogenesis involved in differentiation (GO:0000904)	5/55	0.530411	2.00559
regulation of calcium ion-dependent exocytosis (GO:0017158)	5/54	0.526951	2.00401
negative regulation of cytokinesis (GO:0032466)	1/7	0.699714	1.9999
spermine metabolic process (GO:0008215)	1/7	0.699714	1.99761
positive regulation of sodium ion transmembrane transport (GO:1902307)	1/7	0.699714	1.99573
protein modification by small protein conjugation (GO:0032446)	27/399	0.408404	1.99358
negative regulation of B cell apoptotic process (GO:0002903)	1/8	0.699714	1.99122
L-cysteine metabolic process (GO:0046439)	1/8	0.699714	1.98823
positive regulation of urine volume (GO:0035810)	1/8	0.699714	1.98811
negative regulation of NF-kappaB import into nucleus (GO:0042347)	2/17	0.647568	1.98271
ureteric bud development (GO:0001657)	2/18	0.668599	1.98118
chitin metabolic process (GO:0006030)	1/8	0.699714	1.98066
positive regulation of macrophage migration (GO:1905523)	1/8	0.699714	1.97673
regulation of vitamin D biosynthetic process (GO:0060556)	1/8	0.699714	1.97667
retrograde vesicle-mediated transport, Golgi to ER (GO:0006890)	7/81	0.486569	1.97659
positive regulation of protein phosphorylation (GO:0001934)	27/413	0.449083	1.97364
G-protein coupled receptor signaling pathway, coupled to cyclic nucleotide second messenger (GO:0007187)	10/126	0.469235	1.97291
regulation of interleukin-23 production (GO:0032667)	1/8	0.699714	1.96894
nucleoside triphosphate metabolic process (GO:0009141)	2/15	0.588848	1.96824
positive regulation of endocytosis (GO:0045807)	6/65	0.471411	1.96748
cGMP-mediated signaling (GO:0019934)	1/9	0.70387	1.96527
positive regulation of hormone metabolic process (GO:0032352)	1/7	0.699714	1.96373
negative regulation of cell death (GO:0060548)	7/82	0.498667	1.96301
phospholipid catabolic process (GO:0009395)	2/18	0.668599	1.95762
cellular response to reactive oxygen species (GO:0034614)	6/66	0.490107	1.95328
positive regulation of cholesterol transport (GO:0032376)	2/18	0.668599	1.9484
negative regulation of keratinocyte proliferation (GO:0010839)	1/8	0.699714	1.94528
ethanol catabolic process (GO:0006068)	1/8	0.699714	1.94165
negative regulation of cellular response to growth factor stimulus (GO:0090288)	5/56	0.553598	1.94112
negative regulation of membrane potential (GO:0045837)	1/7	0.699714	1.93874
chondrocyte differentiation (GO:0002062)	3/29	0.594732	1.93835
regulation of transcription from RNA polymerase II promoter involved in heart development (GO:1901213)	1/8	0.699714	1.93817
regulation of vascular smooth muscle cell proliferation (GO:1904705)	3/26	0.530411	1.93795
positive regulation of RIG-I signaling pathway (GO:1900246)	1/8	0.699714	1.93391
negative regulation of vasculature development (GO:1901343)	1/7	0.699714	1.93303
positive regulation of regulated secretory pathway (GO:1903307)	2/17	0.647568	1.93033
negative regulation of fibroblast proliferation (GO:0048147)	2/19	0.699381	1.92308
response to growth factor (GO:0070848)	3/27	0.555907	1.92079
morphogenesis of a polarized epithelium (GO:0001738)	1/8	0.699714	1.91516
regulation of protein sumoylation (GO:0033233)	2/18	0.668599	1.9143
positive regulation of cytokine production involved in immune response (GO:0002720)	2/16	0.6164	1.90865
wound healing, spreading of epidermal cells (GO:0035313)	1/8	0.699714	1.90825
ceramide transport (GO:0035627)	1/7	0.699714	1.90249
phosphatidylethanolamine biosynthetic process (GO:0006646)	2/16	0.6164	1.89606
regulation of cardiac muscle cell proliferation (GO:0060043)	2/19	0.699381	1.89578
lipoprotein metabolic process (GO:0042157)	1/7	0.699714	1.89391
chemokine-mediated signaling pathway (GO:0070098)	5/53	0.51427	1.89298
tube closure (GO:0060606)	3/30	0.6164	1.88936
regulation of myeloid cell differentiation (GO:0045637)	6/66	0.490107	1.88821
monocarboxylic acid transport (GO:0015718)	5/54	0.526951	1.88808
positive regulation of cytosolic calcium ion concentration involved in phospholipase C-activating G-protein coupled signaling pathway (GO:0051482)	3/29	0.594732	1.8857
positive regulation of blood vessel diameter (GO:0097755)	2/15	0.588848	1.8803
response to hydroperoxide (GO:0033194)	1/9	0.70387	1.87626
regulation of phosphate metabolic process (GO:0019220)	2/15	0.588848	1.87486
regulation of growth hormone secretion (GO:0060123)	1/8	0.699714	1.86807
negative regulation of endothelial cell proliferation (GO:0001937)	3/31	0.640052	1.86418
protein maturation (GO:0051604)	7/84	0.517003	1.86274
high-density lipoprotein particle remodeling (GO:0034375)	2/18	0.668599	1.86054
positive regulation of intracellular signal transduction (GO:1902533)	31/480	0.435286	1.85911
retinoic acid receptor signaling pathway (GO:0048384)	1/8	0.699714	1.8547
regulation of atrial cardiac muscle cell membrane repolarization (GO:0060372)	1/8	0.699714	1.85414
negative regulation of membrane protein ectodomain proteolysis (GO:0051045)	1/8	0.699714	1.85226
regulation of hormone biosynthetic process (GO:0046885)	1/8	0.699714	1.85185
regulation of low-density lipoprotein particle receptor biosynthetic process (GO:0045714)	1/8	0.699714	1.84859
regulation of toll-like receptor 4 signaling pathway (GO:0034143)	2/17	0.647568	1.84527
positive regulation of homeostatic process (GO:0032846)	7/84	0.517003	1.84234
regulation of fat cell proliferation (GO:0070344)	1/7	0.699714	1.84183
fatty acid elongation, polyunsaturated fatty acid (GO:0034626)	1/8	0.699714	1.83905
B cell chemotaxis (GO:0035754)	1/7	0.699714	1.83055
terpenoid metabolic process (GO:0006721)	1/8	0.699714	1.82793
lipoprotein catabolic process (GO:0042159)	1/7	0.699714	1.82183
ameboidal-type cell migration (GO:0001667)	4/41	0.553598	1.81571
establishment of protein localization to chromosome (GO:0070199)	2/15	0.588848	1.8157
negative regulation of protein localization to cell periphery (GO:1904376)	2/20	0.699714	1.81479
regulation of defense response to virus by host (GO:0050691)	3/31	0.640052	1.81188
protein deglutamylation (GO:0035608)	1/8	0.699714	1.81093
regulation of blood vessel diameter (GO:0097746)	3/28	0.576509	1.80286
regulation of protein serine/threonine kinase activity (GO:0071900)	7/81	0.486569	1.78921
fatty acid elongation, saturated fatty acid (GO:0019367)	1/8	0.699714	1.7886
regulation of lymphocyte apoptotic process (GO:0070228)	1/7	0.699714	1.7885
positive regulation of inositol phosphate biosynthetic process (GO:0060732)	1/8	0.699714	1.78835
positive regulation of tumor necrosis factor biosynthetic process (GO:0042535)	1/9	0.70387	1.78817
positive regulation of phospholipase C activity (GO:0010863)	3/31	0.640052	1.78763
cation transport (GO:0006812)	7/80	0.471411	1.78576
regulation of protein insertion into mitochondrial membrane involved in apoptotic signaling pathway (GO:1900739)	3/31	0.640052	1.78544
negative regulation of phospholipid metabolic process (GO:1903726)	1/7	0.699714	1.78365
positive regulation of myeloid leukocyte mediated immunity (GO:0002888)	1/10	0.70387	1.7834
cellular response to retinoic acid (GO:0071300)	4/43	0.585426	1.7807
regulation of intrinsic apoptotic signaling pathway in response to DNA damage (GO:1902229)	2/17	0.647568	1.78035
arginine biosynthetic process (GO:0006526)	1/7	0.699714	1.77933
response to hydroxyurea (GO:0072710)	1/9	0.70387	1.77609
regulation of platelet activation (GO:0010543)	2/20	0.699714	1.77606
regulation of histone H3-K27 methylation (GO:0061085)	1/7	0.699714	1.77593
negative regulation of protein serine/threonine kinase activity (GO:0071901)	6/68	0.511664	1.77302
phosphatidylinositol phosphorylation (GO:0046854)	3/28	0.576509	1.7679
negative regulation of nitrogen compound metabolic process (GO:0051172)	1/8	0.699714	1.76706
negative regulation of cardiocyte differentiation (GO:1905208)	1/8	0.699714	1.76551
negative regulation of transforming growth factor beta production (GO:0071635)	1/7	0.699714	1.76064
cyclic-nucleotide-mediated signaling (GO:0019935)	3/33	0.668599	1.76028
AMP metabolic process (GO:0046033)	1/8	0.699714	1.75933
bleb assembly (GO:0032060)	1/8	0.699714	1.75707
positive regulation of cellular process (GO:0048522)	33/520	0.450986	1.75707
regulation of intracellular signal transduction (GO:1902531)	27/423	0.492811	1.74413
benzene-containing compound metabolic process (GO:0042537)	1/9	0.70387	1.73888
mitotic nuclear envelope disassembly (GO:0007077)	4/45	0.6164	1.73844
norepinephrine metabolic process (GO:0042415)	1/9	0.70387	1.73727
positive regulation of focal adhesion assembly (GO:0051894)	2/18	0.668599	1.73672
regulation of protein binding (GO:0043393)	9/112	0.478307	1.7288
sequestering of extracellular ligand from receptor (GO:0035581)	1/8	0.699714	1.72661
positive regulation of blood coagulation (GO:0030194)	2/20	0.699714	1.72535
asymmetric protein localization (GO:0008105)	1/9	0.70387	1.72404
positive regulation of endothelial cell migration (GO:0010595)	6/71	0.542772	1.72075
regulation of mitochondrial fission (GO:0090140)	2/20	0.699714	1.72042
regulation of type I interferon production (GO:0032479)	7/86	0.530411	1.71831
positive regulation of lymphocyte apoptotic process (GO:0070230)	1/8	0.699714	1.71649
regulation of Rho protein signal transduction (GO:0035023)	5/58	0.576509	1.71403
morphogenesis of an epithelium (GO:0002009)	2/20	0.699714	1.7097
positive regulation of G-protein coupled receptor protein signaling pathway (GO:0045745)	2/18	0.668599	1.70949
ventricular trabecula myocardium morphogenesis (GO:0003222)	1/9	0.70387	1.70851
regulation of ARF protein signal transduction (GO:0032012)	3/31	0.640052	1.70604
basement membrane organization (GO:0071711)	1/9	0.70387	1.70487
regulation of cellular response to transforming growth factor beta stimulus (GO:1903844)	2/19	0.699381	1.7029
positive regulation of NK T cell activation (GO:0051135)	1/8	0.699714	1.70181
protein autoprocessing (GO:0016540)	1/10	0.70387	1.69975
telomere organization (GO:0032200)	4/42	0.561093	1.69941
regulation of endopeptidase activity (GO:0052548)	6/69	0.521806	1.69918
calcium ion import (GO:0070509)	3/29	0.594732	1.69886
peptidyl-lysine deacetylation (GO:0034983)	1/8	0.699714	1.69382
positive regulation of icosanoid secretion (GO:0032305)	1/7	0.699714	1.69042
regulation of thymocyte apoptotic process (GO:0070243)	1/7	0.699714	1.68927
polyamine biosynthetic process (GO:0006596)	1/7	0.699714	1.68708
heterochromatin assembly (GO:0031507)	1/9	0.70387	1.68647
monoterpenoid metabolic process (GO:0016098)	1/7	0.699714	1.68415
long-chain fatty-acyl-CoA biosynthetic process (GO:0035338)	2/19	0.699381	1.68239
regulation of tumor necrosis factor-mediated signaling pathway (GO:0010803)	5/57	0.55813	1.68212
regulation of T cell activation (GO:0050863)	4/45	0.6164	1.68149
positive regulation of positive chemotaxis (GO:0050927)	2/17	0.647568	1.67874
regulation of protein ADP-ribosylation (GO:0010835)	1/9	0.70387	1.67596
positive regulation of T cell migration (GO:2000406)	2/21	0.699714	1.67428
cardiac myofibril assembly (GO:0055003)	2/18	0.668599	1.67161
response to muramyl dipeptide (GO:0032495)	1/10	0.70387	1.67013
double-strand break repair via homologous recombination (GO:0000724)	6/77	0.6164	1.66557
response to exogenous dsRNA (GO:0043330)	3/34	0.697318	1.66533
regulation of hydrogen peroxide metabolic process (GO:0010310)	1/7	0.699714	1.66316
regulation of lipid transport (GO:0032368)	1/9	0.70387	1.65552
interleukin-6-mediated signaling pathway (GO:0070102)	2/15	0.588848	1.65245
negative regulation of platelet-derived growth factor receptor-beta signaling pathway (GO:2000587)	1/8	0.699714	1.65212
negative regulation of ubiquitin-protein ligase activity involved in mitotic cell cycle (GO:0051436)	6/72	0.555907	1.65122
response to interferon-alpha (GO:0035455)	2/18	0.668599	1.64449
dorsal/ventral pattern formation (GO:0009953)	2/21	0.699714	1.64372
COPII-coated vesicle budding (GO:0090114)	6/69	0.521806	1.6434
neural tube closure (GO:0001843)	3/34	0.697318	1.64164
translesion synthesis (GO:0019985)	4/43	0.585426	1.64133
regulation of cell-cell adhesion (GO:0022407)	3/33	0.668599	1.63988
regulation of immunoglobulin mediated immune response (GO:0002889)	1/7	0.699714	1.63959
prepulse inhibition (GO:0060134)	1/7	0.699714	1.63722
angiogenesis involved in wound healing (GO:0060055)	1/9	0.70387	1.63675
positive regulation of protein ubiquitination involved in ubiquitin-dependent protein catabolic process (GO:2000060)	7/88	0.555907	1.63523
regulation of glomerular filtration (GO:0003093)	1/7	0.699714	1.6339
negative regulation of fat cell differentiation (GO:0045599)	3/33	0.668599	1.63029
regulation of dendritic spine development (GO:0060998)	3/32	0.657	1.62955
Notch signaling pathway (GO:0007219)	5/56	0.553598	1.62934
negative regulation of viral process (GO:0048525)	2/22	0.699714	1.62778
cellular response to interleukin-18 (GO:0071351)	1/8	0.699714	1.62658
negative regulation of steroid biosynthetic process (GO:0010894)	2/17	0.647568	1.62554
positive regulation of Notch signaling pathway (GO:0045747)	3/34	0.697318	1.61933
connective tissue development (GO:0061448)	3/31	0.640052	1.61816
negative regulation of muscle hypertrophy (GO:0014741)	1/8	0.699714	1.61773
omega-hydroxylase P450 pathway (GO:0097267)	1/10	0.70387	1.61683
interleukin-18-mediated signaling pathway (GO:0035655)	1/8	0.699714	1.61682
negative regulation of phosphatase activity (GO:0010923)	6/69	0.521806	1.61171
transmembrane receptor protein tyrosine phosphatase signaling pathway (GO:0007185)	1/7	0.699714	1.6114
negative regulation of MyD88-independent toll-like receptor signaling pathway (GO:0034128)	1/8	0.699714	1.61037
sodium ion transport (GO:0006814)	5/59	0.588848	1.60295
negative regulation of transcription from RNA polymerase II promoter (GO:0000122)	36/566	0.429663	1.60098
microtubule bundle formation (GO:0001578)	3/33	0.668599	1.60071
response to retinoic acid (GO:0032526)	5/58	0.576509	1.59929
positive regulation of viral genome replication (GO:0045070)	3/32	0.657	1.59828
positive regulation of transmembrane receptor protein serine/threonine kinase signaling pathway (GO:0090100)	7/83	0.501113	1.59821
ketone biosynthetic process (GO:0042181)	1/9	0.70387	1.59755
negative regulation of phosphate metabolic process (GO:0045936)	2/20	0.699714	1.59686
ketone body biosynthetic process (GO:0046951)	1/9	0.70387	1.59608
positive regulation of interleukin-2 biosynthetic process (GO:0045086)	1/9	0.70387	1.59461
negative regulation of cell growth (GO:0030308)	9/116	0.517003	1.59049
establishment of protein localization to chromatin (GO:0071169)	1/9	0.70387	1.59006
heparan sulfate proteoglycan metabolic process (GO:0030201)	2/21	0.699714	1.58891
cellular response to superoxide (GO:0071451)	1/10	0.70387	1.58124
T-helper 17 cell lineage commitment (GO:0072540)	1/7	0.699714	1.58098
tyrosine phosphorylation of STAT protein (GO:0007260)	1/9	0.70387	1.58085
neuron projection morphogenesis (GO:0048812)	12/164	0.498667	1.5797
endothelial cell chemotaxis (GO:0035767)	1/10	0.70387	1.57956
positive regulation of immunoglobulin mediated immune response (GO:0002891)	1/9	0.70387	1.57728
protein polymerization (GO:0051258)	4/46	0.633667	1.57724
neuropeptide signaling pathway (GO:0007218)	6/71	0.542772	1.57411
cardiac muscle cell contraction (GO:0086003)	2/18	0.668599	1.57178
response to interferon-gamma (GO:0034341)	6/69	0.521806	1.57003
membrane raft distribution (GO:0031580)	1/8	0.699714	1.567
positive regulation of growth hormone secretion (GO:0060124)	1/7	0.699714	1.56197
chordate embryonic development (GO:0043009)	5/57	0.55813	1.55988
cardiac muscle cell-cardiac muscle cell adhesion (GO:0086042)	1/8	0.699714	1.55966
excitatory postsynaptic potential (GO:0060079)	2/20	0.699714	1.55708
beta-catenin-TCF complex assembly (GO:1904837)	3/31	0.640052	1.55707
negative regulation of cAMP biosynthetic process (GO:0030818)	2/22	0.699714	1.55588
pyrimidine nucleobase metabolic process (GO:0006206)	1/9	0.70387	1.55223
positive regulation of gene expression, epigenetic (GO:0045815)	4/48	0.661222	1.5517
SCF complex assembly (GO:0010265)	1/7	0.699714	1.55061
cellular response to hypoxia (GO:0071456)	10/133	0.519325	1.54891
positive regulation of angiogenesis (GO:0045766)	8/104	0.555907	1.54805
negative regulation of centriole replication (GO:0046600)	1/9	0.70387	1.54456
regulation of spindle organization (GO:0090224)	2/19	0.699381	1.54225
intestinal lipid absorption (GO:0098856)	1/10	0.70387	1.5402
modulation by symbiont of host cellular process (GO:0044068)	1/8	0.699714	1.53792
striated muscle tissue development (GO:0014706)	3/30	0.6164	1.53618
phospholipase C-activating G-protein coupled acetylcholine receptor signaling pathway (GO:0007207)	1/7	0.699714	1.53554
mitochondrial DNA metabolic process (GO:0032042)	1/8	0.699714	1.53469
androgen metabolic process (GO:0008209)	2/21	0.699714	1.53258
negative regulation of neurological system process (GO:0031645)	1/7	0.699714	1.53159
positive regulation of lipid biosynthetic process (GO:0046889)	3/29	0.594732	1.53131
mitotic recombination (GO:0006312)	2/19	0.699381	1.53074
regulation of cardiac muscle cell apoptotic process (GO:0010665)	1/7	0.699714	1.5305
positive regulation of interferon-gamma production (GO:0032729)	4/44	0.59557	1.5297
regulation of sterol transport (GO:0032371)	1/8	0.699714	1.52708
negative regulation of endothelial cell migration (GO:0010596)	3/35	0.699714	1.52609
positive regulation of regulatory T cell differentiation (GO:0045591)	1/9	0.70387	1.52427
negative regulation of cardiac muscle cell differentiation (GO:2000726)	1/8	0.699714	1.52411
negative regulation of proteolysis (GO:0045861)	4/42	0.561093	1.52239
T-helper cell lineage commitment (GO:0002295)	1/9	0.70387	1.5223
cellular response to alkaloid (GO:0071312)	2/22	0.699714	1.52185
response to leucine (GO:0043201)	1/10	0.70387	1.52173
cellular polysaccharide biosynthetic process (GO:0033692)	2/20	0.699714	1.51863
positive regulation of dendrite morphogenesis (GO:0050775)	2/17	0.647568	1.51632
positive regulation of morphogenesis of an epithelium (GO:1905332)	2/19	0.699381	1.51538
valine metabolic process (GO:0006573)	1/8	0.699714	1.51454
membrane lipid metabolic process (GO:0006643)	2/19	0.699381	1.51199
regulation of insulin-like growth factor receptor signaling pathway (GO:0043567)	2/18	0.668599	1.51108
positive regulation of lymphocyte proliferation (GO:0050671)	6/72	0.555907	1.51041
L-alanine transport (GO:0015808)	1/8	0.699714	1.50853
central nervous system myelination (GO:0022010)	1/9	0.70387	1.50544
phosphatidylethanolamine metabolic process (GO:0046337)	2/21	0.699714	1.50514
positive regulation of cell death (GO:0010942)	5/58	0.576509	1.50252
negative regulation of transferase activity (GO:0051348)	3/31	0.640052	1.50024
regulation of extent of cell growth (GO:0061387)	1/7	0.699714	1.49576
negative regulation of axon guidance (GO:1902668)	2/18	0.668599	1.49326
cell junction maintenance (GO:0034331)	1/9	0.70387	1.49292
ventricular septum morphogenesis (GO:0060412)	2/22	0.699714	1.49264
regulation of anion channel activity (GO:0010359)	1/7	0.699714	1.49252
regulation of transcription from RNA polymerase II promoter (GO:0006357)	85/1479	0.443606	1.48829
replication fork protection (GO:0048478)	1/8	0.699714	1.48529
positive regulation of neuron differentiation (GO:0045666)	8/99	0.504307	1.48103
histidine metabolic process (GO:0006547)	1/9	0.70387	1.47994
skeletal system morphogenesis (GO:0048705)	3/32	0.657	1.4752
MAPK cascade (GO:0000165)	19/279	0.471411	1.47236
negative regulation of synapse organization (GO:1905809)	1/8	0.699714	1.46412
cholesterol import (GO:0070508)	1/7	0.699714	1.46362
retinoid metabolic process (GO:0001523)	6/76	0.60194	1.46139
mesodermal cell fate commitment (GO:0001710)	1/7	0.699714	1.45883
positive regulation of lymphocyte migration (GO:2000403)	2/18	0.668599	1.45192
virion attachment to host cell (GO:0019062)	1/10	0.70387	1.44873
protein trimerization (GO:0070206)	3/33	0.668599	1.44767
regulation of methylation-dependent chromatin silencing (GO:0090308)	1/10	0.70387	1.44618
primary alcohol metabolic process (GO:0034308)	2/20	0.699714	1.44027
membrane raft polarization (GO:0001766)	1/8	0.699714	1.43913
histidine catabolic process (GO:0006548)	1/9	0.70387	1.4389
regulation of interleukin-2 production (GO:0032663)	2/22	0.699714	1.43589
regulation of dendritic spine maintenance (GO:1902950)	1/8	0.699714	1.43124
regulation of chemokine secretion (GO:0090196)	1/9	0.70387	1.42695
phosphate-containing compound metabolic process (GO:0006796)	13/184	0.524327	1.42395
postreplication repair (GO:0006301)	4/48	0.661222	1.41846
negative regulation of alcohol biosynthetic process (GO:1902931)	1/10	0.70387	1.41723
interleukin-21-mediated signaling pathway (GO:0038114)	1/9	0.70387	1.41466
regulation of leukocyte degranulation (GO:0043300)	1/10	0.70387	1.41462
cellular response to unfolded protein (GO:0034620)	2/23	0.699714	1.41153
regulation of regulatory T cell differentiation (GO:0045589)	2/21	0.699714	1.41074
positive regulation of lamellipodium morphogenesis (GO:2000394)	1/8	0.699714	1.40938
regulation of microvillus organization (GO:0032530)	1/9	0.70387	1.40754
nucleobase-containing compound biosynthetic process (GO:0034654)	2/18	0.668599	1.40751
calcium-independent cell-cell adhesion via plasma membrane cell-adhesion molecules (GO:0016338)	2/21	0.699714	1.40674
regulation of striated muscle cell differentiation (GO:0051153)	1/9	0.70387	1.40631
leukotriene D4 biosynthetic process (GO:1901750)	1/11	0.705489	1.40413
positive regulation of catenin import into nucleus (GO:0035413)	1/9	0.70387	1.3972
negative regulation of protein sumoylation (GO:0033234)	1/10	0.70387	1.39406
interleukin-1 secretion (GO:0050701)	1/10	0.70387	1.39229
platelet-derived growth factor receptor signaling pathway (GO:0048008)	2/18	0.668599	1.39093
positive regulation of organelle assembly (GO:1902117)	4/48	0.661222	1.38613
limb morphogenesis (GO:0035108)	2/22	0.699714	1.3847
cellular response to epinephrine stimulus (GO:0071872)	1/9	0.70387	1.37916
branched-chain amino acid catabolic process (GO:0009083)	2/22	0.699714	1.37883
positive regulation of T cell chemotaxis (GO:0010820)	1/10	0.70387	1.3722
protein localization to microtubule cytoskeleton (GO:0072698)	1/9	0.70387	1.36834
regulation of epithelial cell proliferation (GO:0050678)	6/73	0.561093	1.36774
cellular response to UV-B (GO:0071493)	1/9	0.70387	1.36745
sterol metabolic process (GO:0016125)	5/60	0.603895	1.36728
cellular response to BMP stimulus (GO:0071773)	7/88	0.555907	1.36446
negative regulation of blood vessel endothelial cell migration (GO:0043537)	3/32	0.657	1.35786
monocyte chemotaxis (GO:0002548)	4/42	0.561093	1.35749
heart looping (GO:0001947)	3/37	0.699714	1.35393
positive regulation of cytokine-mediated signaling pathway (GO:0001961)	3/34	0.697318	1.34938
regulation of cardiac muscle hypertrophy (GO:0010611)	2/22	0.699714	1.34824
columnar/cuboidal epithelial cell differentiation (GO:0002065)	1/10	0.70387	1.34511
positive regulation of cell activation (GO:0050867)	1/10	0.70387	1.34228
negative regulation of cyclin-dependent protein kinase activity (GO:1904030)	2/22	0.699714	1.34199
Golgi vesicle budding (GO:0048194)	1/10	0.70387	1.33897
nuclear envelope disassembly (GO:0051081)	4/47	0.647568	1.33649
MyD88-dependent toll-like receptor signaling pathway (GO:0002755)	3/30	0.6164	1.33371
phospholipid translocation (GO:0045332)	2/22	0.699714	1.33215
regulation of ATP biosynthetic process (GO:2001169)	1/9	0.70387	1.32893
membrane depolarization during cardiac muscle cell action potential (GO:0086012)	2/18	0.668599	1.32822
regulation of T cell mediated immunity (GO:0002709)	1/9	0.70387	1.3262
embryonic skeletal joint development (GO:0072498)	1/7	0.699714	1.32546
DNA-templated transcription, initiation (GO:0006352)	13/187	0.542122	1.32484
mesoderm development (GO:0007498)	2/22	0.699714	1.32236
mitotic DNA replication checkpoint (GO:0033314)	1/10	0.70387	1.31404
myelin assembly (GO:0032288)	1/10	0.70387	1.31363
tyrosine metabolic process (GO:0006570)	1/8	0.699714	1.31311
pri-miRNA transcription from RNA polymerase II promoter (GO:0061614)	1/8	0.699714	1.31297
oogenesis (GO:0048477)	1/10	0.70387	1.31088
positive regulation of biomineral tissue development (GO:0070169)	3/34	0.697318	1.30994
purine ribonucleoside monophosphate biosynthetic process (GO:0009168)	3/40	0.699714	1.30816
positive regulation of cGMP biosynthetic process (GO:0030828)	1/7	0.699714	1.30789
negative regulation of myeloid cell differentiation (GO:0045638)	2/23	0.699714	1.30703
negative regulation of glycolytic process (GO:0045820)	1/7	0.699714	1.30637
positive regulation of cAMP-mediated signaling (GO:0043950)	1/9	0.70387	1.3053
positive regulation of hemostasis (GO:1900048)	1/10	0.70387	1.3017
glycine transport (GO:0015816)	1/10	0.70387	1.30158
striated muscle cell development (GO:0055002)	2/21	0.699714	1.30061
regulation of postsynaptic membrane potential (GO:0060078)	3/34	0.697318	1.3003
urogenital system development (GO:0001655)	2/23	0.699714	1.29855
negative regulation of phosphatidylinositol 3-kinase signaling (GO:0014067)	1/10	0.70387	1.29799
telomere maintenance via recombination (GO:0000722)	1/11	0.705489	1.29682
negative regulation of protein maturation (GO:1903318)	1/11	0.705489	1.29576
regulation of inositol phosphate biosynthetic process (GO:0010919)	1/7	0.699714	1.29498
cellular response to acid chemical (GO:0071229)	7/92	0.594732	1.29219
protein K6-linked ubiquitination (GO:0085020)	1/9	0.70387	1.29186
negative regulation of establishment of protein localization (GO:1904950)	1/9	0.70387	1.29093
positive regulation of histone acetylation (GO:0035066)	2/22	0.699714	1.29035
positive regulation of ubiquitin-protein ligase activity involved in regulation of mitotic cell cycle transition (GO:0051437)	6/77	0.6164	1.28141
response to misfolded protein (GO:0051788)	1/8	0.699714	1.27821
negative regulation of centrosome duplication (GO:0010826)	1/11	0.705489	1.27461
negative regulation of I-kappaB kinase/NF-kappaB signaling (GO:0043124)	4/48	0.661222	1.27347
hemopoiesis (GO:0030097)	6/77	0.6164	1.27208
brown fat cell differentiation (GO:0050873)	1/8	0.699714	1.27093
negative regulation of vascular endothelial growth factor receptor signaling pathway (GO:0030948)	1/10	0.70387	1.26784
skin development (GO:0043588)	7/95	0.633196	1.26628
regulation of endothelial cell chemotaxis to fibroblast growth factor (GO:2000544)	1/8	0.699714	1.26215
phosphatidylcholine biosynthetic process (GO:0006656)	3/33	0.668599	1.26206
cell morphogenesis (GO:0000902)	5/60	0.603895	1.25983
negative regulation of ubiquitin protein ligase activity (GO:1904667)	6/78	0.627209	1.25971
positive regulation of podosome assembly (GO:0071803)	1/7	0.699714	1.25908
multi-ciliated epithelial cell differentiation (GO:1903251)	1/9	0.70387	1.25879
regulation of endoplasmic reticulum unfolded protein response (GO:1900101)	1/10	0.70387	1.25656
oxygen transport (GO:0015671)	1/8	0.699714	1.25114
cellular response to interleukin-6 (GO:0071354)	2/24	0.699714	1.24947
heart morphogenesis (GO:0003007)	4/51	0.699714	1.24362
atrioventricular valve development (GO:0003171)	1/10	0.70387	1.24006
regulation of cytokine secretion involved in immune response (GO:0002739)	1/10	0.70387	1.2388
aldehyde catabolic process (GO:0046185)	1/7	0.699714	1.23834
negative regulation of Wnt signaling pathway (GO:0030178)	12/175	0.581924	1.23816
negative regulation of ossification (GO:0030279)	4/46	0.633667	1.23346
acute-phase response (GO:0006953)	2/19	0.699381	1.23276
negative regulation of fibrinolysis (GO:0051918)	1/10	0.70387	1.2318
amine metabolic process (GO:0009308)	1/7	0.699714	1.23158
fat-soluble vitamin catabolic process (GO:0042363)	1/8	0.699714	1.22724
fatty acid elongation, unsaturated fatty acid (GO:0019368)	1/8	0.699714	1.22582
negative regulation of neurogenesis (GO:0050768)	3/34	0.697318	1.22561
regulation of defense response (GO:0031347)	6/76	0.60194	1.22474
imidazole-containing compound catabolic process (GO:0052805)	1/9	0.70387	1.22223
positive regulation of protein insertion into mitochondrial membrane involved in apoptotic signaling pathway (GO:1900740)	3/31	0.640052	1.22033
establishment of viral latency (GO:0019043)	1/10	0.70387	1.21651
hemostasis (GO:0007599)	1/8	0.699714	1.21497
aminoglycan catabolic process (GO:0006026)	3/33	0.668599	1.21385
digestive tract development (GO:0048565)	4/44	0.59557	1.20959
regulation of membrane protein ectodomain proteolysis (GO:0051043)	2/23	0.699714	1.20851
regulation of establishment of protein localization to mitochondrion (GO:1903747)	1/9	0.70387	1.20847
positive regulation of ATP metabolic process (GO:1903580)	2/24	0.699714	1.20586
phosphorylation (GO:0016310)	25/387	0.49046	1.20376
DNA ligation (GO:0006266)	2/19	0.699381	1.20131
positive regulation of telomere capping (GO:1904355)	2/18	0.668599	1.19916
inorganic anion transport (GO:0015698)	4/45	0.6164	1.19716
response to interleukin-1 (GO:0070555)	6/77	0.6164	1.19511
negative regulation of sprouting angiogenesis (GO:1903671)	2/23	0.699714	1.19505
positive regulation of DNA metabolic process (GO:0051054)	6/83	0.683414	1.19417
negative regulation of transcription from RNA polymerase II promoter in response to stress (GO:0097201)	1/11	0.705489	1.19373
regulation of striated muscle tissue development (GO:0016202)	1/10	0.70387	1.1934
negative regulation of embryonic development (GO:0045992)	1/11	0.705489	1.19304
negative regulation of heterotypic cell-cell adhesion (GO:0034115)	1/10	0.70387	1.19235
ventricular cardiac muscle tissue development (GO:0003229)	2/22	0.699714	1.19216
regulation of ERK1 and ERK2 cascade (GO:0070372)	17/248	0.498667	1.19085
negative regulation of appetite (GO:0032099)	1/9	0.70387	1.18707
central nervous system projection neuron axonogenesis (GO:0021952)	1/11	0.705489	1.18663
embryonic skeletal system morphogenesis (GO:0048704)	2/22	0.699714	1.18345
regulation of vascular endothelial growth factor receptor signaling pathway (GO:0030947)	2/23	0.699714	1.18289
regulation of nuclease activity (GO:0032069)	1/7	0.699714	1.18204
production of siRNA involved in RNA interference (GO:0030422)	1/10	0.70387	1.182
regulation of protein catabolic process (GO:0042176)	7/92	0.594732	1.17765
positive regulation of transmembrane transport (GO:0034764)	1/8	0.699714	1.17595
protein autoubiquitination (GO:0051865)	4/50	0.697318	1.17539
regulation of cell-cell adhesion involved in gastrulation (GO:0070587)	1/10	0.70387	1.17318
positive regulation of chondrocyte differentiation (GO:0032332)	1/12	0.711855	1.17307
ectoderm development (GO:0007398)	1/11	0.705489	1.17303
sulfur amino acid metabolic process (GO:0000096)	2/23	0.699714	1.17264
nucleic acid transport (GO:0050657)	1/8	0.699714	1.17089
mesonephric tubule development (GO:0072164)	2/18	0.668599	1.17035
intestinal cholesterol absorption (GO:0030299)	1/9	0.70387	1.17028
regulation of interleukin-8 production (GO:0032677)	3/35	0.699714	1.16607
nicotinamide nucleotide biosynthetic process (GO:0019359)	1/10	0.70387	1.16549
negative regulation of interleukin-1 beta secretion (GO:0050713)	1/11	0.705489	1.16538
triglyceride catabolic process (GO:0019433)	2/23	0.699714	1.16336
regulation of endothelial cell proliferation (GO:0001936)	6/80	0.648809	1.16318
sphingoid biosynthetic process (GO:0046520)	1/10	0.70387	1.16198
chloride transport (GO:0006821)	6/74	0.579521	1.15995
regulation of sarcomere organization (GO:0060297)	1/7	0.699714	1.15622
regulation of activated T cell proliferation (GO:0046006)	3/30	0.6164	1.15591
positive regulation of fibroblast apoptotic process (GO:2000271)	1/7	0.699714	1.15524
peptidyl-proline hydroxylation (GO:0019511)	1/7	0.699714	1.15364
regulation of superoxide metabolic process (GO:0090322)	1/7	0.699714	1.14838
positive regulation of interleukin-5 production (GO:0032754)	1/8	0.699714	1.1482
cardiac muscle tissue morphogenesis (GO:0055008)	3/37	0.699714	1.14499
hyaluronan biosynthetic process (GO:0030213)	1/8	0.699714	1.14276
apoptotic nuclear changes (GO:0030262)	2/24	0.699714	1.14182
mucosal immune response (GO:0002385)	2/25	0.70387	1.1402
leucine metabolic process (GO:0006551)	1/8	0.699714	1.13985
regulation of phospholipase activity (GO:0010517)	1/11	0.705489	1.1388
protein acetylation (GO:0006473)	3/34	0.697318	1.13707
innate immune response in mucosa (GO:0002227)	2/20	0.699714	1.13518
primary alcohol catabolic process (GO:0034310)	1/11	0.705489	1.13466
negative regulation of cardiac muscle hypertrophy (GO:0010614)	1/12	0.711855	1.13338
glutamate catabolic process (GO:0006538)	1/7	0.699714	1.13114
positive regulation of glutamate receptor signaling pathway (GO:1900451)	1/8	0.699714	1.12967
sulfur amino acid catabolic process (GO:0000098)	1/9	0.70387	1.12814
nuclear envelope organization (GO:0006998)	3/31	0.640052	1.12748
positive regulation of axon extension (GO:0045773)	2/20	0.699714	1.1269
diterpenoid metabolic process (GO:0016101)	5/63	0.647568	1.12644
regulation of fat cell differentiation (GO:0045598)	6/73	0.561093	1.12107
lagging strand elongation (GO:0006273)	1/9	0.70387	1.11876
single strand break repair (GO:0000012)	1/7	0.699714	1.11858
regulation of T cell migration (GO:2000404)	2/18	0.668599	1.11459
regulation of dendritic spine morphogenesis (GO:0061001)	2/24	0.699714	1.11385
calcium ion transmembrane import into cytosol (GO:0097553)	3/37	0.699714	1.11329
serine family amino acid metabolic process (GO:0009069)	2/18	0.668599	1.11315
regulation of interleukin-8 secretion (GO:2000482)	2/24	0.699714	1.11154
positive regulation of axonogenesis (GO:0050772)	3/38	0.699714	1.10682
protein modification by small protein conjugation or removal (GO:0070647)	1/10	0.70387	1.10616
protein localization to chromatin (GO:0071168)	2/17	0.647568	1.10349
positive regulation of cell development (GO:0010720)	3/35	0.699714	1.102
positive regulation of megakaryocyte differentiation (GO:0045654)	1/7	0.699714	1.10053
regulation of cysteine-type endopeptidase activity involved in apoptotic process (GO:0043281)	7/94	0.6164	1.09767
positive regulation of lipid transport (GO:0032370)	1/8	0.699714	1.09673
negative regulation of G0 to G1 transition (GO:0070317)	3/38	0.699714	1.0962
regulation of fatty acid beta-oxidation (GO:0031998)	1/11	0.705489	1.09618
negative regulation of glial cell apoptotic process (GO:0034351)	1/8	0.699714	1.09421
adipose tissue development (GO:0060612)	1/10	0.70387	1.09407
regulation of mitotic spindle organization (GO:0060236)	3/36	0.699714	1.09289
drug transport (GO:0015893)	2/20	0.699714	1.09131
regulation of synaptic vesicle cycle (GO:0098693)	1/12	0.711855	1.08799
telomere maintenance (GO:0000723)	4/52	0.699714	1.08695
negative regulation of T cell differentiation (GO:0045581)	1/12	0.711855	1.08484
actin-myosin filament sliding (GO:0033275)	3/39	0.699714	1.08417
protein insertion into mitochondrial membrane (GO:0051204)	1/9	0.70387	1.08246
motor neuron axon guidance (GO:0008045)	1/11	0.705489	1.08122
positive regulation of protein autophosphorylation (GO:0031954)	2/23	0.699714	1.08096
negative regulation of cyclase activity (GO:0031280)	2/21	0.699714	1.07698
protein localization to synapse (GO:0035418)	1/11	0.705489	1.07451
peptidyl-tyrosine phosphorylation (GO:0018108)	6/80	0.648809	1.07377
regulation of proteolysis (GO:0030162)	5/64	0.657	1.07065
negative regulation of glial cell differentiation (GO:0045686)	1/9	0.70387	1.06837
cellular macromolecule biosynthetic process (GO:0034645)	23/368	0.561093	1.06534
regulation of interleukin-17 production (GO:0032660)	2/22	0.699714	1.06169
positive regulation of interleukin-2 production (GO:0032743)	2/21	0.699714	1.05809
regulation of fibroblast apoptotic process (GO:2000269)	1/9	0.70387	1.05523
galactose metabolic process (GO:0006012)	1/11	0.705489	1.05423
negative regulation of DNA binding (GO:0043392)	3/35	0.699714	1.05345
positive regulation of cell growth (GO:0030307)	7/99	0.668599	1.04786
adenylate cyclase-activating G-protein coupled receptor signaling pathway (GO:0007189)	6/79	0.64129	1.04478
cellular response to ATP (GO:0071318)	1/11	0.705489	1.04273
regulation of receptor-mediated endocytosis (GO:0048259)	3/37	0.699714	1.04188
cardiac muscle contraction (GO:0060048)	3/37	0.699714	1.04088
membrane assembly (GO:0071709)	2/24	0.699714	1.03596
chemical synaptic transmission, postsynaptic (GO:0099565)	3/34	0.697318	1.03543
negative regulation of lipopolysaccharide-mediated signaling pathway (GO:0031665)	1/11	0.705489	1.03523
negative regulation of transmembrane receptor protein serine/threonine kinase signaling pathway (GO:0090101)	6/78	0.627209	1.03503
positive regulation of bone mineralization (GO:0030501)	3/32	0.657	1.03443
vesicle targeting, rough ER to cis-Golgi (GO:0048207)	5/64	0.657	1.03438
establishment of integrated proviral latency (GO:0075713)	1/9	0.70387	1.03396
establishment of protein localization to telomere (GO:0070200)	1/7	0.699714	1.03282
metanephric mesenchyme development (GO:0072075)	1/12	0.711855	1.03118
proteasome-mediated ubiquitin-dependent protein catabolic process (GO:0043161)	19/292	0.542772	1.0292
renal filtration (GO:0097205)	1/12	0.711855	1.02798
carboxylic acid transport (GO:0046942)	4/52	0.699714	1.02533
cytidine to uridine editing (GO:0016554)	1/12	0.711855	1.02408
positive regulation of cell differentiation (GO:0045597)	13/195	0.59557	1.02361
regulation of blood circulation (GO:1903522)	3/37	0.699714	1.02247
negative regulation of adenylate cyclase activity (GO:0007194)	2/21	0.699714	1.02241
glycoprotein catabolic process (GO:0006516)	1/11	0.705489	1.02226
defense response to protozoan (GO:0042832)	1/9	0.70387	1.01982
dendritic cell differentiation (GO:0097028)	2/22	0.699714	1.01785
regulation of cytokine secretion (GO:0050707)	3/32	0.657	1.01559
negative regulation of mitotic cell cycle (GO:0045930)	4/49	0.670108	1.01514
metanephros development (GO:0001656)	2/24	0.699714	1.01492
sterol import (GO:0035376)	1/7	0.699714	1.01308
sarcomere organization (GO:0045214)	3/32	0.657	1.01277
embryonic limb morphogenesis (GO:0030326)	3/35	0.699714	1.0127
maintenance of protein localization in endoplasmic reticulum (GO:0035437)	1/10	0.70387	1.00946
chylomicron remodeling (GO:0034371)	1/10	0.70387	1.0093
leukocyte aggregation (GO:0070486)	1/8	0.699714	1.00623
regulation of synaptic transmission, dopaminergic (GO:0032225)	1/9	0.70387	1.00569
regulation of nitric-oxide synthase activity (GO:0050999)	3/37	0.699714	1.00531
aminoglycan biosynthetic process (GO:0006023)	4/47	0.647568	1.00519
endosome to lysosome transport via multivesicular body sorting pathway (GO:0032510)	1/7	0.699714	1.00208
negative regulation of protein homooligomerization (GO:0032463)	1/9	0.70387	1.00098
regulation of SNARE complex assembly (GO:0035542)	1/10	0.70387	0.998489
insulin secretion involved in cellular response to glucose stimulus (GO:0035773)	1/7	0.699714	0.996894
positive regulation of steroid biosynthetic process (GO:0010893)	1/9	0.70387	0.994932
regulation of sensory perception of pain (GO:0051930)	1/10	0.70387	0.994727
B cell differentiation (GO:0030183)	4/53	0.699714	0.993015
astrocyte activation (GO:0048143)	1/7	0.699714	0.992207
negative regulation of phagocytosis (GO:0050765)	1/10	0.70387	0.992092
negative regulation of endothelial cell apoptotic process (GO:2000352)	2/25	0.70387	0.991964
negative regulation of meiotic nuclear division (GO:0045835)	1/7	0.699714	0.991576
regulation of MDA-5 signaling pathway (GO:0039533)	1/8	0.699714	0.989935
progesterone metabolic process (GO:0042448)	1/12	0.711855	0.988165
regulation of heterotypic cell-cell adhesion (GO:0034114)	2/20	0.699714	0.986852
maintenance of protein location in extracellular region (GO:0071694)	1/7	0.699714	0.985166
response to muscle stretch (GO:0035994)	1/10	0.70387	0.983533
cellular response to interleukin-21 (GO:0098757)	1/9	0.70387	0.982512
negative regulation of cellular senescence (GO:2000773)	1/12	0.711855	0.97859
muscle filament sliding (GO:0030049)	3/39	0.699714	0.976053
cell differentiation involved in metanephros development (GO:0072202)	1/11	0.705489	0.970646
COPII vesicle coating (GO:0048208)	5/64	0.657	0.968754
response to cytokine (GO:0034097)	10/139	0.561093	0.96593
positive regulation of tissue remodeling (GO:0034105)	1/9	0.70387	0.963001
adenylate cyclase-activating dopamine receptor signaling pathway (GO:0007191)	1/8	0.699714	0.962846
regulation of DNA replication (GO:0006275)	5/62	0.634046	0.95853
negative regulation of mononuclear cell migration (GO:0071676)	1/7	0.699714	0.955449
positive regulation of protein secretion (GO:0050714)	6/83	0.683414	0.9554
negative regulation of osteoblast proliferation (GO:0033689)	1/8	0.699714	0.954981
regulation of calcium ion import (GO:0090279)	2/23	0.699714	0.952676
regulation of interferon-beta production (GO:0032648)	3/35	0.699714	0.950622
galactose catabolic process (GO:0019388)	1/9	0.70387	0.947893
nerve growth factor signaling pathway (GO:0038180)	1/11	0.705489	0.943867
negative regulation of protein transport (GO:0051224)	2/19	0.699381	0.941774
4-hydroxyproline metabolic process (GO:0019471)	1/9	0.70387	0.940319
cellular response to interleukin-2 (GO:0071352)	1/12	0.711855	0.935476
regulation of natural killer cell proliferation (GO:0032817)	1/7	0.699714	0.934433
positive regulation of reproductive process (GO:2000243)	1/11	0.705489	0.933813
muscle cell differentiation (GO:0042692)	3/37	0.699714	0.932707
regulation of telomere capping (GO:1904353)	2/24	0.699714	0.931673
regulation of anion transport (GO:0044070)	1/8	0.699714	0.930342
regulation of podosome assembly (GO:0071801)	1/11	0.705489	0.929016
regulation of smoothened signaling pathway (GO:0008589)	3/37	0.699714	0.925456
pyroptosis (GO:0070269)	1/11	0.705489	0.924463
vesicle coating (GO:0006901)	5/64	0.657	0.92381
negative regulation of intrinsic apoptotic signaling pathway in response to DNA damage by p53 class mediator (GO:1902166)	1/12	0.711855	0.922185
regulation of T cell proliferation (GO:0042129)	5/63	0.647568	0.920348
cytoskeletal anchoring at nuclear membrane (GO:0090286)	1/9	0.70387	0.919474
long-chain fatty-acyl-CoA metabolic process (GO:0035336)	2/26	0.70387	0.917573
regulation of protein secretion (GO:0050708)	8/108	0.588848	0.91729
folic acid transport (GO:0015884)	1/8	0.699714	0.915537
positive regulation of chemokine production (GO:0032722)	3/35	0.699714	0.914209
negative regulation of cyclin-dependent protein serine/threonine kinase activity (GO:0045736)	2/25	0.70387	0.913331
negative regulation of insulin receptor signaling pathway (GO:0046627)	2/26	0.70387	0.909099
glomerular filtration (GO:0003094)	1/11	0.705489	0.906166
vasodilation (GO:0042311)	1/10	0.70387	0.905864
cellular response to oxidative stress (GO:0034599)	8/116	0.668599	0.905647
negative regulation of toll-like receptor 4 signaling pathway (GO:0034144)	1/9	0.70387	0.901429
regulation of platelet-derived growth factor receptor-beta signaling pathway (GO:2000586)	1/10	0.70387	0.899101
negative regulation of cell cycle process (GO:0010948)	6/82	0.668599	0.898853
positive regulation of locomotion (GO:0040017)	3/34	0.697318	0.89846
regulation of macrophage cytokine production (GO:0010935)	1/10	0.70387	0.898409
negative regulation of interleukin-1 secretion (GO:0050711)	1/13	0.719764	0.898326
positive regulation of mitochondrial outer membrane permeabilization involved in apoptotic signaling pathway (GO:1901030)	3/38	0.699714	0.893697
cellular protein complex assembly (GO:0043623)	10/145	0.6164	0.892221
actin filament depolymerization (GO:0030042)	1/11	0.705489	0.891848
cellular senescence (GO:0090398)	2/25	0.70387	0.891715
forebrain neuron differentiation (GO:0021879)	1/8	0.699714	0.890428
chylomicron assembly (GO:0034378)	1/11	0.705489	0.889979
T cell chemotaxis (GO:0010818)	1/11	0.705489	0.886881
regulation of chemotaxis (GO:0050920)	2/25	0.70387	0.885874
synaptic transmission, GABAergic (GO:0051932)	1/12	0.711855	0.88395
peptidyl-tyrosine modification (GO:0018212)	4/52	0.699714	0.883769
positive regulation of actin filament depolymerization (GO:0030836)	1/12	0.711855	0.879364
negative regulation of canonical Wnt signaling pathway (GO:0090090)	10/149	0.650919	0.878063
relaxation of muscle (GO:0090075)	1/12	0.711855	0.874896
negative regulation of cellular protein catabolic process (GO:1903363)	1/11	0.705489	0.874751
regulation of microtubule polymerization (GO:0031113)	3/36	0.699714	0.874733
positive regulation of leukocyte cell-cell adhesion (GO:1903039)	2/22	0.699714	0.873507
drug catabolic process (GO:0042737)	2/25	0.70387	0.872685
amyloid fibril formation (GO:1990000)	1/9	0.70387	0.868074
regulation of cardiac muscle cell contraction (GO:0086004)	2/27	0.70387	0.867208
positive regulation of cholesterol esterification (GO:0010873)	1/10	0.70387	0.867118
regulation of Cdc42 protein signal transduction (GO:0032489)	1/8	0.699714	0.86534
histone ubiquitination (GO:0016574)	2/22	0.699714	0.864918
metanephric nephron tubule development (GO:0072234)	1/8	0.699714	0.864606
myeloid dendritic cell differentiation (GO:0043011)	1/11	0.705489	0.863014
negative regulation of cell cycle phase transition (GO:1901988)	1/7	0.699714	0.862083
modulation by host of viral process (GO:0044788)	1/12	0.711855	0.860752
positive regulation of isomerase activity (GO:0010912)	1/8	0.699714	0.859866
kidney epithelium development (GO:0072073)	1/8	0.699714	0.859667
regulation of tube diameter (GO:0035296)	1/8	0.699714	0.859506
myofibril assembly (GO:0030239)	4/48	0.661222	0.858841
chitin catabolic process (GO:0006032)	1/8	0.699714	0.858294
positive regulation of nervous system development (GO:0051962)	4/53	0.699714	0.85825
apoptotic process (GO:0006915)	15/232	0.615955	0.855746
organophosphate catabolic process (GO:0046434)	1/9	0.70387	0.855168
regulation of RNA polymerase II transcriptional preinitiation complex assembly (GO:0045898)	1/12	0.711855	0.852865
negative regulation of gene expression (GO:0010629)	37/619	0.544026	0.850332
negative regulation of G1/S transition of mitotic cell cycle (GO:2000134)	2/25	0.70387	0.84942
aorta development (GO:0035904)	1/9	0.70387	0.849162
regulation of AMPA receptor activity (GO:2000311)	2/25	0.70387	0.848134
ATF6-mediated unfolded protein response (GO:0036500)	1/10	0.70387	0.845016
regulation of G0 to G1 transition (GO:0070316)	3/40	0.699714	0.839481
cardiac muscle fiber development (GO:0048739)	1/13	0.719764	0.839258
fatty acid elongation, monounsaturated fatty acid (GO:0034625)	1/8	0.699714	0.838722
positive regulation of natural killer cell activation (GO:0032816)	1/11	0.705489	0.838176
regulation of glucose metabolic process (GO:0010906)	2/26	0.70387	0.83566
cAMP catabolic process (GO:0006198)	1/8	0.699714	0.833567
detection of molecule of bacterial origin (GO:0032490)	1/8	0.699714	0.833479
creatine metabolic process (GO:0006600)	1/11	0.705489	0.832969
vasoconstriction (GO:0042310)	1/13	0.719764	0.830982
retinal metabolic process (GO:0042574)	1/12	0.711855	0.830105
positive regulation of osteoblast differentiation (GO:0045669)	3/36	0.699714	0.828987
excitatory chemical synaptic transmission (GO:0098976)	1/8	0.699714	0.826446
ERK1 and ERK2 cascade (GO:0070371)	2/22	0.699714	0.826029
positive regulation of T cell apoptotic process (GO:0070234)	1/11	0.705489	0.825022
arginine metabolic process (GO:0006525)	1/12	0.711855	0.824857
calcium ion regulated exocytosis (GO:0017156)	1/12	0.711855	0.821539
regulation of granulocyte differentiation (GO:0030852)	1/11	0.705489	0.819357
regulation of urine volume (GO:0035809)	1/11	0.705489	0.818947
positive regulation of purine nucleotide biosynthetic process (GO:1900373)	2/25	0.70387	0.818314
negative regulation of lipase activity (GO:0060192)	1/9	0.70387	0.81638
glutamine metabolic process (GO:0006541)	1/11	0.705489	0.8153
manganese ion transport (GO:0006828)	1/10	0.70387	0.814175
copper ion import (GO:0015677)	1/8	0.699714	0.81294
secretory granule organization (GO:0033363)	1/10	0.70387	0.812869
positive regulation of ubiquitin protein ligase activity (GO:1904668)	6/83	0.683414	0.812531
alanine transport (GO:0032328)	1/10	0.70387	0.811466
positive regulation of ruffle assembly (GO:1900029)	1/13	0.719764	0.808666
protein homotrimerization (GO:0070207)	2/23	0.699714	0.806019
negative regulation of sequestering of calcium ion (GO:0051283)	2/25	0.70387	0.802712
calcium ion transmembrane transport (GO:0070588)	6/87	0.699714	0.802699
positive regulation of endothelial cell proliferation (GO:0001938)	5/68	0.699714	0.80222
positive regulation of lipase activity (GO:0060193)	1/11	0.705489	0.801369
negative regulation of ion transmembrane transporter activity (GO:0032413)	2/22	0.699714	0.801238
positive regulation of phosphorylation (GO:0042327)	14/209	0.576156	0.800334
negative regulation of cellular response to insulin stimulus (GO:1900077)	2/27	0.70387	0.798138
cochlea morphogenesis (GO:0090103)	1/12	0.711855	0.79704
nuclear-transcribed mRNA catabolic process, deadenylation-independent decay (GO:0031086)	1/9	0.70387	0.79597
positive regulation of epithelial cell differentiation involved in kidney development (GO:2000698)	1/8	0.699714	0.795567
negative regulation of cytokine secretion (GO:0050710)	3/41	0.699714	0.795008
lipid phosphorylation (GO:0046834)	3/36	0.699714	0.7896
regulation of sequestering of triglyceride (GO:0010889)	1/13	0.719764	0.78888
epithelial cell morphogenesis (GO:0003382)	1/11	0.705489	0.788112
regulation of synaptic transmission, GABAergic (GO:0032228)	1/12	0.711855	0.787094
positive regulation of triglyceride biosynthetic process (GO:0010867)	1/10	0.70387	0.782203
regulation of nuclear-transcribed mRNA poly(A) tail shortening (GO:0060211)	1/12	0.711855	0.782014
negative regulation of leukocyte chemotaxis (GO:0002689)	1/10	0.70387	0.781394
inner ear morphogenesis (GO:0042472)	2/23	0.699714	0.781364
positive regulation of adherens junction organization (GO:1903393)	2/20	0.699714	0.780246
store-operated calcium entry (GO:0002115)	1/8	0.699714	0.777393
positive regulation of cell cycle G1/S phase transition (GO:1902808)	2/24	0.699714	0.777091
protein K48-linked ubiquitination (GO:0070936)	4/49	0.670108	0.775027
[truncated: 1,562 more rows]

## Sheet: d
Term	Overlap	Adjusted P-value	Combined Score	M14_res
[truncated: 3,058 more rows]
