# Supplementary material for: Oncosuppressive miRNAs loaded in lipid nanoparticles potentiate targeted therapies in BRAF-mutant melanoma by inhibiting core escape pathways of resistance
Source: Oncogene. 2022 Nov 23;42(4):293–307. doi: 10.1038/s41388-022-02547-9 (PMC9684877; doi:10.1038/s41388-022-02547-9)
Supplement: Supplementary file 14 — Suppl. Data 2 WES [file 41388_2022_2547_MOESM14_ESM.xlsx]

## Sheet: Variants A375 sens
Chromosome	Position	Ref	Alt	Gene	HGVSC	HGVSP	Consequence	Sift.Prediction	PolyPhen.Prediction	COSMIC.IDs	ClinVar	Variant.Read.Frequency
7	140453136	A	T	BRAF	c.1799T>A	p.(Val600Glu)	missense_variant	deleterious	probably damaging	COSM476	RCV000014992.14:pathogenic,RCV000014993.14:pathogenic,RCV000014994.14:pathogenic,RCV000022677.14:pathogenic,RCV000037936.2:pathogenic,RCV000067669.13:pathogenic,RCV000080903.4:pathogenic,RCV000208763.1:pathogenic	1
17	7577141	C	T	TP53	c.797G>A	p.(Gly266Glu)	missense_variant	deleterious	probably damaging	COSM10867,COSM3388174,COSM216410,COSM1679491	RCV000149050.1:uncertain significance,RCV000255749.2:likely pathogenic	0.61082
1	55529042	G	A	PCSK9	c.1864G>A	p.(Val622Met)	missense_variant,splice_region_variant	deleterious	probably damaging	COSM1667567		0.319328
1	154842243	AA	CT	KCNN3	c.197_198delTTinsAG	p.(Leu66Gln)	missense_variant	tolerated - low confidence	unknown			0.337349
1	169509739	T	G	F5	c.4589A>C	p.(Glu1530Ala)	missense_variant	tolerated	benign			0.281369
2	30143320	C	T	ALK	c.206G>A	p.(Arg69Gln)	missense_variant	deleterious - low confidence	probably damaging	COSM1668828		0.302752
2	98349594	G	A	ZAP70	c.709G>A	p.(Glu237Lys)	missense_variant	deleterious	probably damaging			0.337662
2	98349780	C	T	ZAP70	c.811C>T	p.(Pro271Ser)	missense_variant	tolerated	benign			0.272727
2	228004878	C	G	COL4A4	c.191G>C	p.(Arg64Pro)	missense_variant,splice_region_variant		probably damaging	COSM1669816		0.27003
3	48615789	C	T	COL7A1	c.5497G>A	p.(Gly1833Ser)	missense_variant		unknown			0.296029
3	48622995	C	T	COL7A1	c.3889G>A	p.(Glu1297Lys)	missense_variant		unknown		RCV000314107.1:uncertain significance	0.54717
3	122003647	CC	TT	CASR	c.2876_2877delCCinsTT	p.(Thr959Ile)	missense_variant	tolerated - low confidence	benign			0.420601
5	1255487	T	G	TERT	c.3072A>C	p.(Gln1024His)	missense_variant	tolerated	benign			0.330383
7	87170759	G	A	ABCB1	c.2233C>T	p.(Pro745Ser)	missense_variant	tolerated	benign			1
10	104263935	-	C	SUFU	c.30dupC	p.(Gly11ArgfsTer37)	frameshift_variant					0.592593
11	100933453	C	T	PGR	c.1937G>A	p.(Arg646Lys)	missense_variant	tolerated	benign	COSM1676380		0.344262
11	108114837	G	T	ATM	c.654G>T	p.(Gln218His)	missense_variant	tolerated	benign			0.328267
12	6091115	-	C	VWF	c.7124dupG	p.(Cys2375TrpfsTer16)	frameshift_variant					0.322222
13	28498784	C	A	PDX1	c.798C>A	p.(Ser266Arg)	missense_variant	deleterious - low confidence	possibly damaging	COSM5749057		1
13	28919595	C	T	FLT1	c.2342G>A	p.(Arg781Gln)	missense_variant	tolerated	probably damaging	COSM13323		1
14	92505969	C	T	TRIP11	c.61G>A	p.(Gly21Ser)	missense_variant	deleterious	unknown			1
16	15853489	G	A	MYH11	c.1366C>T	p.(Arg456Trp)	missense_variant		probably damaging	COSM1376099,COSM1376100		0.283871
17	17698269	C	A	RAI1	c.2007C>A	p.(Asp669Glu)	missense_variant	tolerated	benign			0.375451
17	42338008	G	C	SLC4A1	c.344C>G	p.(Thr115Ser)	missense_variant	tolerated	benign			0.27707
17	42428507	C	T	GRN	c.811C>T	p.(Leu271Phe)	missense_variant	tolerated	benign			1
19	42490066	C	T	ATP1A3	c.595G>A	p.(Gly199Arg)	missense_variant	deleterious	probably damaging			0.422535
23	76937207	C	G	ATRX	c.3541G>C	p.(Val1181Leu)	missense_variant		benign			1
1	103444970	A	T	COL11A1	c.2614T>A	p.(Phe872Ile)	missense_variant		unknown		RCV000177644.2:benign,RCV000302803.1:likely benign,RCV000364486.1:likely benign,RCV000396405.1:likely benign	0.627306
1	154544490	G	C	CHRNB2	c.1191G>C	p.(Gln397His)	missense_variant	tolerated	benign	COSM3748999	RCV000145707.1:uncertain significance,RCV000228407.1:uncertain significance	0.644444
2	44099435	A	T	ABCG8	c.1201A>T	p.(Thr401Ser)	missense_variant	deleterious	benign		RCV000180362.1:uncertain significance	0.602632
2	179438713	A	G	TTN	c.72146T>C	p.(Leu24049Pro)	missense_variant				RCV000172264.5:uncertain significance,RCV000248880.1:uncertain significance,RCV000259146.1:uncertain significance,RCV000282942.1:uncertain significance,RCV000288822.1:uncertain significance,RCV000343602.1:uncertain significance,RCV000347355.1:uncertain significance,RCV000379211.1:uncertain significance,RCV000404979.1:uncertain significance	0.414414
2	179606520	C	T	TTN	c.11440G>A	p.(Glu3814Lys)	missense_variant			COSM2707583,COSM2707584,COSM2707585	RCV000152429.1:likely benign	0.3
5	13794057	C	A	DNAH5	c.7998G>T	p.(Glu2666Asp)	missense_variant		possibly damaging		RCV000168168.1:uncertain significance,RCV000218415.1:uncertain significance	0.261147
6	129762036	A	G	LAMA2	c.6161A>G	p.(Gln2054Arg)	missense_variant	tolerated	benign		RCV000178515.3:uncertain significance	0.433333
6	132181644	C	A	ENPP1	c.913C>A	p.(Pro305Thr)	missense_variant,splice_region_variant	deleterious	probably damaging		RCV000022720.26:pathogenic,RCV000266886.1:uncertain significance	0.444444
10	56106126	G	A	PCDH15	c.608C>T	p.(Pro203Leu)	missense_variant,splice_region_variant	tolerated	benign		RCV000039768.2:uncertain significance,RCV000342486.1:uncertain significance,RCV000378841.1:uncertain significance	1
11	22296266	C	T	ANO5	c.2387C>T	p.(Ser796Leu)	missense_variant	tolerated	benign			0.574713
11	76919484	G	A	MYO7A	c.5866G>A	p.(Val1956Ile)	missense_variant	tolerated	probably damaging		RCV000036210.3:benign,RCV000277461.1:likely benign,RCV000312785.1:likely benign,RCV000369786.1:likely benign	0.315315
16	56921879	G	A	SLC12A3	c.2221G>A	p.(Gly741Arg)	missense_variant	deleterious	probably damaging		RCV000255367.1:pathogenic	0.524862
16	70517824	G	T	COG4	c.1759C>A	p.(Gln587Lys)	missense_variant	tolerated	benign		RCV000081730.4:benign,RCV000390105.1:uncertain significance	0.567308
17	48273698	G	A	COL1A1	c.934C>T	p.(Arg312Cys)	missense_variant		unknown	COSM1679907	RCV000018884.29:pathogenic,RCV000415259.1:likely pathogenic	1
19	40900180	TCC	-	PRX	c.4077_4079delGGA	p.(Glu1361del)	inframe_deletion			COSM1724622	RCV000200304.3:benign,RCV000344573.1:benign	0.275862
1	6528371	C	T	PLEKHG5	c.2762G>A	p.(Arg921Gln)	missense_variant	tolerated	benign	COSM1185288	RCV000235516.2:uncertain significance	0.35443
1	19215900	C	T	ALDH4A1	c.205G>A	p.(Gly69Arg)	missense_variant	deleterious	probably damaging			0.281081
1	20991201	-	CC	KIF17	c.2966_2967insGG	p.(Ile989MetfsTer53)	frameshift_variant					0.191489
1	35365732	G	A	DLGAP3	c.1250C>T	p.(Pro417Leu)	missense_variant	deleterious	probably damaging	COSM1667385		0.299242
1	43220563	T	C	P3H1	c.1322A>G	p.(Asp441Gly)	missense_variant	deleterious	probably damaging		RCV000402019.1:benign	0.595166
1	43685203	A	G	CFAP57	c.2242A>G	p.(Asn748Asp)	missense_variant	deleterious	possibly damaging			0.305147
1	46743862	G	A	RAD54L	c.2152G>A	p.(Glu718Lys)	missense_variant	tolerated	benign			0.256667
1	63063616	C	T	ANGPTL3	c.379C>T	p.(Leu127Phe)	missense_variant	deleterious	possibly damaging			0.387097
1	68897163	G	T	RPE65	c.1234C>A	p.(Pro412Thr)	missense_variant	tolerated	benign			0.298507
1	100327856	T	G	AGL	c.337T>G	p.(Leu113Val)	missense_variant	deleterious	possibly damaging	COSM1667734		0.303493
1	103488336	G	A	COL11A1	c.1243C>T	p.(Pro415Ser)	missense_variant		probably damaging			0.631579
1	115220998	T	-	AMPD1	c.1147delA	p.(Met383CysfsTer6)	frameshift_variant					0.366142
1	120468428	A	C	NOTCH2	c.4011T>G	p.(Phe1337Leu)	missense_variant	deleterious	possibly damaging			0.286957
1	145415687	C	T	HFE2	c.506C>T	p.(Ser169Phe)	missense_variant	tolerated	benign			0.328502
1	150482151	-	C	ECM1	c.141dupC	p.(Ser48LeufsTer14)	frameshift_variant					0.116564
1	152285500	A	G	FLG	c.1862T>C	p.(Val621Ala)	missense_variant		probably damaging			0.297248
1	158596668	C	T	SPTA1	c.5794G>A	p.(Glu1932Lys)	missense_variant	deleterious	benign	COSM1986474		0.273632
1	158617411	C	T	SPTA1	c.3814G>A	p.(Glu1272Lys)	missense_variant	tolerated	benign			0.649193
1	158618409	T	G	SPTA1	c.3604A>C	p.(Lys1202Gln)	missense_variant	deleterious	probably damaging	COSM1668098		0.255193
1	158648210	T	C	SPTA1	c.793A>G	p.(Asn265Asp)	missense_variant	tolerated	benign		RCV000306827.1:likely benign,RCV000342017.1:likely benign,RCV000393037.1:likely benign	0.646154
1	158648324	C	T	SPTA1	c.679G>A	p.(Glu227Lys)	missense_variant,splice_region_variant	deleterious	benign	COSM5930746	RCV000276051.1:likely benign,RCV000314713.1:likely benign,RCV000368406.1:likely benign	0.646907
1	161179321	C	G	NDUFS2	c.563C>G	p.(Thr188Ser)	missense_variant	tolerated	benign			0.432796
1	197390250	C	A	CRB1	c.1292C>A	p.(Thr431Asn)	missense_variant	tolerated	possibly damaging			0.650794
1	207644160	C	A	CR2	c.1301C>A	p.(Ser434Tyr)	missense_variant	deleterious	possibly damaging			0.30566
1	215812569	G	A	USH2A	c.14980C>T	p.(Gln4994Ter)	stop_gained			COSM1668467		0.314121
1	216591959	T	G	USH2A	c.548A>C	p.(Glu183Ala)	missense_variant		benign			0.336634
1	223285211	G	A	TLR5	c.1163C>T	p.(Thr388Ile)	missense_variant	tolerated	benign			0.29386
1	237870347	C	T	RYR2	c.9679C>T	p.(Arg3227Cys)	missense_variant		possibly damaging	COSM906241		0.310976
1	247592912	A	G	NLRP3	c.2182A>G	p.(Ser728Gly)	missense_variant	tolerated	benign		RCV000216458.1:uncertain significance,RCV000263610.1:likely benign,RCV000303538.1:likely benign,RCV000358342.1:likely benign	0.28536
2	29293799	G	A	C2orf71	c.3329C>T	p.(Ala1110Val)	missense_variant	tolerated	probably damaging			0.522321
2	29295835	C	A	C2orf71	c.1293G>T	p.(Arg431Ser)	missense_variant	tolerated	benign			0.575
2	46602883	G	A	EPAS1	c.941G>A	p.(Gly314Glu)	missense_variant	deleterious	probably damaging	COSM1668892		0.303448
2	47601085	A	G	EPCAM	c.323A>G	p.(Lys108Arg)	missense_variant	tolerated	benign			0.626316
2	48950671	C	T	LHCGR	c.460G>A	p.(Glu154Lys)	missense_variant,splice_region_variant	deleterious	probably damaging	COSM1668911		0.306122
2	48952831	G	A	LHCGR	c.367C>T	p.(Pro123Ser)	missense_variant	deleterious	probably damaging			0.378906
2	58392889	G	A	FANCL	c.676C>T	p.(Arg226Trp)	missense_variant	deleterious	probably damaging	COSM1668960		0.637771
2	71058221	A	C	CD207	c.947T>G	p.(Leu316Arg)	missense_variant	tolerated	benign			0.327869
2	71795422	G	A	DYSF	c.2818G>A	p.(Ala940Thr)	missense_variant	tolerated	benign			0.621951
2	73777400	A	G	ALMS1	c.9911A>G	p.(Asn3304Ser)	missense_variant		probably damaging			0.365672
2	73800357	A	G	ALMS1	c.11350A>G	p.(Ile3784Val)	missense_variant		possibly damaging	COSM4988276	RCV000233166.1:uncertain significance	0.661017
2	84652606	G	A	SUCLG1	c.947C>T	p.(Ser316Phe)	missense_variant	deleterious	benign	COSM1669106		0.607143
2	109384749	T	C	RANBP2	c.7754T>C	p.(Ile2585Thr)	missense_variant	tolerated	benign			0.287169
2	129025771	C	T	HS6ST1	c.1201G>A	p.(Glu401Lys)	missense_variant	deleterious - low confidence	probably damaging			0.333333
2	135922262	A	G	RAB3GAP1	c.2705A>G	p.(Gln902Arg)	missense_variant	deleterious	possibly damaging			0.311688
2	152468815	C	T	NEB	c.11690G>A	p.(Gly3897Glu)	missense_variant		benign			0.580153
2	166245469	G	A	SCN2A	c.5153G>A	p.(Gly1718Glu)	missense_variant	deleterious	possibly damaging	COSM1669353,COSM233316		0.526066
2	170028600	G	A	LRP2	c.11188C>T	p.(His3730Tyr)	missense_variant		probably damaging	COSM1669391		0.640625
2	170053540	G	A	LRP2	c.8579C>T	p.(Thr2860Ile)	missense_variant,splice_region_variant		benign			0.54023
2	179414330	C	T	TTN	c.92119G>A	p.(Asp30707Asn)	missense_variant					0.619048
2	179422848	A	G	TTN	c.87233T>C	p.(Leu29078Ser)	missense_variant					0.590717
2	179424739	C	T	TTN	c.86120G>A	p.(Gly28707Glu)	missense_variant					0.570048
2	179425932	T	A	TTN	c.84927A>T	p.(Glu28309Asp)	missense_variant					0.383607
2	179430392	C	T	TTN	c.80467G>A	p.(Gly26823Arg)	missense_variant			COSM2898600,COSM2898601,COSM2898604,COSM2898603,COSM2898602		0.568182
2	179436227	C	T	TTN	c.74632G>A	p.(Glu24878Lys)	missense_variant			COSM2899289,COSM2899290,COSM2899293,COSM2899292,COSM2899291		0.308057
2	179464170	G	A	TTN	c.56350C>T	p.(Arg18784Cys)	missense_variant,splice_region_variant			COSM2901702,COSM2901706,COSM2901703,COSM2901705,COSM2901704		0.28
2	179468808	C	T	TTN	c.54606G>A	p.(Trp18202Ter)	stop_gained					0.552632
2	179485454	G	T	TTN	c.45883C>A	p.(Leu15295Ile)	missense_variant					0.263708
2	179587821	C	T	TTN	c.21913G>A	p.(Glu7305Lys)	missense_variant					0.38191
2	179631258	C	T	TTN	c.9553G>A	p.(Glu3185Lys)	missense_variant			COSM1669464,COSM1669469,COSM1669468,COSM1669465,COSM1669467,COSM1669466		0.542553
2	179638085	T	C	TTN	c.7606A>G	p.(Ile2536Val)	missense_variant					0.306122
2	179638339	C	T	TTN	c.7444G>A	p.(Asp2482Asn)	missense_variant			COSM1669494,COSM1669499,COSM1669498,COSM1669495,COSM1669497,COSM1669496		0.564417
2	179640795	C	G	TTN	c.5796G>C	p.(Arg1932Ser)	missense_variant			COSM1669506,COSM1669507,COSM1669511,COSM1669510,COSM1669509,COSM1669508		0.627451
2	215884310	C	T	ABCA12	c.1498G>A	p.(Asp500Asn)	missense_variant	tolerated	benign			0.620253
2	220427274	C	T	OBSL1	c.2803G>A	p.(Gly935Arg)	missense_variant	deleterious	probably damaging			0.371212
2	220432941	C	T	OBSL1	c.1118G>A	p.(Trp373Ter)	stop_gained					0.367347
2	220439659	A	G	INHA	c.512A>G	p.(His171Arg)	missense_variant	tolerated	benign	COSM1669791		0.264368
2	238449117	G	A	MLPH	c.1231G>A	p.(Glu411Lys)	missense_variant	tolerated	benign			1
2	242063456	C	T	PASK	c.2812G>A	p.(Asp938Asn)	missense_variant	deleterious	benign			1
3	9066956	G	A	SRGAP3	c.1667C>T	p.(Ser556Phe)	missense_variant	deleterious	possibly damaging	COSM110557,COSM4327837		0.258333
3	46751077	AAG	-	TMIE	c.391_393delAAG	p.(Lys131del)	inframe_deletion					0.865801
3	47042845	C	T	NBEAL2	c.4561C>T	p.(Gln1521Ter)	stop_gained					0.280488
3	49161405	G	A	LAMB2	c.3553C>T	p.(Pro1185Ser)	missense_variant	deleterious	probably damaging	COSM1670195		0.283088
3	53156509	G	A	RFT1	c.337C>T	p.(Pro113Ser)	missense_variant	deleterious	possibly damaging			0.290323
3	64132840	C	T	PRICKLE2	c.1326G>A	p.(Trp442Ter)	stop_gained			COSM1670308		0.52381
3	121720619	C	T	ILDR1	c.472G>A	p.(Asp158Asn)	missense_variant	deleterious	probably damaging	COSM1670505,COSM4318291,COSM1670506		0.462585
3	129195534	C	T	IFT122	c.1190C>T	p.(Ser397Phe)	missense_variant	deleterious	benign	COSM1670552		0.510638
3	132418796	A	G	NPHP3	c.1853T>C	p.(Ile618Thr)	missense_variant	tolerated	possibly damaging		RCV000314328.1:uncertain significance,RCV000348230.1:uncertain significance,RCV000393177.1:uncertain significance	0.403061
3	142277549	G	A	ATR	c.1802C>T	p.(Ser601Phe)	missense_variant	deleterious	benign	COSM1670617		0.438849
3	184039306	C	T	EIF4G1	c.955C>T	p.(Arg319Cys)	missense_variant	tolerated	benign			0.539062
4	5806467	G	A	EVC	c.2460G>A	p.(Met820Ile)	missense_variant	tolerated	benign			0.89697
4	9987391	C	T	SLC2A9	c.437G>A	p.(Gly146Glu)	missense_variant	tolerated	possibly damaging			1
4	104511150	A	T	TACR3	c.1087T>A	p.(Phe363Ile)	missense_variant,splice_region_variant	deleterious	possibly damaging	COSM1671186		0.903509
4	114161714	G	A	ANK2	c.767G>A	p.(Gly256Glu)	missense_variant		probably damaging	COSM1671215		0.84507
4	114279597	G	A	ANK2	c.9823G>A	p.(Asp3275Asn)	missense_variant		probably damaging	COSM1671224		0.855556
4	166964455	G	A	TLL1	c.1408G>A	p.(Glu470Lys)	missense_variant	tolerated	benign	COSM3335598		1
4	187205379	C	G	F11	c.1269C>G	p.(Asn423Lys)	missense_variant	tolerated	benign			0.92
5	7885931	G	A	MTRR	c.1102G>A	p.(Val368Ile)	missense_variant	tolerated	benign			0.59164
5	13692157	C	T	DNAH5	c.13811G>A	p.(Arg4604Lys)	missense_variant		benign			0.321678
5	13717504	G	A	DNAH5	c.12625C>T	p.(Pro4209Ser)	missense_variant		possibly damaging	COSM1671511		0.302548
5	13850786	C	T	DNAH5	c.5089G>A	p.(Glu1697Lys)	missense_variant		possibly damaging	COSM1671517		0.312195
5	13862660	T	C	DNAH5	c.4793A>G	p.(Asn1598Ser)	missense_variant		possibly damaging	COSM1671519		0.26601
5	14716847	G	T	ANKH	c.1109C>A	p.(Pro370His)	missense_variant	deleterious	possibly damaging	COSM1671526		0.330073
5	38511928	C	T	LIFR	c.700G>A	p.(Glu234Lys)	missense_variant	tolerated	benign			0.282051
5	42711444	C	T	GHR	c.775C>T	p.(Pro259Ser)	missense_variant	tolerated	benign			0.622047
5	56177849	CAA	-	MAP3K1	c.2845_2847delACA	p.(Thr949del)	inframe_deletion			COSM4594439,COSM4594440		1
5	78340231	G	A	DMGDH	c.890C>T	p.(Ser297Leu)	missense_variant	deleterious	probably damaging	COSM1671711,COSM3920373		0.345515
5	82875963	A	G	VCAN	c.10045A>G	p.(Lys3349Glu)	missense_variant	deleterious	probably damaging	COSM1671740		0.256329
5	131927602	T	A	RAD50	c.1669T>A	p.(Ser557Thr)	missense_variant	deleterious	benign			0.322767
5	134345122	A	G	CATSPER3	c.878A>G	p.(Glu293Gly)	missense_variant	deleterious	benign			0.329231
5	147470786	G	A	SPINK5	c.661G>A	p.(Glu221Lys)	missense_variant	tolerated	benign			0.304217
5	158750329	C	T	IL12B	c.97G>A	p.(Val33Ile)	missense_variant	tolerated	benign			0.616935
5	161520865	G	A	GABRG2	c.139G>A	p.(Glu47Lys)	missense_variant	deleterious	probably damaging			0.321078
5	161569311	G	C	GABRG2	c.1031G>C	p.(Arg344Thr)	missense_variant	deleterious	probably damaging	COSM337935		0.292876
5	176824823	C	T	SLC34A1	c.1456C>T	p.(Leu486Phe)	missense_variant	deleterious	probably damaging			0.308081
5	178413751	C	T	GRM6	c.1504G>A	p.(Glu502Lys)	missense_variant	tolerated	benign	COSM737532		0.193548
6	6196110	G	A	F13A1	c.1225C>T	p.(Arg409Trp)	missense_variant	deleterious	probably damaging	COSM1672216		0.259574
6	32007325	C	G	CYP21A2	c.552C>G	p.(Asp184Glu)	missense_variant,splice_region_variant	tolerated	benign		RCV000055818.1:benign,RCV000249885.1:benign	0.265842
6	32029369	C	T	TNXB	c.7297G>A	p.(Val2433Ile)	missense_variant		probably damaging		RCV000252851.1:benign	0.387978
6	32029456	C	T	TNXB	c.7210G>A	p.(Glu2404Lys)	missense_variant		benign			0.487179
6	32049999	C	T	TNXB	c.3550G>A	p.(Gly1184Ser)	missense_variant		probably damaging			0.520325
6	35479494	C	T	TULP1	c.280G>A	p.(Asp94Asn)	missense_variant	deleterious - low confidence	probably damaging			0.547945
6	42946372	T	-	PEX6	c.517delA	p.(Ser173AlafsTer33)	frameshift_variant					0.275862
6	51483917	G	A	PKHD1	c.12187C>T	p.(His4063Tyr)	missense_variant	deleterious - low confidence	benign			0.288136
6	51897959	T	A	PKHD1	c.3233A>T	p.(Lys1078Ile)	missense_variant	tolerated	benign			0.298701
6	66005908	G	A	EYS	c.1871C>T	p.(Ser624Leu)	missense_variant	tolerated	benign	COSM1081038		0.450495
6	70983763	G	A	COL9A1	c.1052C>T	p.(Ser351Leu)	missense_variant		possibly damaging	COSM3161210,COSM3161211,COSM4356735		0.369792
6	76617326	C	T	MYO6	c.3181C>T	p.(Pro1061Ser)	missense_variant	tolerated	benign			0.431472
6	80202268	C	T	LCA5	c.955G>A	p.(Ala319Thr)	missense_variant,splice_region_variant	deleterious	benign			0.41573
6	116949144	G	A	RSPH4A	c.1274G>A	p.(Gly425Asp)	missense_variant	deleterious	probably damaging			0.510374
6	129621943	C	G	LAMA2	c.3100C>G	p.(Pro1034Ala)	missense_variant	tolerated	probably damaging			0.430657
6	131919718	G	A	MED23	c.2404C>T	p.(His802Tyr)	missense_variant	deleterious	benign			0.479245
6	132211563	G	A	ENPP1	c.2690G>A	p.(Gly897Glu)	missense_variant	deleterious	probably damaging	COSM1672767		0.410042
6	155581431	C	T	TFB1M	c.770G>A	p.(Arg257Lys)	missense_variant	tolerated	possibly damaging			0.269397
7	21912976	G	A	DNAH11	c.12052G>A	p.(Val4018Ile)	missense_variant	deleterious	benign			0.410072
7	30642658	G	C	GARS	c.578G>C	p.(Gly193Ala)	missense_variant	deleterious	probably damaging			0.453925
7	34118498	C	T	BMPER	c.1108C>T	p.(Pro370Ser)	missense_variant	deleterious	probably damaging	COSM1673100		0.428571
7	34118631	C	A	BMPER	c.1241C>A	p.(Ser414Tyr)	missense_variant	deleterious	probably damaging			0.430769
7	48317796	TA	-	ABCA13	c.7010_7011delAT	p.(Tyr2337SerfsTer17)	frameshift_variant					0.388889
7	50121384	C	T	ZPBP	c.320G>A	p.(Gly107Glu)	missense_variant	tolerated	probably damaging	COSM1698673		0.485981
7	113518790	G	A	PPP1R3A	c.2357C>T	p.(Thr786Ile)	missense_variant	deleterious	possibly damaging	COSM1673466		0.72449
7	127255073	C	T	PAX4	c.197G>A	p.(Gly66Glu)	missense_variant	deleterious	probably damaging	COSM1673516		0.748201
7	142640919	G	A	KEL	c.1543C>T	p.(Leu515Phe)	missense_variant	tolerated	possibly damaging			1
7	146829416	G	T	CNTNAP2	c.1163G>T	p.(Gly388Val)	missense_variant	deleterious	possibly damaging	COSM1673632		1
8	19276195	T	C	CSGALNACT1	c.1199A>G	p.(Asp400Gly)	missense_variant	tolerated	benign			0.404669
8	31000192	C	T	WRN	c.3284C>T	p.(Pro1095Leu)	missense_variant	tolerated	benign	COSM2958670		0.467742
8	55539123	C	T	RP1	c.2681C>T	p.(Ser894Phe)	missense_variant	deleterious	possibly damaging	COSM1673913		0.408867
8	72234440	G	A	EYA1	c.266C>T	p.(Pro89Leu)	missense_variant	tolerated - low confidence	probably damaging			0.642077
8	106573702	A	C	ZFPM2	c.413A>C	p.(Asn138Thr)	missense_variant	tolerated	benign	COSM3271066		0.713235
8	141293992	G	A	TRAPPC9	c.2404C>T	p.(Pro802Ser)	missense_variant	deleterious	probably damaging	COSM1674208		0.505435
8	141297730	G	A	TRAPPC9	c.2252C>T	p.(Thr751Met)	missense_variant	deleterious	probably damaging	COSM3319494		1
9	14808081	G	A	FREM1	c.2945C>T	p.(Ser982Leu)	missense_variant	deleterious	probably damaging			0.347826
9	21333073	G	A	KLHL9	c.1786C>T	p.(Pro596Ser)	missense_variant	tolerated	benign			0.441176
9	27229169	C	T	TEK	c.3314C>T	p.(Thr1105Ile)	missense_variant	deleterious	probably damaging			0.439216
9	75420421	G	A	TMC1	c.1690G>A	p.(Gly564Arg)	missense_variant	tolerated	probably damaging			1
9	94486123	C	T	ROR2	c.2653G>A	p.(Asp885Asn)	missense_variant	deleterious - low confidence	possibly damaging			0.666667
9	100437860	C	T	XPA	c.683G>A	p.(Arg228Gln)	missense_variant	tolerated	benign			0.276398
9	133942545	G	A	LAMC3	c.2546G>A	p.(Gly849Asp)	missense_variant	deleterious	probably damaging			0.328814
9	133954648	C	T	LAMC3	c.3890C>T	p.(Ala1297Val)	missense_variant	tolerated	benign			0.257511
9	136419629	G	A	ADAMTSL2	c.1090G>A	p.(Val364Ile)	missense_variant	tolerated	benign			0.24375
10	3821756	G	T	KLF6	c.827C>A	p.(Ala276Asp)	missense_variant	deleterious	probably damaging			0.314879
10	3821760	GGT	-	KLF6	c.821_823delACC	p.(His274del)	inframe_deletion					0.351255
10	26491941	G	C	MYO3A	c.4635G>C	p.(Leu1545Phe)	missense_variant	tolerated - low confidence	benign			0.350769
10	78647142	G	A	KCNMA1	c.3593C>T	p.(Ser1198Phe)	missense_variant	deleterious	possibly damaging			0.40856
10	95791381	T	C	PLCE1	c.578T>C	p.(Val193Ala)	missense_variant	tolerated - low confidence	benign	COSM3441768,COSM3441769		0.569231
10	105794474	C	T	COL17A1	c.3671G>A	p.(Gly1224Glu)	missense_variant		probably damaging	COSM1675534		0.326733
11	644608	G	C	DEAF1	c.1640C>G	p.(Thr547Ser)	missense_variant	tolerated	benign			0.307985
11	694953	GCGGCCGCGGCCGCCGCCGCCACA	-	DEAF1	c.72_95delTGTGGCGGCGGCGGCCGCGGCCGC	p.(Val25_Ala32del)	inframe_deletion			COSM405123		0.371429
11	6411936	GCTGGC	-	SMPD1	c.138_143delGCTGGC	p.(Ala48_Leu49del)	inframe_deletion			COSM930080,COSM930081	RCV000248934.2:benign	0.265306
11	20658844	A	T	SLC6A5	c.1864A>T	p.(Thr622Ser)	missense_variant	tolerated	probably damaging			0.252101
11	22294371	C	T	ANO5	c.2071C>T	p.(Pro691Ser)	missense_variant	deleterious	possibly damaging	COSM1675896		0.302932
11	33731767	C	T	CD59	c.292G>A	p.(Glu98Lys)	missense_variant	tolerated	benign	COSM3809135		0.290258
11	46918485	G	T	LRP4	c.857C>A	p.(Ser286Tyr)	missense_variant	deleterious	probably damaging	COSM1675966		0.281356
11	58391543	G	T	CNTF	c.151G>T	p.(Asp51Tyr)	missense_variant	deleterious	probably damaging			0.257143
11	59857241	C	A	MS4A2	c.133C>A	p.(Pro45Thr)	missense_variant	tolerated	possibly damaging			0.253378
11	64434773	CC	TT	NRXN2	c.1746_1747delGGinsAA	p.(Val583Ile)	missense_variant					0.625
11	70319465	G	C	SHANK2	c.4913C>G	p.(Ala1638Gly)	missense_variant			COSM1676261,COSM1676262		0.362637
11	93528074	G	T	MED17	c.860G>T	p.(Gly287Val)	missense_variant,splice_region_variant	tolerated	possibly damaging			0.586716
11	101340211	C	T	TRPC6	c.2431G>A	p.(Gly811Arg)	missense_variant	tolerated	benign			0.26009
11	111931794	G	A	DLAT	c.1710G>A	p.(Met570Ile)	missense_variant	tolerated	benign			0.251092
11	113934125	G	A	ZBTB16	c.103G>A	p.(Asp35Asn)	missense_variant	deleterious	probably damaging	COSM1676447		0.3125
11	114117929	C	T	ZBTB16	c.1634C>T	p.(Pro545Leu)	missense_variant	deleterious	probably damaging			0.241379
12	394762	G	A	KDM5A	c.4933C>T	p.(Pro1645Ser)	missense_variant	tolerated	benign			0.29983
12	2659195	C	A	CACNA1C	c.1477C>A	p.(Leu493Met)	missense_variant					0.767442
12	2774747	A	G	CACNA1C	c.4543A>G	p.(Ile1515Val)	missense_variant,splice_region_variant					0.252747
12	32735037	C	T	FGD4	c.236C>T	p.(Thr79Ile)	missense_variant	deleterious - low confidence	benign			0.587692
12	40707874	C	T	LRRK2	c.4637C>T	p.(Pro1546Leu)	missense_variant	deleterious	probably damaging	COSM1676858,COSM1676859		0.300633
12	48371204	G	A	COL2A1	c.3172C>T	p.(Arg1058Cys)	missense_variant		unknown	COSM1676909,COSM1676910		0.280749
12	53070868	G	A	KRT1	c.1229C>T	p.(Ser410Phe)	missense_variant	deleterious	probably damaging	COSM1676996		0.597959
12	53189451	C	T	KRT3	c.376G>A	p.(Gly126Arg)	missense_variant	tolerated	unknown			0.291139
12	100813746	G	A	SLC17A8	c.1579G>A	p.(Glu527Lys)	missense_variant	deleterious	probably damaging	COSM2062702		0.669903
12	102161839	C	T	GNPTAB	c.1384G>A	p.(Asp462Asn)	missense_variant	deleterious	probably damaging	COSM4202128,COSM934050		0.278481
12	103352172	-	GCA	ASCL1	c.184_186dupCAG	p.(Gln62dup)	inframe_insertion			COSM4663681	RCV000156155.4:benign	0.596154
12	116422035	T	C	MED13L	c.4481A>G	p.(Asp1494Gly)	missense_variant	deleterious	unknown			0.323034
13	23905791	A	T	SACS	c.12224T>A	p.(Phe4075Tyr)	missense_variant		probably damaging			1
13	32376516	G	A	RXFP2	c.2239G>A	p.(Asp747Asn)	missense_variant	deleterious - low confidence	possibly damaging			1
13	32776604	G	A	FRY	c.3958G>A	p.(Ala1320Thr)	missense_variant	tolerated	benign			1
13	39454851	C	T	FREM2	c.9437C>T	p.(Ala3146Val)	missense_variant	tolerated - low confidence	benign			1
13	100635007	-	C	ZIC2	c.691dupC	p.(His231ProfsTer136)	frameshift_variant					0.171429
13	113768163	G	A	F7	c.319G>A	p.(Gly107Arg)	missense_variant,splice_region_variant	tolerated	possibly damaging	COSM1677814		0.451685
14	23889296	C	T	MYH7	c.3484G>A	p.(Glu1162Lys)	missense_variant	deleterious	possibly damaging	COSM2031807		1
14	65237796	C	T	SPTB	c.5605G>A	p.(Glu1869Lys)	missense_variant	deleterious	possibly damaging			0.529915
14	76549900	G	A	IFT43	c.622G>A	p.(Gly208Arg)	missense_variant	deleterious - low confidence	probably damaging	COSM1678140,COSM1678141		1
14	103396633	C	T	AMN	c.1138C>T	p.(Pro380Ser)	missense_variant	tolerated	benign			0.4375
15	48594968	G	T	SLC12A1	c.3186G>T	p.(Lys1062Asn)	missense_variant	deleterious	probably damaging			0.238095
15	50544965	C	T	HDC	c.794G>A	p.(Arg265His)	missense_variant	deleterious	benign	COSM272765		0.267677
15	53908055	G	A	WDR72	c.2348C>T	p.(Ser783Leu)	missense_variant	tolerated	benign			0.320965
15	74472522	C	T	STRA6	c.2020G>A	p.(Gly674Ser)	missense_variant	tolerated	benign		RCV000285397.1:uncertain significance	0.798165
15	81180069	C	T	CEMIP	c.832C>T	p.(Pro278Ser)	missense_variant	tolerated	possibly damaging	COSM5940522		0.721116
15	100252710	CAG	-	MEF2A	c.1265_1267delAGC	p.(Gln422del)	inframe_deletion			COSM1477899,COSM1477900,COSM1477901		1
16	1251944	G	C	CACNA1H	c.1494G>C	p.(Gln498His)	missense_variant	deleterious	benign			0.319588
16	1499035	C	G	CLCN7	c.1729G>C	p.(Val577Leu)	missense_variant	tolerated	benign			0.431925
16	1841920	C	T	IGFALS	c.613G>A	p.(Glu205Lys)	missense_variant	tolerated	benign			0.811881
16	50826577	C	T	CYLD	c.2311C>T	p.(Pro771Ser)	missense_variant	deleterious	probably damaging	COSM1679082		0.613636
16	57003426	C	A	CETP	c.362C>A	p.(Ala121Asp)	missense_variant	deleterious	probably damaging			0.303983
16	69201017	C	T	UTP4	c.1873C>T	p.(Pro625Ser)	missense_variant	tolerated	benign	COSM1679225		0.65098
16	79632898	T	A	MAF	c.902A>T	p.(Tyr301Phe)	missense_variant	deleterious	probably damaging	COSM1679291		0.335802
16	88495361	C	T	ZNF469	c.1483C>T	p.(Pro495Ser)	missense_variant		probably damaging			0.405797
16	89220556	C	T	ACSF3	c.1672C>T	p.(Arg558Trp)	missense_variant	deleterious	probably damaging		RCV000024130.3:pathogenic,RCV000185751.3:pathogenic	0.322581
17	18047217	C	T	MYO15A	c.6080C>T	p.(Pro2027Leu)	missense_variant		unknown	COSM1679620		0.449219
17	27068135	G	A	NEK8	c.1772G>A	p.(Gly591Glu)	missense_variant	deleterious	probably damaging	COSM1679671		0.583333
17	38975078	G	C	KRT10	c.1709C>G	p.(Ser570Cys)	missense_variant	deleterious - low confidence	unknown	COSM1679791		0.253275
17	40725168	T	A	PSMC3IP	c.554A>T	p.(Asp185Val)	missense_variant	deleterious	possibly damaging	COSM1679834,COSM1679835		0.998366
17	44073788	C	T	MAPT	c.1585C>T	p.(Arg529Cys)	missense_variant	deleterious	probably damaging	COSM275993		1
17	48653396	G	C	CACNA1G	c.1633G>C	p.(Ala545Pro)	missense_variant	tolerated	benign			0.241379
17	61958002	G	A	GH2	c.586C>T	p.(Pro196Ser)	missense_variant	deleterious - low confidence	benign	COSM2795514		0.996078
18	21399931	G	A	LAMA3	c.2274G>A	p.(Trp758Ter)	stop_gained			COSM1680276		0.317949
18	44063704	T	-	LOXHD1	c.6001delA	p.(Thr2001ProfsTer98)	frameshift_variant					0.3125
19	6707509	G	A	C3	c.2015C>T	p.(Ser672Phe)	missense_variant	deleterious	benign	COSM2727913		0.290076
19	7592442	C	T	MCOLN1	c.608C>T	p.(Pro203Leu)	missense_variant	tolerated	benign	COSM2728869		0.576923
19	16593350	G	A	CALR3	c.829C>T	p.(His277Tyr)	missense_variant	deleterious	benign			0.639004
19	17566471	-	CG	NXNL1	c.624_625insCG	p.(Gly209ArgfsTer56)	frameshift_variant					0.375
19	17566471	-	CGGG	NXNL1	c.624_625insCCCG	p.(Gly209ProfsTer9)	frameshift_variant					0.25
19	17566473	-	GCC	NXNL1	c.622_623insGGC	p.(Ala208delinsGlyPro)	inframe_insertion					0.444444
19	17983154	G	A	SLC5A5	c.26G>A	p.(Arg9Gln)	missense_variant	tolerated	benign			0.241379
19	18979717	G	A	GDF1	c.808C>T	p.(Arg270Trp)	missense_variant	deleterious	probably damaging			0.323077
19	39218649	G	A	ACTN4	c.2401G>A	p.(Val801Met)	missense_variant	deleterious	benign		RCV000252414.1:benign	0.45045
19	41117300	G	A	LTBP4	c.2254G>A	p.(Asp752Asn)	missense_variant,splice_region_variant					0.529412
19	45810865	T	C	CKM	c.821A>G	p.(Asn274Ser)	missense_variant	tolerated	benign			0.377778
19	55447654	G	A	NLRP7	c.2275C>T	p.(His759Tyr)	missense_variant	tolerated	benign	COSM1681370,COSM1681371		0.463768
20	18507119	C	T	SEC23B	c.937C>T	p.(Arg313Cys)	missense_variant	deleterious	probably damaging	COSM1681554		0.440252
20	19955586	-	GG	RIN2	c.1063_1064insGG	p.(Ser355TrpfsTer42)	frameshift_variant					0.353846
20	23028640	G	A	THBD	c.1502C>T	p.(Pro501Leu)	missense_variant	deleterious	possibly damaging		RCV000356092.1:likely benign	0.448718
20	30421561	G	T	MYLK2	c.1752G>T	p.(Lys584Asn)	missense_variant	deleterious	probably damaging			0.264151
20	32891060	G	A	AHCY	c.17C>T	p.(Pro6Leu)	missense_variant	deleterious - low confidence	benign			0.283019
20	33763985	C	T	PROCR	c.337C>T	p.(Arg113Cys)	missense_variant	tolerated	benign			0.609121
20	42788315	T	C	JPH2	c.1112A>G	p.(Glu371Gly)	missense_variant	deleterious	probably damaging	COSM1681691		0.648515
20	44746989	C	T	CD40	c.7C>T	p.(Arg3Cys)	missense_variant	tolerated	benign			0.316406
20	50407946	C	T	SALL4	c.1076G>A	p.(Gly359Glu)	missense_variant	tolerated	probably damaging	COSM2763112		0.70073
20	54948582	A	G	AURKA	c.736T>C	p.(Tyr246His)	missense_variant	deleterious	probably damaging	COSM1681783		0.761364
20	62046408	G	A	KCNQ2	c.1373C>T	p.(Pro458Leu)	missense_variant	deleterious	probably damaging			0.305699
21	37833702	C	T	CLDN14	c.292G>A	p.(Ala98Thr)	missense_variant	tolerated	possibly damaging	COSM1681958		0.598253
21	46924426	GGCCCCCCA	-	COL18A1	c.3378_3386delCCCAGGCCC	p.(Pro1127_Pro1129del)	inframe_deletion			COSM1031439,COSM5713378,COSM4594451		1
22	37334053	G	A	CSF2RB	c.2203G>A	p.(Gly735Ser)	missense_variant	tolerated	benign	COSM3149992		0.446809
22	37469619	C	T	TMPRSS6	c.1535G>A	p.(Gly512Glu)	missense_variant	tolerated	benign			1
22	46614162	C	T	PPARA	c.372C>T	c.372C>T(p.(Gly124=))	splice_region_variant,synonymous_variant					0.319444
22	50523187	G	T	MLC1	c.145C>A	p.(His49Asn)	missense_variant	tolerated - low confidence	benign			0.328
23	7252080	C	T	STS	c.1310C>T	p.(Ser437Phe)	missense_variant	deleterious	probably damaging	COSM1682395		0.444444
23	8538567	C	G	ANOS1	c.1035G>C	p.(Lys345Asn)	missense_variant	deleterious	possibly damaging			0.455752
23	33229417	C	T	DMD	c.13G>A	p.(Glu5Lys)	missense_variant		possibly damaging			0.449198
23	44171992	T	A	EFHC2	c.53A>T	p.(Glu18Val)	missense_variant	deleterious	possibly damaging			0.493056
23	53575050	G	A	HUWE1	c.10220C>T	p.(Ser3407Phe)	missense_variant		possibly damaging	COSM1682635,COSM1682636		0.428571
23	84510513	G	A	ZNF711	c.328G>A	p.(Asp110Asn)	missense_variant	deleterious - low confidence	probably damaging			1
23	99551364	T	C	PCDH19	c.3358A>G	p.(Lys1120Glu)	missense_variant	tolerated - low confidence	benign			0.505319
23	107976312	C	T	IRS4	c.3263G>A	p.(Arg1088His)	missense_variant	deleterious - low confidence	unknown	COSM1682803		1

## Sheet: Variants A375 res
Chromosome	Position	Ref	Alt	Gene	HGVSC	HGVSP	Consequence	Sift.Prediction	PolyPhen.Prediction	COSMIC.IDs	ClinVar	Variant.Read.Frequency
7	140453136	A	T	BRAF	c.1799T>A	p.(Val600Glu)	missense_variant	deleterious	probably damaging	COSM476	RCV000014992.14:pathogenic,RCV000014993.14:pathogenic,RCV000014994.14:pathogenic,RCV000022677.14:pathogenic,RCV000037936.2:pathogenic,RCV000067669.13:pathogenic,RCV000080903.4:pathogenic,RCV000208763.1:pathogenic	1
17	7577141	C	T	TP53	c.797G>A	p.(Gly266Glu)	missense_variant	deleterious	probably damaging	COSM10867,COSM3388174,COSM216410,COSM1679491	RCV000149050.1:uncertain significance,RCV000255749.2:likely pathogenic	0.613497
1	55505553	-	CTG	PCSK9	c.63_65dupGCT	p.(Leu23dup)	inframe_insertion			COSM302888,COSM4603230	RCV000256353.1:benign	0.347458
1	55529042	G	A	PCSK9	c.1864G>A	p.(Val622Met)	missense_variant,splice_region_variant	deleterious	probably damaging	COSM1667567		0.291339
1	169509739	T	G	F5	c.4589A>C	p.(Glu1530Ala)	missense_variant	tolerated	benign			0.278826
2	98349594	G	A	ZAP70	c.709G>A	p.(Glu237Lys)	missense_variant	deleterious	probably damaging			0.277439
2	228004878	C	G	COL4A4	c.191G>C	p.(Arg64Pro)	missense_variant,splice_region_variant		probably damaging	COSM1669816		0.257235
3	48608368	G	A	COL7A1	c.7198C>T	p.(Pro2400Ser)	missense_variant		probably damaging	COSM1670157		0.244681
3	48615789	C	T	COL7A1	c.5497G>A	p.(Gly1833Ser)	missense_variant		unknown			0.269373
3	48622995	C	T	COL7A1	c.3889G>A	p.(Glu1297Lys)	missense_variant		unknown		RCV000314107.1:uncertain significance	0.583815
3	122003647	CC	TT	CASR	c.2876_2877delCCinsTT	p.(Thr959Ile)	missense_variant	tolerated - low confidence	benign			0.481982
5	1255487	T	G	TERT	c.3072A>C	p.(Gln1024His)	missense_variant	tolerated	benign			0.378788
7	87170759	G	A	ABCB1	c.2233C>T	p.(Pro745Ser)	missense_variant	tolerated	benign			1
8	144994070	C	T	PLEC	c.10330G>A	p.(Gly3444Ser)	missense_variant		probably damaging			0.277247
11	100933453	C	T	PGR	c.1937G>A	p.(Arg646Lys)	missense_variant	tolerated	benign	COSM1676380		0.389474
11	108114837	G	T	ATM	c.654G>T	p.(Gln218His)	missense_variant	tolerated	benign			0.292419
12	6091104	-	G	VWF	c.7135dupC	p.(Arg2379ProfsTer12)	frameshift_variant					0.104839
12	6125968	C	T	VWF	c.5122G>A	p.(Asp1708Asn)	missense_variant	deleterious	probably damaging			0.301994
13	28498784	C	A	PDX1	c.798C>A	p.(Ser266Arg)	missense_variant	deleterious - low confidence	possibly damaging	COSM5749057		1
13	28919595	C	T	FLT1	c.2342G>A	p.(Arg781Gln)	missense_variant	tolerated	probably damaging	COSM13323		1
14	92505969	C	T	TRIP11	c.61G>A	p.(Gly21Ser)	missense_variant	deleterious	unknown			1
17	17698269	C	A	RAI1	c.2007C>A	p.(Asp669Glu)	missense_variant	tolerated	benign			0.426829
17	42338008	G	C	SLC4A1	c.344C>G	p.(Thr115Ser)	missense_variant	tolerated	benign			0.306667
17	42428507	C	T	GRN	c.811C>T	p.(Leu271Phe)	missense_variant	tolerated	benign			0.992424
19	42490066	C	T	ATP1A3	c.595G>A	p.(Gly199Arg)	missense_variant	deleterious	probably damaging			0.392
23	76937207	C	G	ATRX	c.3541G>C	p.(Val1181Leu)	missense_variant		benign			1
1	103444970	A	T	COL11A1	c.2614T>A	p.(Phe872Ile)	missense_variant		unknown		RCV000177644.2:benign,RCV000302803.1:likely benign,RCV000364486.1:likely benign,RCV000396405.1:likely benign	0.657895
1	154544490	G	C	CHRNB2	c.1191G>C	p.(Gln397His)	missense_variant	tolerated	benign	COSM3748999	RCV000145707.1:uncertain significance,RCV000228407.1:uncertain significance	0.666667
2	44099435	A	T	ABCG8	c.1201A>T	p.(Thr401Ser)	missense_variant	deleterious	benign		RCV000180362.1:uncertain significance	0.61465
2	179606520	C	T	TTN	c.11440G>A	p.(Glu3814Lys)	missense_variant			COSM2707583,COSM2707584,COSM2707585	RCV000152429.1:likely benign	0.273504
5	13794057	C	A	DNAH5	c.7998G>T	p.(Glu2666Asp)	missense_variant		possibly damaging		RCV000168168.1:uncertain significance,RCV000218415.1:uncertain significance	0.334862
5	131729380	G	A	SLC22A5	c.1463G>A	p.(Arg488His)	missense_variant	deleterious	possibly damaging		RCV000022386.6:pathogenic	0.255639
6	129762036	A	G	LAMA2	c.6161A>G	p.(Gln2054Arg)	missense_variant	tolerated	benign		RCV000178515.3:uncertain significance	0.429245
6	132181644	C	A	ENPP1	c.913C>A	p.(Pro305Thr)	missense_variant,splice_region_variant	deleterious	probably damaging		RCV000022720.26:pathogenic,RCV000266886.1:uncertain significance	0.484849
10	56106126	G	A	PCDH15	c.608C>T	p.(Pro203Leu)	missense_variant,splice_region_variant	tolerated	benign		RCV000039768.2:uncertain significance,RCV000342486.1:uncertain significance,RCV000378841.1:uncertain significance	1
11	22296266	C	T	ANO5	c.2387C>T	p.(Ser796Leu)	missense_variant	tolerated	benign			0.561404
11	76919484	G	A	MYO7A	c.5866G>A	p.(Val1956Ile)	missense_variant	tolerated	probably damaging		RCV000036210.3:benign,RCV000277461.1:likely benign,RCV000312785.1:likely benign,RCV000369786.1:likely benign	0.329114
16	56921879	G	A	SLC12A3	c.2221G>A	p.(Gly741Arg)	missense_variant	deleterious	probably damaging		RCV000255367.1:pathogenic	0.641618
16	70517824	G	T	COG4	c.1759C>A	p.(Gln587Lys)	missense_variant	tolerated	benign		RCV000081730.4:benign,RCV000390105.1:uncertain significance	0.602871
17	48273698	G	A	COL1A1	c.934C>T	p.(Arg312Cys)	missense_variant		unknown	COSM1679907	RCV000018884.29:pathogenic,RCV000415259.1:likely pathogenic	1
1	977028	G	T	AGRN	c.1123G>T	p.(Ala375Ser)	missense_variant	tolerated	possibly damaging	COSM5784979	RCV000243499.2:likely benign	0.253165
1	6528371	C	T	PLEKHG5	c.2762G>A	p.(Arg921Gln)	missense_variant	tolerated	benign	COSM1185288	RCV000235516.2:uncertain significance	0.351351
1	11080646	C	T	TARDBP	c.704C>T	p.(Ala235Val)	missense_variant	tolerated	benign			0.278351
1	19215900	C	T	ALDH4A1	c.205G>A	p.(Gly69Arg)	missense_variant	deleterious	probably damaging			0.23871
1	20991201	-	CC	KIF17	c.2966_2967insGG	p.(Ile989MetfsTer53)	frameshift_variant					0.458333
1	21012609	G	A	KIF17	c.1949C>T	p.(Pro650Leu)	missense_variant	tolerated - low confidence	benign			0.242938
1	22178643	C	T	HSPG2	c.6808G>A	p.(Gly2270Arg)	missense_variant		possibly damaging		RCV000291941.1:uncertain significance,RCV000346890.1:uncertain significance	0.277027
1	35365732	G	A	DLGAP3	c.1250C>T	p.(Pro417Leu)	missense_variant	deleterious	probably damaging	COSM1667385		0.251046
1	43220563	T	C	P3H1	c.1322A>G	p.(Asp441Gly)	missense_variant	deleterious	probably damaging		RCV000402019.1:benign	0.618557
1	43685203	A	G	CFAP57	c.2242A>G	p.(Asn748Asp)	missense_variant	deleterious	possibly damaging			0.252964
1	46743862	G	A	RAD54L	c.2152G>A	p.(Glu718Lys)	missense_variant	tolerated	benign			0.29393
1	63063616	C	T	ANGPTL3	c.379C>T	p.(Leu127Phe)	missense_variant	deleterious	possibly damaging			0.354839
1	68897163	G	T	RPE65	c.1234C>A	p.(Pro412Thr)	missense_variant	tolerated	benign			0.295496
1	100327856	T	G	AGL	c.337T>G	p.(Leu113Val)	missense_variant	deleterious	possibly damaging	COSM1667734		0.301435
1	103488336	G	A	COL11A1	c.1243C>T	p.(Pro415Ser)	missense_variant		probably damaging			0.616883
1	115220998	T	-	AMPD1	c.1147delA	p.(Met383CysfsTer6)	frameshift_variant					0.322957
1	120468428	A	C	NOTCH2	c.4011T>G	p.(Phe1337Leu)	missense_variant	deleterious	possibly damaging			0.227723
1	145415687	C	T	HFE2	c.506C>T	p.(Ser169Phe)	missense_variant	tolerated	benign			0.313609
1	152285500	A	G	FLG	c.1862T>C	p.(Val621Ala)	missense_variant		probably damaging			0.291221
1	158596668	C	T	SPTA1	c.5794G>A	p.(Glu1932Lys)	missense_variant	deleterious	benign	COSM1986474		0.267241
1	158617411	C	T	SPTA1	c.3814G>A	p.(Glu1272Lys)	missense_variant	tolerated	benign			0.629464
1	158618409	T	G	SPTA1	c.3604A>C	p.(Lys1202Gln)	missense_variant	deleterious	probably damaging	COSM1668098		0.275758
1	158648210	T	C	SPTA1	c.793A>G	p.(Asn265Asp)	missense_variant	tolerated	benign		RCV000306827.1:likely benign,RCV000342017.1:likely benign,RCV000393037.1:likely benign	0.637725
1	158648324	C	T	SPTA1	c.679G>A	p.(Glu227Lys)	missense_variant,splice_region_variant	deleterious	benign	COSM5930746	RCV000276051.1:likely benign,RCV000314713.1:likely benign,RCV000368406.1:likely benign	0.640118
1	161179321	C	G	NDUFS2	c.563C>G	p.(Thr188Ser)	missense_variant	tolerated	benign			0.384831
1	197390250	C	A	CRB1	c.1292C>A	p.(Thr431Asn)	missense_variant	tolerated	possibly damaging			0.587361
1	207644160	C	A	CR2	c.1301C>A	p.(Ser434Tyr)	missense_variant	deleterious	possibly damaging			0.282297
1	215812569	G	A	USH2A	c.14980C>T	p.(Gln4994Ter)	stop_gained			COSM1668467		0.372951
1	216591959	T	G	USH2A	c.548A>C	p.(Glu183Ala)	missense_variant		benign			0.383562
1	223285211	G	A	TLR5	c.1163C>T	p.(Thr388Ile)	missense_variant	tolerated	benign			0.398496
1	247592912	A	G	NLRP3	c.2182A>G	p.(Ser728Gly)	missense_variant	tolerated	benign		RCV000216458.1:uncertain significance,RCV000263610.1:likely benign,RCV000303538.1:likely benign,RCV000358342.1:likely benign	0.38924
2	29293799	G	A	C2orf71	c.3329C>T	p.(Ala1110Val)	missense_variant	tolerated	probably damaging			0.706667
2	29295835	C	A	C2orf71	c.1293G>T	p.(Arg431Ser)	missense_variant	tolerated	benign			0.72973
2	46602883	G	A	EPAS1	c.941G>A	p.(Gly314Glu)	missense_variant	deleterious	probably damaging	COSM1668892		0.323944
2	47601085	A	G	EPCAM	c.323A>G	p.(Lys108Arg)	missense_variant	tolerated	benign			0.613115
2	48950671	C	T	LHCGR	c.460G>A	p.(Glu154Lys)	missense_variant,splice_region_variant	deleterious	probably damaging	COSM1668911		0.272093
2	48952831	G	A	LHCGR	c.367C>T	p.(Pro123Ser)	missense_variant	deleterious	probably damaging			0.319444
2	58392889	G	A	FANCL	c.676C>T	p.(Arg226Trp)	missense_variant	deleterious	probably damaging	COSM1668960		0.650519
2	71058221	A	C	CD207	c.947T>G	p.(Leu316Arg)	missense_variant	tolerated	benign			0.241667
2	71795422	G	A	DYSF	c.2818G>A	p.(Ala940Thr)	missense_variant	tolerated	benign			0.646617
2	73777400	A	G	ALMS1	c.9911A>G	p.(Asn3304Ser)	missense_variant		probably damaging			0.234234
2	73800357	A	G	ALMS1	c.11350A>G	p.(Ile3784Val)	missense_variant		possibly damaging	COSM4988276	RCV000233166.1:uncertain significance	0.56
2	84652606	G	A	SUCLG1	c.947C>T	p.(Ser316Phe)	missense_variant	deleterious	benign	COSM1669106		0.602778
2	109384749	T	C	RANBP2	c.7754T>C	p.(Ile2585Thr)	missense_variant	tolerated	benign			0.274841
2	129025771	C	T	HS6ST1	c.1201G>A	p.(Glu401Lys)	missense_variant	deleterious - low confidence	probably damaging			0.342857
2	135922262	A	G	RAB3GAP1	c.2705A>G	p.(Gln902Arg)	missense_variant	deleterious	possibly damaging			0.254181
2	152468815	C	T	NEB	c.11690G>A	p.(Gly3897Glu)	missense_variant		benign			0.660714
2	166245469	G	A	SCN2A	c.5153G>A	p.(Gly1718Glu)	missense_variant	deleterious	possibly damaging	COSM1669353,COSM233316		0.517413
2	170028600	G	A	LRP2	c.11188C>T	p.(His3730Tyr)	missense_variant		probably damaging	COSM1669391		0.622291
2	170053540	G	A	LRP2	c.8579C>T	p.(Thr2860Ile)	missense_variant,splice_region_variant		benign			0.574803
2	179414330	C	T	TTN	c.92119G>A	p.(Asp30707Asn)	missense_variant					0.71875
2	179422848	A	G	TTN	c.87233T>C	p.(Leu29078Ser)	missense_variant					0.685185
2	179424739	C	T	TTN	c.86120G>A	p.(Gly28707Glu)	missense_variant					0.625698
2	179425932	T	A	TTN	c.84927A>T	p.(Glu28309Asp)	missense_variant					0.347518
2	179430392	C	T	TTN	c.80467G>A	p.(Gly26823Arg)	missense_variant			COSM2898600,COSM2898601,COSM2898604,COSM2898603,COSM2898602		0.606965
2	179436227	C	T	TTN	c.74632G>A	p.(Glu24878Lys)	missense_variant			COSM2899289,COSM2899290,COSM2899293,COSM2899292,COSM2899291		0.241546
2	179468808	C	T	TTN	c.54606G>A	p.(Trp18202Ter)	stop_gained					0.480519
2	179485454	G	T	TTN	c.45883C>A	p.(Leu15295Ile)	missense_variant					0.343558
2	179587821	C	T	TTN	c.21913G>A	p.(Glu7305Lys)	missense_variant					0.3125
2	179631258	C	T	TTN	c.9553G>A	p.(Glu3185Lys)	missense_variant			COSM1669464,COSM1669469,COSM1669468,COSM1669465,COSM1669467,COSM1669466		0.624633
2	179638085	T	C	TTN	c.7606A>G	p.(Ile2536Val)	missense_variant					0.289855
2	179638339	C	T	TTN	c.7444G>A	p.(Asp2482Asn)	missense_variant			COSM1669494,COSM1669499,COSM1669498,COSM1669495,COSM1669497,COSM1669496		0.624183
2	179640795	C	G	TTN	c.5796G>C	p.(Arg1932Ser)	missense_variant			COSM1669506,COSM1669507,COSM1669511,COSM1669510,COSM1669509,COSM1669508		0.581538
2	189948736	C	A	COL5A2	c.826G>T	p.(Gly276Cys)	missense_variant		probably damaging			0.260684
2	215884310	C	T	ABCA12	c.1498G>A	p.(Asp500Asn)	missense_variant	tolerated	benign			0.608247
2	220432941	C	T	OBSL1	c.1118G>A	p.(Trp373Ter)	stop_gained					0.372881
2	220439659	A	G	INHA	c.512A>G	p.(His171Arg)	missense_variant	tolerated	benign	COSM1669791		0.319444
2	238449117	G	A	MLPH	c.1231G>A	p.(Glu411Lys)	missense_variant	tolerated	benign			0.975
2	242063456	C	T	PASK	c.2812G>A	p.(Asp938Asn)	missense_variant	deleterious	benign			1
3	9166596	G	A	SRGAP3	c.73C>T	p.(Arg25Cys)	missense_variant	deleterious	probably damaging			0.276699
3	46751077	AAG	-	TMIE	c.391_393delAAG	p.(Lys131del)	inframe_deletion					0.877273
3	47042845	C	T	NBEAL2	c.4561C>T	p.(Gln1521Ter)	stop_gained					0.35
3	49161405	G	A	LAMB2	c.3553C>T	p.(Pro1185Ser)	missense_variant	deleterious	probably damaging	COSM1670195		0.309237
3	53156509	G	A	RFT1	c.337C>T	p.(Pro113Ser)	missense_variant	deleterious	possibly damaging			0.303887
3	64132840	C	T	PRICKLE2	c.1326G>A	p.(Trp442Ter)	stop_gained			COSM1670308		0.535156
3	121720619	C	T	ILDR1	c.472G>A	p.(Asp158Asn)	missense_variant	deleterious	probably damaging	COSM1670505,COSM4318291,COSM1670506		0.396313
3	129195534	C	T	IFT122	c.1190C>T	p.(Ser397Phe)	missense_variant	deleterious	benign	COSM1670552		0.461735
3	132418796	A	G	NPHP3	c.1853T>C	p.(Ile618Thr)	missense_variant	tolerated	possibly damaging		RCV000314328.1:uncertain significance,RCV000348230.1:uncertain significance,RCV000393177.1:uncertain significance	0.441176
3	142277549	G	A	ATR	c.1802C>T	p.(Ser601Phe)	missense_variant	deleterious	benign	COSM1670617		0.420074
3	143551061	G	A	SLC9A9	c.178C>T	p.(Leu60Phe)	missense_variant,splice_region_variant	deleterious	probably damaging			0.25283
3	184039306	C	T	EIF4G1	c.955C>T	p.(Arg319Cys)	missense_variant	tolerated	benign			0.568182
4	5806467	G	A	EVC	c.2460G>A	p.(Met820Ile)	missense_variant	tolerated	benign			0.49162
4	9987391	C	T	SLC2A9	c.437G>A	p.(Gly146Glu)	missense_variant	tolerated	possibly damaging			0.996479
4	71508044	G	A	ENAM	c.901G>A	p.(Gly301Arg)	missense_variant	deleterious	benign	COSM1671061		0.422764
4	79308610	C	T	FRAS1	c.3730C>T	p.(Arg1244Ter)	stop_gained			COSM2954333,COSM2954334,COSM2954335		0.303571
4	79321933	C	T	FRAS1	c.4021C>T	p.(Pro1341Ser)	missense_variant		benign			0.385542
4	79360177	G	A	FRAS1	c.5488G>A	p.(Glu1830Lys)	missense_variant		benign			0.43609
4	104511150	A	T	TACR3	c.1087T>A	p.(Phe363Ile)	missense_variant,splice_region_variant	deleterious	possibly damaging	COSM1671186		0.541667
4	114161714	G	A	ANK2	c.767G>A	p.(Gly256Glu)	missense_variant		probably damaging	COSM1671215		0.56701
4	114277624	A	T	ANK2	c.7850A>T	p.(Gln2617Leu)	missense_variant		benign	COSM1671220		0.413793
4	114279597	G	A	ANK2	c.9823G>A	p.(Asp3275Asn)	missense_variant		probably damaging	COSM1671224		0.524752
4	123663228	G	A	BBS12	c.181G>A	p.(Asp61Asn)	missense_variant	deleterious	probably damaging	COSM1671266		0.341463
4	166964455	G	A	TLL1	c.1408G>A	p.(Glu470Lys)	missense_variant	tolerated	benign	COSM3335598		1
4	187205379	C	G	F11	c.1269C>G	p.(Asn423Lys)	missense_variant	tolerated	benign			0.490066
5	7885931	G	A	MTRR	c.1102G>A	p.(Val368Ile)	missense_variant	tolerated	benign			0.496124
5	13717504	G	A	DNAH5	c.12625C>T	p.(Pro4209Ser)	missense_variant		possibly damaging	COSM1671511		0.341176
5	13850786	C	T	DNAH5	c.5089G>A	p.(Glu1697Lys)	missense_variant		possibly damaging	COSM1671517		0.368421
5	13862660	T	C	DNAH5	c.4793A>G	p.(Asn1598Ser)	missense_variant		possibly damaging	COSM1671519		0.43125
5	14716847	G	T	ANKH	c.1109C>A	p.(Pro370His)	missense_variant	deleterious	possibly damaging	COSM1671526		0.402477
5	38511928	C	T	LIFR	c.700G>A	p.(Glu234Lys)	missense_variant	tolerated	benign			0.314286
5	42711444	C	T	GHR	c.775C>T	p.(Pro259Ser)	missense_variant	tolerated	benign			0.646377
5	56177849	CAA	-	MAP3K1	c.2845_2847delACA	p.(Thr949del)	inframe_deletion			COSM4594439,COSM4594440		1
5	78340231	G	A	DMGDH	c.890C>T	p.(Ser297Leu)	missense_variant	deleterious	probably damaging	COSM1671711,COSM3920373		0.322695
5	82875963	A	G	VCAN	c.10045A>G	p.(Lys3349Glu)	missense_variant	deleterious	probably damaging	COSM1671740		0.309702
5	131927602	T	A	RAD50	c.1669T>A	p.(Ser557Thr)	missense_variant	deleterious	benign			0.323432
5	134345122	A	G	CATSPER3	c.878A>G	p.(Glu293Gly)	missense_variant	deleterious	benign			0.295858
5	147470786	G	A	SPINK5	c.661G>A	p.(Glu221Lys)	missense_variant	tolerated	benign			0.31085
5	158750329	C	T	IL12B	c.97G>A	p.(Val33Ile)	missense_variant	tolerated	benign			0.613546
5	161520865	G	A	GABRG2	c.139G>A	p.(Glu47Lys)	missense_variant	deleterious	probably damaging			0.259542
5	161569311	G	C	GABRG2	c.1031G>C	p.(Arg344Thr)	missense_variant	deleterious	probably damaging	COSM337935		0.281553
5	176824823	C	T	SLC34A1	c.1456C>T	p.(Leu486Phe)	missense_variant	deleterious	probably damaging			0.25974
5	178413751	C	T	GRM6	c.1504G>A	p.(Glu502Lys)	missense_variant	tolerated	benign	COSM737532		0.196429
6	32007325	C	G	CYP21A2	c.552C>G	p.(Asp184Glu)	missense_variant,splice_region_variant	tolerated	benign		RCV000055818.1:benign,RCV000249885.1:benign	0.335526
6	32029369	C	T	TNXB	c.7297G>A	p.(Val2433Ile)	missense_variant		probably damaging		RCV000252851.1:benign	0.553459
6	32029456	C	T	TNXB	c.7210G>A	p.(Glu2404Lys)	missense_variant		benign			0.40678
6	32049999	C	T	TNXB	c.3550G>A	p.(Gly1184Ser)	missense_variant		probably damaging			0.490741
6	35479494	C	T	TULP1	c.280G>A	p.(Asp94Asn)	missense_variant	deleterious - low confidence	probably damaging			0.542373
6	42946372	T	-	PEX6	c.517delA	p.(Ser173AlafsTer33)	frameshift_variant					0.354839
6	51483917	G	A	PKHD1	c.12187C>T	p.(His4063Tyr)	missense_variant	deleterious - low confidence	benign			0.365854
6	51897959	T	A	PKHD1	c.3233A>T	p.(Lys1078Ile)	missense_variant	tolerated	benign			0.332226
6	66005908	G	A	EYS	c.1871C>T	p.(Ser624Leu)	missense_variant	tolerated	benign	COSM1081038		0.443478
6	70983763	G	A	COL9A1	c.1052C>T	p.(Ser351Leu)	missense_variant		possibly damaging	COSM3161210,COSM3161211,COSM4356735		0.421053
6	76617326	C	T	MYO6	c.3181C>T	p.(Pro1061Ser)	missense_variant	tolerated	benign			0.416667
6	80202268	C	T	LCA5	c.955G>A	p.(Ala319Thr)	missense_variant,splice_region_variant	deleterious	benign			0.322917
6	116949144	G	A	RSPH4A	c.1274G>A	p.(Gly425Asp)	missense_variant	deleterious	probably damaging			0.544503
6	129621943	C	G	LAMA2	c.3100C>G	p.(Pro1034Ala)	missense_variant	tolerated	probably damaging			0.464435
6	131919718	G	A	MED23	c.2404C>T	p.(His802Tyr)	missense_variant	deleterious	benign			0.486607
6	132211563	G	A	ENPP1	c.2690G>A	p.(Gly897Glu)	missense_variant	deleterious	probably damaging	COSM1672767		0.425926
7	21912976	G	A	DNAH11	c.12052G>A	p.(Val4018Ile)	missense_variant	deleterious	benign			0.432203
7	30642658	G	C	GARS	c.578G>C	p.(Gly193Ala)	missense_variant	deleterious	probably damaging			0.377451
7	34118498	C	T	BMPER	c.1108C>T	p.(Pro370Ser)	missense_variant	deleterious	probably damaging	COSM1673100		0.442953
7	34118631	C	A	BMPER	c.1241C>A	p.(Ser414Tyr)	missense_variant	deleterious	probably damaging			0.401515
7	48317796	TA	-	ABCA13	c.7010_7011delAT	p.(Tyr2337SerfsTer17)	frameshift_variant					0.5
7	50121384	C	T	ZPBP	c.320G>A	p.(Gly107Glu)	missense_variant	tolerated	probably damaging	COSM1698673		0.415301
7	127255073	C	T	PAX4	c.197G>A	p.(Gly66Glu)	missense_variant	deleterious	probably damaging	COSM1673516		0.802198
7	142640919	G	A	KEL	c.1543C>T	p.(Leu515Phe)	missense_variant	tolerated	possibly damaging			1
7	146829416	G	T	CNTNAP2	c.1163G>T	p.(Gly388Val)	missense_variant	deleterious	possibly damaging	COSM1673632		1
8	10467362	G	T	RP1L1	c.4246C>A	p.(Pro1416Thr)	missense_variant		unknown			0.287554
8	19276195	T	C	CSGALNACT1	c.1199A>G	p.(Asp400Gly)	missense_variant	tolerated	benign			0.467153
8	31000192	C	T	WRN	c.3284C>T	p.(Pro1095Leu)	missense_variant	tolerated	benign	COSM2958670		0.5
8	55539123	C	T	RP1	c.2681C>T	p.(Ser894Phe)	missense_variant	deleterious	possibly damaging	COSM1673913		0.411765
8	72234440	G	A	EYA1	c.266C>T	p.(Pro89Leu)	missense_variant	tolerated - low confidence	probably damaging			0.642405
8	106573702	A	C	ZFPM2	c.413A>C	p.(Asn138Thr)	missense_variant	tolerated	benign	COSM3271066		0.715686
8	133894199	G	A	TG	c.730G>A	p.(Glu244Lys)	missense_variant	deleterious	probably damaging			0.291457
8	141293992	G	A	TRAPPC9	c.2404C>T	p.(Pro802Ser)	missense_variant	deleterious	probably damaging	COSM1674208		0.462715
8	141297730	G	A	TRAPPC9	c.2252C>T	p.(Thr751Met)	missense_variant	deleterious	probably damaging	COSM3319494		1
9	14808081	G	A	FREM1	c.2945C>T	p.(Ser982Leu)	missense_variant	deleterious	probably damaging			0.489362
9	21333073	G	A	KLHL9	c.1786C>T	p.(Pro596Ser)	missense_variant	tolerated	benign			0.465116
9	27229169	C	T	TEK	c.3314C>T	p.(Thr1105Ile)	missense_variant	deleterious	probably damaging			0.448819
9	75420421	G	A	TMC1	c.1690G>A	p.(Gly564Arg)	missense_variant	tolerated	probably damaging			1
9	94486123	C	T	ROR2	c.2653G>A	p.(Asp885Asn)	missense_variant	deleterious - low confidence	possibly damaging			0.746479
9	100437860	C	T	XPA	c.683G>A	p.(Arg228Gln)	missense_variant	tolerated	benign			0.284211
9	113562847	A	T	MUSK	c.2189A>T	p.(Asn730Ile)	missense_variant	deleterious	probably damaging			0.282486
9	133942545	G	A	LAMC3	c.2546G>A	p.(Gly849Asp)	missense_variant	deleterious	probably damaging			0.269565
9	133954648	C	T	LAMC3	c.3890C>T	p.(Ala1297Val)	missense_variant	tolerated	benign			0.29
9	135946921	C	G	CEL	c.2041C>G	p.(Pro681Ala)	missense_variant	tolerated - low confidence	benign			1
9	140002044	G	A	MAN1B1	c.1826G>A	p.(Arg609His)	missense_variant	deleterious	possibly damaging	COSM5721440		0.303965
10	3821756	G	T	KLF6	c.827C>A	p.(Ala276Asp)	missense_variant	deleterious	probably damaging			0.268
10	3821760	GGT	-	KLF6	c.821_823delACC	p.(His274del)	inframe_deletion					0.304348
10	23481929	C	T	PTF1A	c.470C>T	p.(Ser157Phe)	missense_variant	deleterious	unknown			0.290323
10	26491941	G	C	MYO3A	c.4635G>C	p.(Leu1545Phe)	missense_variant	tolerated - low confidence	benign			0.296928
10	48389221	C	G	RBP3	c.1657G>C	p.(Ala553Pro)	missense_variant	deleterious	probably damaging			0.246269
10	78647142	G	A	KCNMA1	c.3593C>T	p.(Ser1198Phe)	missense_variant	deleterious	possibly damaging			0.419913
10	95791381	T	C	PLCE1	c.578T>C	p.(Val193Ala)	missense_variant	tolerated - low confidence	benign	COSM3441768,COSM3441769		0.53012
10	105794474	C	T	COL17A1	c.3671G>A	p.(Gly1224Glu)	missense_variant		probably damaging	COSM1675534		0.455696
11	694953	GCGGCCGCGGCCGCCGCCGCCACA	-	DEAF1	c.72_95delTGTGGCGGCGGCGGCCGCGGCCGC	p.(Val25_Ala32del)	inframe_deletion			COSM405123		0.43956
11	6411936	GCTGGC	-	SMPD1	c.138_143delGCTGGC	p.(Ala48_Leu49del)	inframe_deletion			COSM930080,COSM930081	RCV000248934.2:benign	0.278481
11	20658844	A	T	SLC6A5	c.1864A>T	p.(Thr622Ser)	missense_variant	tolerated	probably damaging			0.333333
11	22294371	C	T	ANO5	c.2071C>T	p.(Pro691Ser)	missense_variant	deleterious	possibly damaging	COSM1675896		0.356115
11	33731767	C	T	CD59	c.292G>A	p.(Glu98Lys)	missense_variant	tolerated	benign	COSM3809135		0.282511
11	46918485	G	T	LRP4	c.857C>A	p.(Ser286Tyr)	missense_variant	deleterious	probably damaging	COSM1675966		0.251908
11	59857241	C	A	MS4A2	c.133C>A	p.(Pro45Thr)	missense_variant	tolerated	possibly damaging			0.308943
11	64434773	CC	TT	NRXN2	c.1746_1747delGGinsAA	p.(Val583Ile)	missense_variant					0.657658
11	70319465	G	C	SHANK2	c.4913C>G	p.(Ala1638Gly)	missense_variant			COSM1676261,COSM1676262		0.298851
11	93528074	G	T	MED17	c.860G>T	p.(Gly287Val)	missense_variant,splice_region_variant	tolerated	possibly damaging			0.634361
11	101340211	C	T	TRPC6	c.2431G>A	p.(Gly811Arg)	missense_variant	tolerated	benign			0.259067
11	113934125	G	A	ZBTB16	c.103G>A	p.(Asp35Asn)	missense_variant	deleterious	probably damaging	COSM1676447		0.368421
12	394762	G	A	KDM5A	c.4933C>T	p.(Pro1645Ser)	missense_variant	tolerated	benign			0.284768
12	2659195	C	A	CACNA1C	c.1477C>A	p.(Leu493Met)	missense_variant					0.527273
12	2706657	C	T	CACNA1C	c.2908C>T	p.(Leu970Phe)	missense_variant			COSM2203324,COSM2203325,COSM2203326		0.302521
12	2774747	A	G	CACNA1C	c.4543A>G	p.(Ile1515Val)	missense_variant,splice_region_variant					0.322785
12	11461798	C	G	PRB4	c.119G>C	p.(Arg40Pro)	missense_variant	tolerated - low confidence	unknown	COSM125561		0.333333
12	32735037	C	T	FGD4	c.236C>T	p.(Thr79Ile)	missense_variant	deleterious - low confidence	benign			0.574913
12	40707874	C	T	LRRK2	c.4637C>T	p.(Pro1546Leu)	missense_variant	deleterious	probably damaging	COSM1676858,COSM1676859		0.273026
12	48371204	G	A	COL2A1	c.3172C>T	p.(Arg1058Cys)	missense_variant		unknown	COSM1676909,COSM1676910		0.318318
12	49434804	G	A	KMT2D	c.6749C>T	p.(Pro2250Leu)	missense_variant		probably damaging			0.35
12	53070868	G	A	KRT1	c.1229C>T	p.(Ser410Phe)	missense_variant	deleterious	probably damaging	COSM1676996		0.565553
12	53293704	T	C	KRT8	c.920A>G	p.(Glu307Gly)	missense_variant	deleterious	possibly damaging			0.275168
12	100813746	G	A	SLC17A8	c.1579G>A	p.(Glu527Lys)	missense_variant	deleterious	probably damaging	COSM2062702		0.576577
12	102161839	C	T	GNPTAB	c.1384G>A	p.(Asp462Asn)	missense_variant	deleterious	probably damaging	COSM4202128,COSM934050		0.290727
12	103352172	-	GCA	ASCL1	c.184_186dupCAG	p.(Gln62dup)	inframe_insertion			COSM4663681	RCV000156155.4:benign	0.639344
12	116422035	T	C	MED13L	c.4481A>G	p.(Asp1494Gly)	missense_variant	deleterious	unknown			0.310559
13	23905791	A	T	SACS	c.12224T>A	p.(Phe4075Tyr)	missense_variant		probably damaging			1
13	32376516	G	A	RXFP2	c.2239G>A	p.(Asp747Asn)	missense_variant	deleterious - low confidence	possibly damaging			0.993289
13	32776604	G	A	FRY	c.3958G>A	p.(Ala1320Thr)	missense_variant	tolerated	benign			1
13	39454851	C	T	FREM2	c.9437C>T	p.(Ala3146Val)	missense_variant	tolerated - low confidence	benign			1
13	100635014	-	C	ZIC2	c.697dupC	p.(His233ProfsTer134)	frameshift_variant					0.213675
13	113768163	G	A	F7	c.319G>A	p.(Gly107Arg)	missense_variant,splice_region_variant	tolerated	possibly damaging	COSM1677814		0.472441
14	23889296	C	T	MYH7	c.3484G>A	p.(Glu1162Lys)	missense_variant	deleterious	possibly damaging	COSM2031807		1
14	65237796	C	T	SPTB	c.5605G>A	p.(Glu1869Lys)	missense_variant	deleterious	possibly damaging			0.5
14	76549900	G	A	IFT43	c.622G>A	p.(Gly208Arg)	missense_variant	deleterious - low confidence	probably damaging	COSM1678140,COSM1678141		0.994186
14	103396633	C	T	AMN	c.1138C>T	p.(Pro380Ser)	missense_variant	tolerated	benign			0.4375
15	48594968	G	T	SLC12A1	c.3186G>T	p.(Lys1062Asn)	missense_variant	deleterious	probably damaging			0.317073
15	50544965	C	T	HDC	c.794G>A	p.(Arg265His)	missense_variant	deleterious	benign	COSM272765		0.277778
15	53908055	G	A	WDR72	c.2348C>T	p.(Ser783Leu)	missense_variant	tolerated	benign			0.279749
15	54007486	C	T	WDR72	c.418G>A	p.(Asp140Asn)	missense_variant	deleterious	probably damaging			0.248201
15	74472522	C	T	STRA6	c.2020G>A	p.(Gly674Ser)	missense_variant	tolerated	benign		RCV000285397.1:uncertain significance	0.879121
15	81180069	C	T	CEMIP	c.832C>T	p.(Pro278Ser)	missense_variant	tolerated	possibly damaging	COSM5940522		0.773764
15	100252713	CAG	-	MEF2A	c.1265_1267delAGC	p.(Gln422del)	inframe_deletion					0.801527
16	1499035	C	G	CLCN7	c.1729G>C	p.(Val577Leu)	missense_variant	tolerated	benign			0.318471
16	1841920	C	T	IGFALS	c.613G>A	p.(Glu205Lys)	missense_variant	tolerated	benign			0.929412
16	50826577	C	T	CYLD	c.2311C>T	p.(Pro771Ser)	missense_variant	deleterious	probably damaging	COSM1679082		0.616766
16	57003426	C	A	CETP	c.362C>A	p.(Ala121Asp)	missense_variant	deleterious	probably damaging			0.29064
16	69201017	C	T	UTP4	c.1873C>T	p.(Pro625Ser)	missense_variant	tolerated	benign	COSM1679225		0.608333
16	79632898	T	A	MAF	c.902A>T	p.(Tyr301Phe)	missense_variant	deleterious	probably damaging	COSM1679291		0.382911
16	88495361	C	T	ZNF469	c.1483C>T	p.(Pro495Ser)	missense_variant		probably damaging			0.396226
16	89220556	C	T	ACSF3	c.1672C>T	p.(Arg558Trp)	missense_variant	deleterious	probably damaging		RCV000024130.3:pathogenic,RCV000185751.3:pathogenic	0.385965
17	18047217	C	T	MYO15A	c.6080C>T	p.(Pro2027Leu)	missense_variant		unknown	COSM1679620		0.410959
17	27068135	G	A	NEK8	c.1772G>A	p.(Gly591Glu)	missense_variant	deleterious	probably damaging	COSM1679671		0.664062
17	38975078	G	C	KRT10	c.1709C>G	p.(Ser570Cys)	missense_variant	deleterious - low confidence	unknown	COSM1679791		0.286996
17	40725168	T	A	PSMC3IP	c.554A>T	p.(Asp185Val)	missense_variant	deleterious	possibly damaging	COSM1679834,COSM1679835		1
17	44073788	C	T	MAPT	c.1585C>T	p.(Arg529Cys)	missense_variant	deleterious	probably damaging	COSM275993		0.99422
17	48653396	G	C	CACNA1G	c.1633G>C	p.(Ala545Pro)	missense_variant	tolerated	benign			0.350877
17	61958002	G	A	GH2	c.586C>T	p.(Pro196Ser)	missense_variant	deleterious - low confidence	benign	COSM2795514		1
17	70119705	-	C	SOX9	c.710dupC	p.(Pro238ThrfsTer14)	frameshift_variant					0.246575
18	21399931	G	A	LAMA3	c.2274G>A	p.(Trp758Ter)	stop_gained			COSM1680276		0.287975
19	7592442	C	T	MCOLN1	c.608C>T	p.(Pro203Leu)	missense_variant	tolerated	benign	COSM2728869		0.608696
19	15651430	G	A	CYP4F22	c.841G>A	p.(Glu281Lys)	missense_variant	tolerated	benign			0.247706
19	16593350	G	A	CALR3	c.829C>T	p.(His277Tyr)	missense_variant	deleterious	benign			0.606635
19	17566471	-	CCG	NXNL1	c.624_625insCGG	p.(Ala208_Gly209insArg)	inframe_insertion					0.368421
19	17983154	G	A	SLC5A5	c.26G>A	p.(Arg9Gln)	missense_variant	tolerated	benign			0.1875
19	18979717	G	A	GDF1	c.808C>T	p.(Arg270Trp)	missense_variant	deleterious	probably damaging			0.364706
19	39218649	G	A	ACTN4	c.2401G>A	p.(Val801Met)	missense_variant	deleterious	benign		RCV000252414.1:benign	0.412371
19	41117300	G	A	LTBP4	c.2254G>A	p.(Asp752Asn)	missense_variant,splice_region_variant					0.459459
19	45810865	T	C	CKM	c.821A>G	p.(Asn274Ser)	missense_variant	tolerated	benign			0.435484
19	55447654	G	A	NLRP7	c.2275C>T	p.(His759Tyr)	missense_variant	tolerated	benign	COSM1681370,COSM1681371		0.447368
20	18507119	C	T	SEC23B	c.937C>T	p.(Arg313Cys)	missense_variant	deleterious	probably damaging	COSM1681554		0.453642
20	23028640	G	A	THBD	c.1502C>T	p.(Pro501Leu)	missense_variant	deleterious	possibly damaging		RCV000356092.1:likely benign	0.333333
20	30421561	G	T	MYLK2	c.1752G>T	p.(Lys584Asn)	missense_variant	deleterious	probably damaging			0.246575
20	32891060	G	A	AHCY	c.17C>T	p.(Pro6Leu)	missense_variant	deleterious - low confidence	benign			0.288344
20	33763985	C	T	PROCR	c.337C>T	p.(Arg113Cys)	missense_variant	tolerated	benign			0.622047
20	42788315	T	C	JPH2	c.1112A>G	p.(Glu371Gly)	missense_variant	deleterious	probably damaging	COSM1681691		0.616667
20	44746989	C	T	CD40	c.7C>T	p.(Arg3Cys)	missense_variant	tolerated	benign			0.305085
20	50407946	C	T	SALL4	c.1076G>A	p.(Gly359Glu)	missense_variant	tolerated	probably damaging	COSM2763112		0.619048
20	54948582	A	G	AURKA	c.736T>C	p.(Tyr246His)	missense_variant	deleterious	probably damaging	COSM1681783		0.749753
20	62038661	G	-	KCNQ2	c.1955delC	p.(Pro652ArgfsTer278)	frameshift_variant			COSM4694637,COSM4694639,COSM4694638		0.152174
20	62046408	G	A	KCNQ2	c.1373C>T	p.(Pro458Leu)	missense_variant	deleterious	probably damaging			0.25
21	37833702	C	T	CLDN14	c.292G>A	p.(Ala98Thr)	missense_variant	tolerated	possibly damaging	COSM1681958		0.644531
22	37334053	G	A	CSF2RB	c.2203G>A	p.(Gly735Ser)	missense_variant	tolerated	benign	COSM3149992		0.431193
22	37469619	C	T	TMPRSS6	c.1535G>A	p.(Gly512Glu)	missense_variant	tolerated	benign			1
22	46614162	C	T	PPARA	c.372C>T	c.372C>T(p.(Gly124=))	splice_region_variant,synonymous_variant					0.278515
22	50523187	G	T	MLC1	c.145C>A	p.(His49Asn)	missense_variant	tolerated - low confidence	benign			0.300847
23	7252080	C	T	STS	c.1310C>T	p.(Ser437Phe)	missense_variant	deleterious	probably damaging	COSM1682395		0.427119
23	8538567	C	G	ANOS1	c.1035G>C	p.(Lys345Asn)	missense_variant	deleterious	possibly damaging			0.363265
23	33229417	C	T	DMD	c.13G>A	p.(Glu5Lys)	missense_variant		possibly damaging			0.420213
23	44171992	T	A	EFHC2	c.53A>T	p.(Glu18Val)	missense_variant	deleterious	possibly damaging			0.451327
23	53575050	G	A	HUWE1	c.10220C>T	p.(Ser3407Phe)	missense_variant		possibly damaging	COSM1682635,COSM1682636		0.427273
23	84510513	G	A	ZNF711	c.328G>A	p.(Asp110Asn)	missense_variant	deleterious - low confidence	probably damaging			1
23	99551364	T	C	PCDH19	c.3358A>G	p.(Lys1120Glu)	missense_variant	tolerated - low confidence	benign			0.466667
23	107976312	C	T	IRS4	c.3263G>A	p.(Arg1088His)	missense_variant	deleterious - low confidence	unknown	COSM1682803		1

## Sheet: Exclusive_variants A375 sens
VID	Chromosome	Position	Ref	Alt	Gene	Transcript	Exon	HGVSC
1:154842243:154842244:CT	1	154842243	AA	CT	KCNN3	NM_001204087.1	1/9	c.197_198delTTinsAG
2:30143320:T	2	30143320	C	T	ALK	NM_004304.4	1/29	c.206G>A
2:98349780:T	2	98349780	C	T	ZAP70	NM_001079.3	7/14	c.811C>T
10:104263935:104263934:C	10	104263935	-	C	SUFU	NM_016169.3	1/12	c.30dupC
12:6091115:6091114:C	12	6091115	-	C	VWF	NM_000552.3	42/52	c.7124dupG
16:15853489:A	16	15853489	G	A	MYH11	NM_001040114.1	13/42	c.1366C>T
2:179438713:G	2	179438713	A	G	TTN	NM_001267550.1	326/363	c.72146T>C
19:40900180:40900182	19	40900180	TCC	-	PRX	NM_181882.2	7/7	c.4077_4079delGGA
1:150482151:150482150:C	1	150482151	-	C	ECM1	NM_001202858.1	3/10	c.141dupC
1:237870347:T	1	237870347	C	T	RYR2	NM_001035.2	68/105	c.9679C>T
2:179464170:A	2	179464170	G	A	TTN	NM_001267550.1	290/363	c.56350C>T
2:220427274:T	2	220427274	C	T	OBSL1	NM_015311.2	8/21	c.2803G>A
3:9066956:A	3	9066956	G	A	SRGAP3	NM_014850.3	14/22	c.1667C>T
5:13692157:T	5	13692157	C	T	DNAH5	NM_001369.2	79/79	c.13811G>A
6:6196110:A	6	6196110	G	A	F13A1	NM_000129.3	10/15	c.1225C>T
6:155581431:T	6	155581431	C	T	TFB1M	NM_016020.3	6/7	c.770G>A
7:113518790:A	7	113518790	G	A	PPP1R3A	NM_002711.3	4/4	c.2357C>T
9:136419629:A	9	136419629	G	A	ADAMTSL2	NM_001145320.1	10/19	c.1090G>A
11:644608:C	11	644608	G	C	DEAF1	NM_021008.2	12/12	c.1640C>G
11:58391543:T	11	58391543	G	T	CNTF	NM_000614.3	2/2	c.151G>T
11:111931794:A	11	111931794	G	A	DLAT	NM_001931.4	13/14	c.1710G>A
11:114117929:T	11	114117929	C	T	ZBTB16	NM_006006.4	6/7	c.1634C>T
12:53189451:T	12	53189451	C	T	KRT3	NM_057088.2	1/9	c.376G>A
13:100635007:100635006:C	13	100635007	-	C	ZIC2	NM_007129.3	1/3	c.691dupC
15:100252710:100252712	15	100252710	CAG	-	MEF2A	NM_005587.2	11/11	c.1265_1267delAGC
16:1251944:C	16	1251944	G	C	CACNA1H	NM_021098.2	9/35	c.1494G>C
18:44063704:44063704	18	44063704	T	-	LOXHD1	NM_144612.6	39/40	c.6001delA
19:6707509:A	19	6707509	G	A	C3	NM_000064.2	16/41	c.2015C>T
19:17566471:17566470:CG	19	17566471	-	CG	NXNL1	NM_138454.1	2/2	c.624_625insCG
19:17566471:17566470:CGGG	19	17566471	-	CGGG	NXNL1	NM_138454.1	2/2	c.624_625insCCCG
19:17566473:17566472:GCC	19	17566473	-	GCC	NXNL1	NM_138454.1	2/2	c.622_623insGGC
20:19955586:19955585:GG	20	19955586	-	GG	RIN2	NM_001242581.1	8/12	c.1063_1064insGG
21:46924426:46924434	21	46924426	GGCCCCCCA	-	COL18A1	NM_030582.3	33/41	c.3378_3386delCCCAGGCCC

## Sheet: Exclusive_variants A375 res
VID	Chromosome	Position	Ref	Alt	Gene	Transcript	Exon	HGVSC	HGVSP	Consequence	Zygosity	Sift.Prediction	Sift.Score	PolyPhen.Prediction	PolyPhen.Score	COSMIC.IDs	ClinVar	Filters	GQX	Quality	Variant.Read.Frequency	Alt.Allele.Depth	Total.Read.Depth	Interpretation	Custom.Annotation	HGVSP.gene
1:55505553:55505552:CTG	1	55505553	-	CTG	PCSK9	NM_174936.3	1/12	c.63_65dupGCT	p.(Leu23dup)	inframe_insertion	Heterozygous					COSM302888,COSM4603230	RCV000256353.1:benign	PASS	2171	2171	0.347458	41	192	NA	NA	PCSK9:p.(Leu23dup)
3:48608368:A	3	48608368	G	A	COL7A1	NM_000094.3	94/118	c.7198C>T	p.(Pro2400Ser)	missense_variant	Heterozygous			probably damaging	1	COSM1670157		PASS	26	26	0.244681	46	188	NA	NA	COL7A1:p.(Pro2400Ser)
8:144994070:T	8	144994070	C	T	PLEC	NM_201380.2	32/32	c.10330G>A	p.(Gly3444Ser)	missense_variant	Heterozygous			probably damaging	1			PASS	152	152	0.277247	145	523	NA	NA	PLEC:p.(Gly3444Ser)
12:6091104:6091103:G	12	6091104	-	G	VWF	NM_000552.3	42/52	c.7135dupC	p.(Arg2379ProfsTer12)	frameshift_variant	Heterozygous							PASS	358	358	0.104839	13	190	NA	NA	VWF:p.(Arg2379ProfsTer12)
12:6125968:T	12	6125968	C	T	VWF	NM_000552.3	29/52	c.5122G>A	p.(Asp1708Asn)	missense_variant	Heterozygous	deleterious	0	probably damaging	0.945			PASS	219	219	0.301994	106	351	NA	NA	VWF:p.(Asp1708Asn)
5:131729380:A	5	131729380	G	A	SLC22A5	NM_003060.3	9/10	c.1463G>A	p.(Arg488His)	missense_variant	Heterozygous	deleterious	0.01	possibly damaging	0.86		RCV000022386.6:pathogenic	PASS	44	44	0.255639	68	266	NA	NA	SLC22A5:p.(Arg488His)
1:977028:T	1	977028	G	T	AGRN	NM_198576.3	6/36	c.1123G>T	p.(Ala375Ser)	missense_variant	Heterozygous	tolerated	0.15	possibly damaging	0.695	COSM5784979	RCV000243499.2:likely benign	PASS	50	50	0.253165	20	79	NA	NA	AGRN:p.(Ala375Ser)
1:11080646:T	1	11080646	C	T	TARDBP	NM_007375.3	5/6	c.704C>T	p.(Ala235Val)	missense_variant	Heterozygous	tolerated	0.25	benign	0.345			PASS	128	128	0.278351	81	291	NA	NA	TARDBP:p.(Ala235Val)
1:21012609:A	1	21012609	G	A	KIF17	NM_020816.2	9/15	c.1949C>T	p.(Pro650Leu)	missense_variant	Heterozygous	tolerated - low confidence	0.7	benign	0			PASS	24	24	0.242938	43	177	NA	NA	KIF17:p.(Pro650Leu)
1:22178643:T	1	22178643	C	T	HSPG2	NM_005529.5	53/97	c.6808G>A	p.(Gly2270Arg)	missense_variant	Heterozygous			possibly damaging	0.795		RCV000291941.1:uncertain significance,RCV000346890.1:uncertain significance	PASS	90	90	0.277027	41	148	NA	NA	HSPG2:p.(Gly2270Arg)
2:189948736:A	2	189948736	C	A	COL5A2	NM_000393.3	12/54	c.826G>T	p.(Gly276Cys)	missense_variant	Heterozygous			probably damaging	1			PASS	67	67	0.260684	61	234	NA	NA	COL5A2:p.(Gly276Cys)
3:9166596:A	3	9166596	G	A	SRGAP3	NM_014850.3	2/22	c.73C>T	p.(Arg25Cys)	missense_variant	Heterozygous	deleterious	0	probably damaging	1			PASS	100	100	0.276699	57	206	NA	NA	SRGAP3:p.(Arg25Cys)
3:143551061:A	3	143551061	G	A	SLC9A9	NM_173653.3	2/16	c.178C>T	p.(Leu60Phe)	missense_variant,splice_region_variant	Heterozygous	deleterious	0	probably damaging	1			PASS	40	40	0.25283	67	265	NA	NA	SLC9A9:p.(Leu60Phe)
4:71508044:A	4	71508044	G	A	ENAM	NM_031889.2	9/9	c.901G>A	p.(Gly301Arg)	missense_variant	Heterozygous	deleterious	0.04	benign	0.205	COSM1671061		PASS	299	299	0.422764	52	123	NA	NA	ENAM:p.(Gly301Arg)
4:79308610:T	4	79308610	C	T	FRAS1	NM_025074.6	29/74	c.3730C>T	p.(Arg1244Ter)	stop_gained	Heterozygous					COSM2954333,COSM2954334,COSM2954335		PASS	42	42	0.303571	17	56	NA	NA	FRAS1:p.(Arg1244Ter)
4:79321933:T	4	79321933	C	T	FRAS1	NM_025074.6	30/74	c.4021C>T	p.(Pro1341Ser)	missense_variant	Heterozygous			benign	0.045			PASS	182	182	0.385542	32	83	NA	NA	FRAS1:p.(Pro1341Ser)
4:79360177:A	4	79360177	G	A	FRAS1	NM_025074.6	40/74	c.5488G>A	p.(Glu1830Lys)	missense_variant	Heterozygous			benign	0			PASS	337	337	0.43609	58	133	NA	NA	FRAS1:p.(Glu1830Lys)
4:114277624:T	4	114277624	A	T	ANK2	NM_001148.4	38/46	c.7850A>T	p.(Gln2617Leu)	missense_variant	Heterozygous			benign	0.38	COSM1671220		PASS	527	527	0.413793	108	261	NA	NA	ANK2:p.(Gln2617Leu)
4:123663228:A	4	123663228	G	A	BBS12	NM_152618.2	2/2	c.181G>A	p.(Asp61Asn)	missense_variant	Heterozygous	deleterious	0.02	probably damaging	0.965	COSM1671266		PASS	180	180	0.341463	42	123	NA	NA	BBS12:p.(Asp61Asn)
8:10467362:T	8	10467362	G	T	RP1L1	NM_178857.5	4/4	c.4246C>A	p.(Pro1416Thr)	missense_variant	Heterozygous			unknown	0			PASS	142	142	0.287554	67	233	NA	NA	RP1L1:p.(Pro1416Thr)
8:133894199:A	8	133894199	G	A	TG	NM_003235.4	6/48	c.730G>A	p.(Glu244Lys)	missense_variant	Heterozygous	deleterious	0	probably damaging	0.99			PASS	120	120	0.291457	58	199	NA	NA	TG:p.(Glu244Lys)
9:113562847:T	9	113562847	A	T	MUSK	NM_005592.3	15/15	c.2189A>T	p.(Asn730Ile)	missense_variant	Heterozygous	deleterious	0	probably damaging	1			PASS	146	146	0.282486	100	354	NA	NA	MUSK:p.(Asn730Ile)
9:135946921:G	9	135946921	C	G	CEL	NM_001807.4	11/11	c.2041C>G	p.(Pro681Ala)	missense_variant	Homozygous	tolerated - low confidence	1	benign	0			PASS	24	122	1	9	9	NA	NA	CEL:p.(Pro681Ala)
9:140002044:A	9	140002044	G	A	MAN1B1	NM_016219.4	12/13	c.1826G>A	p.(Arg609His)	missense_variant	Heterozygous	deleterious	0.04	possibly damaging	0.81	COSM5721440		PASS	167	167	0.303965	69	227	NA	NA	MAN1B1:p.(Arg609His)
10:23481929:T	10	23481929	C	T	PTF1A	NM_178161.2	1/2	c.470C>T	p.(Ser157Phe)	missense_variant	Heterozygous	deleterious	0	unknown	0			PASS	27	27	0.290323	9	31	NA	NA	PTF1A:p.(Ser157Phe)
10:48389221:G	10	48389221	C	G	RBP3	NM_002900.2	1/4	c.1657G>C	p.(Ala553Pro)	missense_variant	Heterozygous	deleterious	0	probably damaging	0.94			PASS	35	35	0.246269	33	134	NA	NA	RBP3:p.(Ala553Pro)
12:2706657:T	12	2706657	C	T	CACNA1C	NM_199460.2	22/50	c.2908C>T	p.(Leu970Phe)	missense_variant	Heterozygous					COSM2203324,COSM2203325,COSM2203326		PASS	122	122	0.302521	36	119	NA	NA	CACNA1C:p.(Leu970Phe)
12:11461798:G	12	11461798	C	G	PRB4	NM_002723.4	3/4	c.119G>C	p.(Arg40Pro)	missense_variant	Heterozygous	tolerated - low confidence	0.19	unknown	0	COSM125561		PASS	66	66	0.333333	12	36	NA	NA	PRB4:p.(Arg40Pro)
12:49434804:A	12	49434804	G	A	KMT2D	NM_003482.3	31/54	c.6749C>T	p.(Pro2250Leu)	missense_variant	Heterozygous			probably damaging	0.97			PASS	31	31	0.35	7	20	NA	NA	KMT2D:p.(Pro2250Leu)
12:53293704:C	12	53293704	T	C	KRT8	NM_001256282.1	6/9	c.920A>G	p.(Glu307Gly)	missense_variant	Heterozygous	deleterious	0	possibly damaging	0.785			PASS	89	89	0.275168	41	149	NA	NA	KRT8:p.(Glu307Gly)
13:100635014:100635013:C	13	100635014	-	C	ZIC2	NM_007129.3	1/3	c.697dupC	p.(His233ProfsTer134)	frameshift_variant	Heterozygous							PASS	913	913	0.213675	25	212	NA	NA	ZIC2:p.(His233ProfsTer134)
15:54007486:T	15	54007486	C	T	WDR72	NM_182758.3	4/19	c.418G>A	p.(Asp140Asn)	missense_variant	Heterozygous	deleterious	0	probably damaging	1			PASS	25	25	0.248201	69	278	NA	NA	WDR72:p.(Asp140Asn)
15:100252713:100252715	15	100252713	CAG	-	MEF2A	NM_005587.2	11/11	c.1265_1267delAGC	p.(Gln422del)	inframe_deletion	Heterozygous							PASS	72	72	0.801527	105	250	NA	NA	MEF2A:p.(Gln422del)
17:70119705:70119704:C	17	70119705	-	C	SOX9	NM_000346.3	3/3	c.710dupC	p.(Pro238ThrfsTer14)	frameshift_variant	Heterozygous							PASS	756	756	0.246575	18	118	NA	NA	SOX9:p.(Pro238ThrfsTer14)
19:15651430:A	19	15651430	G	A	CYP4F22	NM_173483.3	8/14	c.841G>A	p.(Glu281Lys)	missense_variant	Heterozygous	tolerated	0.19	benign	0.005			PASS	26	26	0.247706	54	218	NA	NA	CYP4F22:p.(Glu281Lys)
19:17566471:17566470:CCG	19	17566471	-	CCG	NXNL1	NM_138454.1	2/2	c.624_625insCGG	p.(Ala208_Gly209insArg)	inframe_insertion	Heterozygous							PASS	38	38	0.368421	7	25	NA	NA	NXNL1:p.(Ala208_Gly209insArg)
20:62038661:62038661	20	62038661	G	-	KCNQ2	NM_172107.2	17/17	c.1955delC	p.(Pro652ArgfsTer278)	frameshift_variant	Heterozygous					COSM4694637,COSM4694639,COSM4694638		PASS	122	122	0.152174	7	56	NA	NA	KCNQ2:p.(Pro652ArgfsTer278)
