# Supplementary material for: Oncosuppressive miRNAs loaded in lipid nanoparticles potentiate targeted therapies in BRAF-mutant melanoma by inhibiting core escape pathways of resistance
Source: Oncogene. 2022 Nov 23;42(4):293–307. doi: 10.1038/s41388-022-02547-9 (PMC9684877; doi:10.1038/s41388-022-02547-9)
Supplement: Supplementary file 15 — Suppl. Data 3 GSEA [file 41388_2022_2547_MOESM15_ESM.xlsx]

## Sheet: A
gene	log2Fold M14(res\sens)	q-value
WDR11	1.08262	9.09892e-05
SOCS6	2.60518	9.09892e-05			target prediction on 3UTR\5UTR\CDS
FBXW11	0.273356	0.000347361
TAOK2	0.650907	9.09892e-05
NSD1	0.444149	9.09892e-05
GPAA1	0.498484	9.09892e-05
HERC2	0.423347	9.09892e-05
LONP2	1.37789	9.09892e-05
ZNF460	0.50087	9.09892e-05
UBFD1	0.572814	9.09892e-05
TP53BP1	0.224668	0.00275719
RAB3GAP1	0.440145	9.09892e-05
UBE2Z	0.196389	0.011992
ZNF561	0.707524	9.09892e-05
SEC62	0.302073	9.09892e-05
GNAI2	0.557325	9.09892e-05
RNF14	0.178818	0.0221432
TECPR1	0.965374	9.09892e-05
PTMS	0.16967	0.0279596
SDHC	0.364107	9.09892e-05
DYNC1LI2	0.941062	9.09892e-05
ABR	0.486766	9.09892e-05
ZNF609	0.479664	9.09892e-05
UHRF2	0.744754	9.09892e-05
DIP2B	0.920952	9.09892e-05
DBN1	0.485658	9.09892e-05
KDM4B	0.227651	0.00667869
SNAP23	0.432238	9.09892e-05
FBXL18	0.369686	0.000263383
COPB2	0.558746	9.09892e-05
FBXW7	0.691857	9.09892e-05
NLN	0.524422	9.09892e-05
C5orf51	0.191108	0.0218778
FAM91A1	0.330414	9.09892e-05
NCKAP5L	0.967751	9.09892e-05
ZNF189	1.16341	9.09892e-05
ARF5	0.619126	9.09892e-05
IDH1	1.06416	9.09892e-05
PNPLA8	0.432427	9.09892e-05
ATP6AP1	1.32936	9.09892e-05
AGL	0.637363	9.09892e-05
DPY19L3	0.50519	9.09892e-05
DHCR7	0.273196	0.00130897
APOL2	0.638602	9.09892e-05
XPC	0.736791	9.09892e-05
CAPRIN2	1.14325	9.09892e-05
CHD9	0.212765	0.00531765
EEA1	0.245927	0.00107365
SNX6	0.724016	9.09892e-05
MLLT6	0.305081	9.09892e-05
USP33	0.211073	0.00517261
SEMA4F	0.394195	9.09892e-05
SAMD9	1.80624	9.09892e-05
CYFIP1	0.378808	9.09892e-05
CRISPLD1	1.33916	9.09892e-05
MAGI1	0.612637	9.09892e-05
GLUL	0.541348	9.09892e-05
SRP14	0.301107	9.09892e-05
RAB11FIP2	0.288453	0.00130897
TGOLN2	0.166915	0.0300488
IFT57	0.247839	0.00372288
ARHGAP31	1.36754	9.09892e-05
CYTH1	0.972303	9.09892e-05
FAM193B	0.349886	0.000835477
ATP1B1	0.851509	9.09892e-05
XIAP	0.268065	0.00107365
ATP11B	0.584415	9.09892e-05
COPA	0.608675	9.09892e-05
TLN1	0.775368	9.09892e-05
SHOC2	0.357587	9.09892e-05
HSDL2	0.234499	0.00372288
TPBG	0.977918	9.09892e-05
BCOR	0.662708	9.09892e-05
DYRK2	0.329289	9.09892e-05
NRBP1	0.393712	9.09892e-05
FAM126B	0.208939	0.0268411
KLHDC2	0.467545	9.09892e-05
CLCN7	1.53526	9.09892e-05
MEF2A	0.373983	9.09892e-05
ANK3	6.38239	9.09892e-05
UNC45A	0.240897	0.00386984
AKAP11	1.09981	9.09892e-05
CNDP2	1.04547	9.09892e-05
PGLS	0.36596	9.09892e-05
TBC1D9B	0.497203	9.09892e-05
TBC1D13	0.477513	9.09892e-05
TJP1	0.774101	9.09892e-05
GPX8	0.797147	9.09892e-05
WDR47	0.439549	9.09892e-05
UHMK1	0.419643	9.09892e-05
ABCC4	0.876301	9.09892e-05
ANO10	0.750054	9.09892e-05
OCRL	0.765539	9.09892e-05
PDE4D	0.208517	0.0295256
EPN1	0.216679	0.00900937
MTM1	0.311475	0.00327996
TSC22D4	1.18727	9.09892e-05
IP6K2	0.419195	9.09892e-05
TRMT1L	0.517656	9.09892e-05
BAHCC1	0.634913	9.09892e-05
C5orf30	0.225022	0.0106767
CES2	0.628547	9.09892e-05
CDC42BPA	0.292129	9.09892e-05
EXOC7	0.67931	9.09892e-05
BRK1	0.188693	0.0112997
STK38L	0.984413	9.09892e-05
NR2F2	0.480187	9.09892e-05
CALU	0.257462	0.00169545
RAB6A	0.341899	9.09892e-05
ARFGEF2	0.722193	9.09892e-05
HACE1	0.730804	9.09892e-05
RALGAPA1	0.483543	9.09892e-05
TWSG1	0.354074	9.09892e-05
VCPIP1	0.29624	0.000178161
IFT46	0.314531	0.00107365
SLC25A36	0.743835	9.09892e-05
FOXN3	0.880028	9.09892e-05
ALDH7A1	0.49082	9.09892e-05
RDX	0.292977	0.000347361
ATF7IP	0.504526	9.09892e-05
ATXN2	0.540392	9.09892e-05
ZNF76	0.639316	9.09892e-05
PRAME	0.923958	9.09892e-05
NUMA1	0.31014	0.000835477
VPS26B	0.521265	9.09892e-05
HEATR5B	0.532421	9.09892e-05
COX19	0.303159	0.0339961
CABIN1	0.386439	9.09892e-05
TMEM50A	0.765564	9.09892e-05
ZNF260	1.20918	9.09892e-05
TSPAN3	0.561993	9.09892e-05
RC3H1	0.318637	9.09892e-05
SGPL1	0.677891	9.09892e-05
CREB3L2	0.603839	9.09892e-05
KIAA1324L	3.36401	9.09892e-05
GNPTAB	1.12827	9.09892e-05
ROMO1	0.655759	9.09892e-05
LANCL1	0.678104	9.09892e-05
ZZEF1	0.446547	9.09892e-05
DCTN5	0.452027	9.09892e-05
GDAP1	0.773967	9.09892e-05
EPM2AIP1	1.19715	9.09892e-05
SYF2	0.269975	0.000755385
SLC7A5	0.953625	9.09892e-05
DMTF1	0.235492	0.0246608
ZNF41	0.318953	0.00696328
GOLGA5	0.320151	0.0004302
VAMP3	0.287475	9.09892e-05
CHD6	1.14727	9.09892e-05
GNA13	0.485971	9.09892e-05
CC2D2A	0.802638	9.09892e-05
UBR5	0.616752	9.09892e-05
KRBA1	0.538436	9.09892e-05
ZNF148	0.353102	9.09892e-05
GPC1	0.784917	9.09892e-05
ZNF805	0.552361	9.09892e-05
CRBN	1.18943	9.09892e-05
SLC25A12	0.243243	0.00531765
MAP3K11	1.22762	9.09892e-05
SLC12A9	0.618689	9.09892e-05
JARID2	0.6611	9.09892e-05
CREBL2	0.32123	9.09892e-05
ANKRD26	0.573517	9.09892e-05
TMEM185A	0.878123	9.09892e-05
ODC1	0.632278	9.09892e-05
TRAPPC11	0.501643	9.09892e-05
ZNF623	1.40663	9.09892e-05
SOWAHC	0.646416	9.09892e-05
OSBPL9	0.999314	9.09892e-05
ILK	0.561315	9.09892e-05
GOLPH3L	0.413648	9.09892e-05
ZNF512B	0.32025	0.0004302
NCK1	0.59312	9.09892e-05
CNOT4	0.400905	9.09892e-05
MPST	0.469079	9.09892e-05
PCIF1	0.459411	9.09892e-05
MED12	0.190397	0.0132271
STAT6	1.54641	9.09892e-05
LRCH3	1.07699	9.09892e-05
TMUB1	0.286968	0.00091541
STRN3	0.303128	0.00177215
CREBZF	0.267223	0.00107365
BCKDHA	0.283295	0.0012308
SRGAP2	0.686669	9.09892e-05
HEXB	0.502432	9.09892e-05
STAT1	0.182198	0.0225422
WDR44	0.44752	9.09892e-05
DDHD2	0.265597	0.00452124
CHM	0.302741	9.09892e-05
REST	0.640393	9.09892e-05
PPM1A	0.483377	9.09892e-05
UTRN	1.16188	9.09892e-05
C17orf62	0.461861	9.09892e-05
VAPB	0.198216	0.0205416
FAM160B2	0.464861	9.09892e-05
ARHGAP26	1.14651	9.09892e-05
FBXL5	0.480673	9.09892e-05
HEMK1	0.934411	9.09892e-05
AMZ2	0.201734	0.0130205
SUPT7L	0.320937	0.0216106
WSB1	1.04037	9.09892e-05
DLG5	0.434429	9.09892e-05
SLC35D1	0.291451	0.0004302
ZNF462	0.758123	9.09892e-05
MED13	0.376779	9.09892e-05
MSMO1	2.02123	9.09892e-05
SLC7A2	0.663125	9.09892e-05
NAB1	0.882494	9.09892e-05
FBXO25	0.867978	9.09892e-05
SKAP2	0.977544	9.09892e-05
ZNF782	0.67545	9.09892e-05
CC2D1B	1.00567	9.09892e-05
SMARCA2	0.372861	9.09892e-05
EXTL2	0.594216	9.09892e-05
TRIM32	1.33104	9.09892e-05
FAM214B	0.537227	9.09892e-05
SFXN3	0.270837	0.000347361
PML	0.294376	0.00253127
INO80D	0.328513	0.000835477
ATG2A	0.731441	9.09892e-05
TMF1	0.477514	9.09892e-05
FBXL12	0.252952	0.0137092
RPGRIP1L	0.82488	9.09892e-05
ZNF621	0.699107	9.09892e-05
MTA3	0.326732	0.000178161
NFE2L1	0.548076	9.09892e-05
TRAK2	0.944156	9.09892e-05
CLSTN1	0.544614	9.09892e-05
KIAA1549	0.402702	9.09892e-05
ZNF687	0.34531	0.00844839
DOCK1	0.441353	9.09892e-05
RREB1	0.460598	9.09892e-05
ANXA2	0.920317	9.09892e-05
ZNF32	0.892126	9.09892e-05
SEC31A	1.01898	9.09892e-05
ANO6	0.165116	0.028743
RB1CC1	0.272999	0.000263383
JAK1	0.423134	9.09892e-05
ARHGAP5	0.389033	9.09892e-05
KDM5A	0.684947	9.09892e-05
NOTCH2	1.18013	9.09892e-05
SAP30L	0.606994	9.09892e-05
NAA60	0.274552	0.0106767
USP45	0.855504	9.09892e-05
P4HB	0.576769	9.09892e-05
ACAT1	1.13898	9.09892e-05
CYP20A1	0.48114	9.09892e-05
IST1	0.390354	9.09892e-05
SPG7	0.426499	9.09892e-05
EPN2	0.635567	9.09892e-05
PLOD1	0.286718	0.000512067
FAM135A	0.743603	9.09892e-05
PIP4K2B	0.311652	9.09892e-05
ALAD	1.01747	9.09892e-05
URI1	0.296503	9.09892e-05
SPR	0.278878	0.000512067
DNAJB14	1.28977	9.09892e-05
HIPK2	1.13669	9.09892e-05
AKAP10	0.283706	0.00275719
ADAL	0.368291	0.000593748
YIPF5	0.78759	9.09892e-05
ZNF337	0.272197	0.0356153
OST4	1.12787	9.09892e-05
AASS	1.25836	9.09892e-05
UBAP1	0.267558	0.0175868
ARHGEF10	0.731064	9.09892e-05
TUBGCP6	0.318821	9.09892e-05
ZBTB33	0.749268	9.09892e-05
HLCS	1.26868	9.09892e-05
ZFYVE9	0.377124	9.09892e-05
ZCRB1	0.773374	9.09892e-05
WDR5B	0.681288	9.09892e-05
NECAP2	0.798321	9.09892e-05
IER5	0.35714	0.000178161
FZD6	0.175613	0.0333505
HERPUD2	0.771525	9.09892e-05
INPP4A	0.456753	9.09892e-05
SDF2	0.362304	9.09892e-05
MAP2K6	0.724928	9.09892e-05
POLI	0.798258	9.09892e-05
TP53I13	0.32939	9.09892e-05
PIK3R3	2.13136	9.09892e-05
SIKE1	0.361982	9.09892e-05
ZNF197	0.776279	9.09892e-05
MYO6	0.239948	0.0109532
MPG	0.220613	0.0473717
ZNF510	0.332584	0.00184878
TMPRSS5	3.05663	9.09892e-05
ATP2C1	0.928248	9.09892e-05
FAM208A	0.182555	0.0301785
ZDHHC8	0.398744	9.09892e-05
DUSP3	0.924948	9.09892e-05
UBE2Q2	1.00631	9.09892e-05
TMEM79	0.936245	9.09892e-05
TRIM68	0.947373	9.09892e-05
ZNF616	1.40819	9.09892e-05
GOPC	0.741018	9.09892e-05
SESTD1	0.375221	9.09892e-05
MORN1	0.820618	0.0107463
TMTC3	0.44809	9.09892e-05
RPL12	0.248789	0.00386984
IDH2	0.396583	9.09892e-05
WBP2	0.214178	0.00632394
MOB1B	0.803826	9.09892e-05
SNX29	0.672583	9.09892e-05
ZNF44	0.491309	0.000178161
LAMTOR3	0.929823	9.09892e-05
FAM122A	0.601769	9.09892e-05
UBR2	0.247362	0.0102635
GNAI1	2.23012	9.09892e-05
FZD2	0.324534	0.00610979
PAPOLG	0.328398	0.000263383
KCTD1	0.791019	9.09892e-05
AGGF1	0.426237	9.09892e-05
ZNF333	1.53072	9.09892e-05
PRDM2	0.674664	9.09892e-05
HS2ST1	1.02944	9.09892e-05
FOSL2	2.10933	9.09892e-05
MTMR3	0.367001	9.09892e-05
CSNK1D	0.549244	9.09892e-05
ITPKB	0.785007	9.09892e-05
ZNF320	2.01101	9.09892e-05
NARS2	0.400087	9.09892e-05
ALG12	0.486755	9.09892e-05
VHL	0.56254	9.09892e-05
RAB1A	0.803767	9.09892e-05
FECH	0.444995	9.09892e-05
SHKBP1	0.32487	0.000263383
CAMKK2	0.554671	9.09892e-05
HECA	0.217124	0.0132963
GAB2	0.384142	9.09892e-05
IKBKB	0.438095	9.09892e-05
FAM114A2	0.41315	9.09892e-05
NRBF2	0.488485	9.09892e-05
BRWD1	0.292584	0.0263149
ZNF579	0.395204	0.00305708
ZNF322	0.728129	9.09892e-05
KIF3A	0.242504	0.0056781
TADA3	0.897372	9.09892e-05
CSNK1G3	0.272621	0.00130897
ABCC10	0.452819	9.09892e-05
SMARCAL1	0.75917	9.09892e-05
GULP1	1.05568	9.09892e-05
SYNE1	1.3634	9.09892e-05
TNKS	0.841334	9.09892e-05
MYO9A	0.68418	9.09892e-05
S100A10	0.781768	9.09892e-05
HADHA	0.719249	9.09892e-05
RNF41	0.167198	0.0414614
PCTP	1.29015	9.09892e-05
ZNF347	0.742814	9.09892e-05
YTHDC2	0.204026	0.0182619
HERC1	0.630649	9.09892e-05
PGS1	0.514162	9.09892e-05
HSPA12A	1.07509	9.09892e-05
ZNF319	1.02541	9.09892e-05
WNK1	0.179812	0.0264483
BLCAP	0.6284	9.09892e-05
DET1	0.902449	9.09892e-05
BTBD3	0.477284	9.09892e-05
IL6ST	0.244966	0.00154159
CNP	0.877059	9.09892e-05
UQCRB	0.568417	9.09892e-05
HSD17B4	0.632624	9.09892e-05
KLHL28	0.388423	0.00161885
FZD3	0.673487	9.09892e-05
SPTLC2	0.958705	9.09892e-05
MAPK12	0.708153	9.09892e-05
ZNF33B	1.23384	9.09892e-05
ZNF438	0.247246	0.0230067
OSTF1	0.191354	0.0374896
KLHL12	0.992678	9.09892e-05
NUDT12	0.444485	9.09892e-05
SYNRG	0.658519	9.09892e-05
MGEA5	0.936948	9.09892e-05
ATXN3	0.687835	9.09892e-05
ZNF615	0.855533	9.09892e-05
C2orf42	0.91687	9.09892e-05
REV3L	0.221888	0.00474001
PLAG1	0.980745	9.09892e-05
MYCBP2	0.75786	9.09892e-05
VPS11	0.426498	9.09892e-05
PANX1	0.562083	9.09892e-05
CRTAP	0.301055	0.000263383
FRA10AC1	0.631639	9.09892e-05
USP8	0.197938	0.0111618
ZNF280D	0.475187	0.00510115
PFKM	0.358584	9.09892e-05
PCBP4	1.74378	9.09892e-05
SLCO3A1	1.27248	9.09892e-05
GCC2	0.820535	9.09892e-05
NBPF3	0.72234	9.09892e-05
ZNF568	1.21547	9.09892e-05
KIAA1841	0.460683	9.09892e-05
ETS1	1.60559	9.09892e-05
GANC	0.616765	9.09892e-05
PARVA	0.320657	9.09892e-05
NQO2	0.664951	9.09892e-05
RAB11FIP1	0.320737	0.000178161
ARFGEF1	0.656728	9.09892e-05
ZNF629	0.835156	9.09892e-05
PXMP4	0.667701	9.09892e-05
ZNF619	1.07759	9.09892e-05
TM2D3	0.251001	0.00364914
ERAP1	0.722649	0.000593748
PLEKHM3	0.60199	9.09892e-05
SLC30A9	0.571934	9.09892e-05
FDFT1	0.937103	9.09892e-05
LNX2	1.25366	9.09892e-05
TTC23	0.576505	9.09892e-05
USP48	1.3147	9.09892e-05
ATXN1L	0.426085	0.0023053
CCNL1	0.173142	0.0372339
TMEM64	0.809314	9.09892e-05
CDC42BPB	0.391929	9.09892e-05
TBC1D12	0.76342	9.09892e-05
TMBIM1	0.84529	9.09892e-05
EIF2AK3	0.37362	9.09892e-05
FLCN	0.723138	9.09892e-05
WDFY1	1.70321	9.09892e-05
THAP6	0.415497	0.00238092
MPHOSPH8	0.185968	0.0278935
ABTB1	0.972828	9.09892e-05
PKD1	0.296769	0.0127472
HTT	0.277699	0.000263383
ARHGAP21	0.422393	9.09892e-05
SPAG16	1.01991	9.09892e-05
ORAI2	0.485585	9.09892e-05
CIR1	0.464272	9.09892e-05
KIAA0355	0.214375	0.0126089
BAZ2B	1.294	9.09892e-05
DYNC1I1	2.00232	9.09892e-05
ZFAND5	0.878543	9.09892e-05
TAB3	0.904763	9.09892e-05
SERINC1	0.991933	9.09892e-05
ARL8A	0.626424	9.09892e-05
ATP6V1A	0.285144	0.000263383
STK36	0.692668	9.09892e-05
SERINC3	0.421195	9.09892e-05
SPAG9	0.533157	9.09892e-05
MAN2A1	0.793957	9.09892e-05
LIG4	1.06276	9.09892e-05
SLC24A1	1.54337	9.09892e-05
MMP24	0.465141	0.000263383
DNAJC22	0.680986	9.09892e-05
MBTD1	0.747775	9.09892e-05
MED13L	0.645756	9.09892e-05
RAD52	0.815958	9.09892e-05
ATP6AP2	0.65702	9.09892e-05
LAMP1	0.207552	0.00900937
GLCCI1	0.864236	9.09892e-05
GOLGA8A	1.09882	9.09892e-05
TOLLIP	0.90873	9.09892e-05
PIGS	0.241324	0.00253127
TMTC1	0.744685	9.09892e-05
ACACA	0.823036	9.09892e-05
SPOP	0.608661	9.09892e-05
TAB2	0.748082	9.09892e-05
STAM2	0.841208	9.09892e-05
ATG14	0.814252	9.09892e-05
IGSF8	0.574841	9.09892e-05
MTMR10	0.637304	9.09892e-05
MYL6B	0.202151	0.0150742
FAM102B	0.484696	9.09892e-05
PPOX	0.546346	9.09892e-05
SOCS7	0.463675	9.09892e-05
C7orf25	0.997786	9.09892e-05
TERF2	0.205614	0.0306355
NAA30	0.44421	9.09892e-05
NBR1	0.445649	9.09892e-05
CRTC3	0.567238	9.09892e-05
SZT2	0.784076	9.09892e-05
TM7SF3	1.20318	9.09892e-05
PEX11B	0.265952	0.00689249
KHNYN	0.777649	9.09892e-05
NUDT11	0.975225	9.09892e-05
PLEKHA5	1.22855	9.09892e-05
BPTF	0.58012	9.09892e-05
ZFAND6	0.218684	0.00327996
ELMOD2	0.744599	9.09892e-05
CST3	0.628047	9.09892e-05
SORBS1	0.837773	9.09892e-05
SPIN1	0.417847	9.09892e-05
TMCO3	0.762175	9.09892e-05
PARD6G	0.465564	9.09892e-05
ZNF605	0.713783	9.09892e-05
TMEM59	1.84132	9.09892e-05
ATG4A	0.222441	0.0294603
CDC37L1	0.358898	0.00283201
GTDC1	0.857111	9.09892e-05
PRR16	0.935272	9.09892e-05
CUEDC2	0.271709	0.00177215
SEPT9	0.521312	9.09892e-05
PCMTD2	0.889039	9.09892e-05
RNF141	0.861008	9.09892e-05
SLC22A5	0.438348	0.00115232
SLC38A7	1.27824	9.09892e-05
HDX	1.26433	9.09892e-05
FKBP10	0.605865	9.09892e-05
MACROD1	0.392988	9.09892e-05
TTYH3	0.361199	9.09892e-05
LPGAT1	0.45149	9.09892e-05
HEXA	1.52967	9.09892e-05
TFE3	0.428046	9.09892e-05
ATG10	1.23028	9.09892e-05
LAMB1	0.310796	0.000178161
EYA3	0.696623	9.09892e-05
NUB1	0.438027	9.09892e-05
ZYG11B	0.198582	0.00991555
SEC24C	0.258769	0.00091541
ATM	0.186561	0.0171108
STXBP4	0.893689	9.09892e-05
MAP4	0.263087	0.000674733
AEBP2	0.457796	9.09892e-05
B9D1	0.648533	0.0004302
CCNT2	0.259603	0.0023053
ZC3H3	0.268064	0.0122671
HABP4	0.401863	9.09892e-05
TRAF6	0.24316	0.0276968
RBFOX2	0.379712	9.09892e-05
PIGF	1.32707	9.09892e-05
NRIP3	0.195317	0.026578
SNAPC3	1.13482	9.09892e-05
MAPK8IP3	1.09181	9.09892e-05
COX7A2L	0.355718	9.09892e-05
ZNF570	1.19771	9.09892e-05
MYEF2	0.44574	0.000178161
ACAA1	0.315237	0.00091541
CPD	0.31506	9.09892e-05
STOML1	0.241163	0.00914953
TSKU	0.565476	9.09892e-05
ZC3H11A	0.237228	0.00582161
SMOX	0.742561	9.09892e-05
CALCOCO2	0.299601	9.09892e-05
LZTR1	0.967282	9.09892e-05
SEPT8	0.460431	9.09892e-05
ZNF329	0.853725	9.09892e-05
KLHL2	0.272447	0.00169545
TRMT12	0.783976	9.09892e-05
SLC35F5	0.53543	9.09892e-05
IQGAP1	0.341929	9.09892e-05
HTRA1	0.577009	0.0229407
TCP11L1	0.342289	0.000593748
NDUFB5	0.895663	9.09892e-05
INPP5K	0.401854	9.09892e-05
PPIB	0.239223	0.005245
RAPGEF2	0.785542	9.09892e-05
KLF12	1.08766	9.09892e-05
TAF9B	0.270664	0.00161885
SESN1	0.574908	9.09892e-05
TPT1	0.687667	9.09892e-05
SDCCAG8	0.460228	0.0417178
IQSEC1	0.452405	9.09892e-05
BRD3	0.377371	0.00154159
PTER	0.220866	0.00907961
PCYT2	0.950107	9.09892e-05
ZBTB47	1.02755	9.09892e-05
TXNDC16	1.13914	9.09892e-05
AFF4	0.688058	9.09892e-05
ZNF248	1.04621	9.09892e-05
XRRA1	0.327229	0.0475594
HSPB1	0.287764	0.000347361
FLNB	0.687038	9.09892e-05
STK16	0.429129	9.09892e-05
EXT1	0.524049	9.09892e-05
SCP2	0.809435	9.09892e-05
TRPM7	0.758016	9.09892e-05
LDB1	1.17398	9.09892e-05
COG4	0.613794	9.09892e-05
DCAF7	0.34858	9.09892e-05
HERC3	0.459631	9.09892e-05
PREPL	0.533708	9.09892e-05
SREBF2	0.980519	9.09892e-05
TINF2	0.555031	9.09892e-05
NISCH	1.06174	9.09892e-05
STARD13	0.772022	9.09892e-05
CDC42SE1	0.365125	9.09892e-05
SLC35E2B	1.14351	9.09892e-05
GLG1	0.49961	9.09892e-05
TK2	1.14633	9.09892e-05
FITM2	0.735585	9.09892e-05
XYLT2	0.345659	9.09892e-05
PEX12	0.986119	9.09892e-05
PTPN4	0.581754	9.09892e-05
DVL2	1.32358	9.09892e-05
FCHO2	0.425489	9.09892e-05
VAMP4	0.726339	9.09892e-05
RGS20	0.850975	0.000512067
HMGN4	0.598848	9.09892e-05
CBX7	0.273217	0.011992
MFSD10	0.170373	0.0443939
PTAR1	0.159713	0.0450904
NOA1	0.543548	9.09892e-05
TBC1D24	0.307705	0.000263383
RBMS2	0.703067	0.00154159
MCCC1	0.20424	0.0162293
NR3C1	0.916041	9.09892e-05
KDM4C	0.359084	0.000512067
CD47	0.751075	9.09892e-05
TSC2	0.30791	0.00717597
G6PD	0.447098	9.09892e-05
OSBPL2	0.347711	9.09892e-05
SLC35E2	1.04639	9.09892e-05
ZNF449	1.6863	9.09892e-05
AACS	0.97372	9.09892e-05
PRRC1	0.537099	9.09892e-05
PARP6	0.554741	9.09892e-05
LCA5	3.47952	9.09892e-05
TRIM44	0.215335	0.00502998
VPS53	0.489469	9.09892e-05
SAMD8	0.24863	0.00107365
CFL2	0.253931	0.00313206
ZNF506	1.23688	9.09892e-05
MKRN1	0.484739	9.09892e-05
ATRX	0.802101	9.09892e-05
GTF2H1	0.206746	0.00625295
TEAD3	0.565871	0.00169545
AKAP8L	0.401527	9.09892e-05
LRRC20	0.953125	9.09892e-05
TSC1	0.405304	9.09892e-05
TRAM1	0.416752	9.09892e-05
SHARPIN	0.41962	9.09892e-05
AP2B1	0.850109	9.09892e-05
C1orf198	0.665202	9.09892e-05
MMP14	1.25102	9.09892e-05
NIPBL	0.494894	9.09892e-05
LIPA	0.657252	9.09892e-05
COG3	0.697351	9.09892e-05
SOX6	0.711368	9.09892e-05
DYNC2H1	0.165406	0.0267088
POMT2	0.365851	9.09892e-05
EML3	0.317779	0.000178161
SRPK2	0.434809	9.09892e-05
RABGAP1L	0.996548	9.09892e-05
HADHB	1.1978	9.09892e-05
LAPTM4A	0.894577	9.09892e-05
SH3GLB1	0.329692	9.09892e-05
RBM43	2.18918	9.09892e-05
HINT3	0.66768	9.09892e-05
CCNI	0.228974	0.00320639
SLC31A1	0.40581	9.09892e-05
KLHL22	0.651239	9.09892e-05
NUMBL	0.217319	0.0347092
TESK2	0.497775	0.00146437
ENTPD4	0.616802	9.09892e-05
PNISR	0.384489	9.09892e-05
MON2	0.622552	9.09892e-05
SLC43A2	0.97789	9.09892e-05
RNF123	0.317378	0.00207783
ENGASE	0.861731	9.09892e-05
ZNF445	0.824656	9.09892e-05
STRADA	0.583385	9.09892e-05
ZMYM4	0.545585	9.09892e-05
FAM53B	1.39748	9.09892e-05
C5orf24	0.406492	9.09892e-05
BRAF	1.06456	9.09892e-05
SLC9A5	0.448486	0.000835477
FTO	0.707317	9.09892e-05
SPSB3	0.44977	9.09892e-05
RNF130	0.377808	9.09892e-05
EVL	1.11345	9.09892e-05
DSTYK	1.02956	9.09892e-05
DAGLA	0.610387	0.000263383
HOOK3	0.161828	0.0426718
APP	0.535781	9.09892e-05
CCNG1	0.405314	9.09892e-05
STXBP5	0.768484	9.09892e-05
CCNDBP1	0.581291	9.09892e-05
DNAJC18	1.12233	9.09892e-05
SNX14	0.637321	9.09892e-05
PSME1	0.250547	0.00372288
ZNF490	0.916302	9.09892e-05
C22orf39	0.664928	9.09892e-05
MPDZ	1.17044	9.09892e-05
ZFYVE16	1.27582	9.09892e-05
MOAP1	0.535078	9.09892e-05
ATG2B	0.209897	0.0106074
ABHD6	0.602472	9.09892e-05
IKZF2	2.85654	9.09892e-05
LYSMD3	0.603069	9.09892e-05
STARD9	0.3918	0.000178161
DNAJC13	0.456704	9.09892e-05
GOLGA2	0.391917	9.09892e-05
KIDINS220	1.08782	9.09892e-05
RCBTB1	1.11754	9.09892e-05
MSRB3	3.0125	9.09892e-05
ZSWIM1	0.244899	0.0387722
UBE2W	0.378791	9.09892e-05
VPS28	0.600079	9.09892e-05
SLC6A8	0.516656	9.09892e-05
TRIB2	0.515145	9.09892e-05
BDH2	1.15725	9.09892e-05
FAM214A	0.867245	9.09892e-05
FYN	0.644875	9.09892e-05
MAN1A2	0.528961	9.09892e-05
INSR	0.360307	9.09892e-05
UBXN6	0.485033	9.09892e-05
RUFY1	0.253844	0.00430224
ARHGAP4	1.69433	9.09892e-05
HPS3	0.176706	0.0237349
PLXNB2	0.173144	0.0302448
CLCN3	0.575568	9.09892e-05
GSTZ1	1.13539	9.09892e-05
NRP2	1.04747	9.09892e-05
TIGD2	0.866823	9.09892e-05
TRADD	1.37773	9.09892e-05
COA5	0.802595	9.09892e-05
ARIH1	0.573752	9.09892e-05
HS1BP3	1.41131	9.09892e-05
ZFP28	1.06712	9.09892e-05
IFI44	2.2488	9.09892e-05
MAN2C1	0.755108	9.09892e-05
RALGAPB	0.18587	0.0121984
TAPT1	0.631117	9.09892e-05
EZH1	0.477163	9.09892e-05
AES	0.883433	9.09892e-05
RAB3IP	0.538364	0.000178161
SIRT5	0.527998	9.09892e-05
GABARAPL1	0.521867	9.09892e-05
ULK1	1.0534	9.09892e-05
LAMP2	0.471806	9.09892e-05
TMUB2	0.882656	9.09892e-05
CASK	0.418265	9.09892e-05
SIN3B	0.643778	9.09892e-05
ZBTB44	0.233887	0.00379653
GLUD2	1.36584	9.09892e-05
TSPAN4	0.356599	9.09892e-05
RAPGEF1	1.02812	9.09892e-05
WDR41	0.228273	0.00753093
SMARCC2	0.541415	9.09892e-05
PLD2	0.725468	9.09892e-05
PEX1	0.18684	0.0316106
ZNF720	1.51417	9.09892e-05
TMEM44	1.29543	9.09892e-05
ZFP41	0.609845	9.09892e-05
NCOA2	0.973613	9.09892e-05
ACADSB	0.695542	9.09892e-05
ERLIN2	0.266716	0.00245611
PGBD4	0.436676	0.0271706
TULP4	0.474877	9.09892e-05
EXD2	0.320224	0.000994684
ACOX1	0.570934	9.09892e-05
NNT	1.73836	9.09892e-05
PIGM	1.10579	9.09892e-05
CCM2	0.332015	0.00283201
FAM13A	0.885205	9.09892e-05
WIPF2	0.308885	0.0004302
USO1	0.404537	9.09892e-05
PRMT2	0.722719	9.09892e-05
DOCK9	0.448175	9.09892e-05
XRN1	0.953015	9.09892e-05
CCNL2	0.661057	9.09892e-05
IQCE	0.270716	0.00408363
LNPEP	0.350024	9.09892e-05
RTKN	0.253276	0.0023053
SOS1	0.277385	0.00130897
RSF1	0.425146	9.09892e-05
FAM213A	0.734884	9.09892e-05
ARFIP2	0.391108	9.09892e-05
GM2A	1.13181	9.09892e-05
DLG1	0.340595	9.09892e-05
CAMTA2	0.254634	0.00618134
ADCK1	0.993524	9.09892e-05
ZNF81	0.80891	9.09892e-05
OS9	0.879802	9.09892e-05
PTPRJ	1.37911	9.09892e-05
MPND	1.0696	9.09892e-05
NAPB	0.995032	9.09892e-05
SH2B1	0.550345	9.09892e-05
EFHC1	0.612099	9.09892e-05
IFT43	0.717973	9.09892e-05
SUOX	3.77334	9.09892e-05
GCA	0.264768	0.0288756
N4BP1	0.524729	9.09892e-05
MAN1B1	0.850884	9.09892e-05
CDS2	0.693797	9.09892e-05
NCAM2	0.484244	9.09892e-05
EPDR1	0.385256	9.09892e-05
MRPS14	0.79455	9.09892e-05
ZNF75D	0.594765	0.0004302
FMNL1	0.502912	9.09892e-05
ZNF251	1.03074	9.09892e-05
ZNRF2	0.675008	9.09892e-05
LBX2	1.05145	0.00215371
TRIM3	0.626523	9.09892e-05
SOX5	2.03728	9.09892e-05
TFAP2A	1.47685	9.09892e-05
ZNF546	1.40848	9.09892e-05
CLCN2	0.614072	9.09892e-05
PARP3	1.06122	9.09892e-05
ACBD3	0.284265	9.09892e-05
GORASP1	0.63296	9.09892e-05
POLL	0.500243	9.09892e-05
NAIP	0.702679	9.09892e-05
CFDP1	0.558088	9.09892e-05
HSD17B1	0.872877	9.09892e-05
BNIP3L	0.825624	9.09892e-05
PYGL	0.985974	9.09892e-05
SLC9A6	0.551765	9.09892e-05
EPS15	2.69896	9.09892e-05
TMEM101	0.284843	0.00146437
USP27X	0.334197	0.0407633
SCRN2	0.715692	9.09892e-05
COL9A3	2.87863	9.09892e-05
ABCD1	0.70435	9.09892e-05
ZBTB48	0.264343	0.0228101
TCF4	0.486135	0.0004302
OSCP1	1.58206	9.09892e-05
ERP29	0.437104	9.09892e-05
ATF4	1.27311	9.09892e-05
SECISBP2L	1.15205	9.09892e-05
JRKL	1.1515	9.09892e-05
ZNF285	2.13185	9.09892e-05
HOMER2	0.679038	9.09892e-05
EFCAB7	0.442501	9.09892e-05
PELI3	0.316032	0.0004302
TRIM56	0.315463	0.00154159
RNPEPL1	0.873814	9.09892e-05
TCEAL4	0.49485	9.09892e-05
AMFR	0.568714	9.09892e-05
ZC2HC1A	0.721102	9.09892e-05
LRP6	0.214422	0.00625295
THNSL1	0.258975	0.00386984
RFNG	0.260514	0.00169545
CYB561D1	0.596727	9.09892e-05
RNF146	0.80002	9.09892e-05
PLEKHG2	0.318388	0.0158897
PIGB	1.12291	9.09892e-05
COG6	1.0103	9.09892e-05
TMEM106A	1.28288	9.09892e-05
CCDC159	1.44237	9.09892e-05
TMEM120A	0.383636	0.0192698
RGS10	0.755174	9.09892e-05
EIF4B	0.280955	0.00115232
ZBTB3	0.747099	9.09892e-05
SGSH	0.325687	0.0004302
ZNF558	0.867604	9.09892e-05
RNF11	0.468965	9.09892e-05
DDX17	0.455581	9.09892e-05
ERC1	1.31307	9.09892e-05
PFKFB2	1.06347	9.09892e-05
MFGE8	1.34965	9.09892e-05
UBE3B	0.740032	9.09892e-05
KANSL1L	0.603903	9.09892e-05
STXBP1	0.205977	0.00858777
NAPEPLD	1.30893	9.09892e-05
ECM1	1.06477	9.09892e-05
ALKBH7	0.817692	9.09892e-05
NR2C1	0.68282	9.09892e-05
CAP2	0.630824	9.09892e-05
TBC1D2B	1.2272	9.09892e-05
MTSS1L	0.546263	9.09892e-05
KDM5B	0.915517	9.09892e-05
CCNG2	1.06214	9.09892e-05
C9orf85	0.8321	9.09892e-05
PLEKHH2	0.592453	9.09892e-05
CUL9	0.524069	9.09892e-05
ARAP1	0.303874	9.09892e-05
MMAA	0.8134	9.09892e-05
SPG11	1.20846	9.09892e-05
CHRNB1	0.963655	9.09892e-05
ZDHHC11	2.81603	9.09892e-05
AP2A2	1.2151	9.09892e-05
SNAP29	0.263176	0.00192547
GFPT1	0.408196	9.09892e-05
ADAM8	0.650439	0.00422954
CALD1	0.508459	9.09892e-05
ARMC9	1.38863	9.09892e-05
ZSCAN20	0.88381	9.09892e-05
CSNK1G1	0.374841	9.09892e-05
ACSS2	0.267212	0.00207783
SMO	4.01832	9.09892e-05
ANKS1A	0.298092	0.000178161
HP1BP3	1.45893	9.09892e-05
KLHDC10	0.166359	0.0350326
KLC4	0.99811	9.09892e-05
GYPC	0.405432	9.09892e-05
NUAK1	1.2219	9.09892e-05
NCOA3	0.590135	9.09892e-05
KIAA0930	0.333797	9.09892e-05
HCFC2	0.59937	9.09892e-05
ZNF580	0.789984	9.09892e-05
VPS41	1.15613	9.09892e-05
RNF44	0.590935	9.09892e-05
HMBOX1	1.46719	9.09892e-05
BRWD3	0.341858	9.09892e-05
LMLN	0.704861	0.000593748
HDAC6	1.013	9.09892e-05
SH3D21	0.546307	0.00364914
SNX27	0.310861	0.000263383
SLC31A2	0.566644	9.09892e-05
MAGEH1	1.18891	9.09892e-05
BTD	0.540043	9.09892e-05
SNX19	1.49483	9.09892e-05
FRMD6	0.669054	9.09892e-05
ZNF25	1.09796	9.09892e-05
TOM1L1	0.591297	9.09892e-05
GOLGB1	0.990786	9.09892e-05
PAFAH2	0.828813	9.09892e-05
DGKQ	0.694804	9.09892e-05
FCGR2A	0.8575	9.09892e-05
HCN3	1.1499	9.09892e-05
TTPAL	0.367095	9.09892e-05
ORMDL3	0.912373	9.09892e-05
ZMYM2	0.933228	9.09892e-05
TECPR2	2.0673	9.09892e-05
PEX11A	0.501931	9.09892e-05
CDK20	0.545407	0.00192547
GBA	0.525844	9.09892e-05
ATP9A	0.306812	9.09892e-05
TNS3	1.478	9.09892e-05
NBAS	0.673534	9.09892e-05
UNC13B	0.733349	9.09892e-05
QKI	0.712884	9.09892e-05
EXOC4	0.738214	9.09892e-05
TMLHE	0.996483	9.09892e-05
SMARCA1	1.03268	9.09892e-05
ZNFX1	1.13808	9.09892e-05
FBXO3	0.278441	0.00305708
IGF2R	0.656223	9.09892e-05
KIAA2026	0.572634	9.09892e-05
DENND3	0.64644	0.00177215
SLC38A6	0.848128	9.09892e-05
OSBPL1A	1.33482	9.09892e-05
FYCO1	0.623804	9.09892e-05
ZNF362	1.07675	9.09892e-05
TAOK1	0.413641	9.09892e-05
SDCBP	1.06669	9.09892e-05
ARHGEF12	0.170591	0.030766
COQ5	0.716384	9.09892e-05
TMEM214	0.50595	9.09892e-05
PSPH	0.384775	0.000835477
USP9X	0.246565	0.00245611
TPRA1	1.03977	9.09892e-05
ZNF75A	1.00458	9.09892e-05
ZBTB7B	0.298658	0.000512067
ENDOD1	0.419114	9.09892e-05
ANKIB1	0.903738	9.09892e-05
COG5	0.728503	9.09892e-05
MIA3	0.153786	0.0449648
SERPINH1	0.226996	0.00327996
USP32	0.648779	9.09892e-05
RAD50	0.687262	9.09892e-05
PSEN1	0.471936	9.09892e-05
MAGI3	1.58436	9.09892e-05
MGST3	1.06961	9.09892e-05
DCAKD	1.31745	9.09892e-05
SLC4A3	1.37503	9.09892e-05
IL13RA1	0.458025	9.09892e-05
ZNF821	0.606049	0.0332251
ZNF493	1.68497	9.09892e-05
SPIRE1	0.224079	0.00305708
SNX13	0.622883	9.09892e-05
ZNF747	0.915184	9.09892e-05
SEMA6A	2.98985	9.09892e-05
MYO1C	0.457874	9.09892e-05
RHBDD2	0.340434	9.09892e-05
ABCA2	0.561579	9.09892e-05
PLA2G15	1.14592	9.09892e-05
SESN2	0.812348	9.09892e-05
GPR107	0.514719	9.09892e-05
NAT14	0.232001	0.0412687
PCDHB6	0.585035	9.09892e-05
MPPE1	0.347094	9.09892e-05
COL5A2	1.34667	9.09892e-05
ZBTB10	0.580351	9.09892e-05
RAB13	0.530814	9.09892e-05
SCAMP5	0.355555	0.000178161
STAU2	0.422272	9.09892e-05
ZDHHC23	1.57658	9.09892e-05
INVS	0.914477	9.09892e-05
HEATR5A	0.313434	9.09892e-05
C17orf97	1.15534	0.00298199
MBOAT2	1.39912	9.09892e-05
MPI	0.570501	9.09892e-05
CAV2	1.59212	9.09892e-05
PCDHB16	1.02376	9.09892e-05
FNDC3A	0.245675	0.00184878
RHBDD1	0.734281	9.09892e-05
TRIM37	0.448611	9.09892e-05
FKTN	0.327134	9.09892e-05
AIG1	3.25305	9.09892e-05
GSTM4	0.400674	9.09892e-05
SCAMP1	0.313005	9.09892e-05
SYT11	1.3753	9.09892e-05
TNK2	0.262865	0.00192547
CHIC1	0.724751	9.09892e-05
DIP2C	1.68924	9.09892e-05
NHLRC3	1.70938	9.09892e-05
ZNF497	0.810633	9.09892e-05
PJA2	0.775349	9.09892e-05
OGT	0.9182	0.00146437
SGTB	1.302	9.09892e-05
CUX1	0.816585	9.09892e-05
SUMF2	0.859493	9.09892e-05
DBT	0.743936	9.09892e-05
HDHD2	1.09174	9.09892e-05
VPS54	0.465267	9.09892e-05
DENND5B	0.404437	9.09892e-05
ERP44	0.310486	0.000178161
EIF4G3	0.211301	0.00879837
DZIP1	0.993313	9.09892e-05
GPCPD1	0.794831	9.09892e-05
TSPYL4	1.25296	9.09892e-05
NF1	0.239675	0.00639478
TBC1D5	1.42241	9.09892e-05
SLC33A1	1.06762	9.09892e-05
EDEM2	0.488257	9.09892e-05
ASNS	1.12338	9.09892e-05
ZFC3H1	0.997117	9.09892e-05
CHN1	0.606873	0.0012308
SOS2	0.196509	0.0148048
ZNF737	1.82283	9.09892e-05
FNBP1L	1.12625	9.09892e-05
BET1L	0.229823	0.0454731
MAPK3	0.710578	9.09892e-05
PPP6R2	0.822179	9.09892e-05
ZNF354C	0.607231	0.0250559
GPR158	2.14695	9.09892e-05
ZNF883	0.344821	0.00200151
PACS2	1.11683	9.09892e-05
USP20	0.53221	9.09892e-05
CCS	0.649717	9.09892e-05
HIPK3	0.310844	9.09892e-05
ZDHHC24	0.799096	9.09892e-05
SNCA	1.277	9.09892e-05
CBFA2T2	0.394167	9.09892e-05
TMEM80	1.51423	9.09892e-05
IFT81	1.56681	9.09892e-05
LTA4H	0.430876	9.09892e-05
ZFAND3	0.442301	9.09892e-05
ZNF442	0.833911	0.00154159
MOSPD1	0.30862	0.00107365
DNAJB2	0.980803	9.09892e-05
UROS	1.55655	9.09892e-05
ZNF470	1.83155	9.09892e-05
ANTXR1	1.14647	9.09892e-05
ZNF518B	1.203	9.09892e-05
TCTN1	1.22268	9.09892e-05
PRRG1	0.585062	9.09892e-05
ACOT8	0.661739	9.09892e-05
PLBD2	0.313411	0.000674733
DOCK11	0.415682	9.09892e-05
RRAGA	0.21567	0.00703447
ANGEL1	0.275575	0.0145314
ADAM22	0.707047	9.09892e-05
SEMA6C	0.913191	9.09892e-05
SETD5	0.524597	9.09892e-05
KCTD18	1.24826	9.09892e-05
CASC4	0.387614	9.09892e-05
C6orf89	0.184343	0.0166362
MAVS	1.06355	9.09892e-05
DNAJC24	0.238226	0.0371678
KDELR3	1.28443	9.09892e-05
PHLDB1	0.622284	9.09892e-05
EPG5	1.21493	9.09892e-05
TBC1D20	0.589782	9.09892e-05
MAN2B1	0.875207	9.09892e-05
SIX5	0.654532	9.09892e-05
FBXW4	0.987378	9.09892e-05
PLTP	0.871135	9.09892e-05
ITM2C	0.480667	9.09892e-05
RILPL1	0.663614	9.09892e-05
PPP1R12B	0.568832	0.00115232
HECTD3	0.542068	9.09892e-05
HOXD8	1.37075	9.09892e-05
SPATA6	1.2379	9.09892e-05
PRRC2B	0.706357	9.09892e-05
CCDC28A	1.165	9.09892e-05
PTEN	2.35744	9.09892e-05
PARP10	0.742923	9.09892e-05
DNAL4	0.991427	9.09892e-05
CLIC4	1.34015	9.09892e-05
TBC1D19	1.05746	9.09892e-05
CTSB	0.30924	9.09892e-05
LACC1	1.07424	9.09892e-05
CADPS2	1.23635	9.09892e-05
HHAT	1.13754	9.09892e-05
SCAPER	0.65284	9.09892e-05
MAP3K10	0.45529	9.09892e-05
AFF3	1.92072	9.09892e-05
TTC33	0.795671	9.09892e-05
CBLB	1.26373	9.09892e-05
ATF2	1.09243	9.09892e-05
ZNF302	1.02413	9.09892e-05
IFFO1	0.888164	9.09892e-05
CAMKMT	0.482405	0.0266442
ZNF211	1.07432	9.09892e-05
OTX1	1.17641	9.09892e-05
LMBR1L	1.78475	9.09892e-05
NAGLU	0.946717	9.09892e-05
TRIM66	1.19493	9.09892e-05
WDR72	0.502463	0.0146673
JAK2	1.30829	9.09892e-05
RRBP1	0.457633	9.09892e-05
RPS6KC1	1.08687	9.09892e-05
EXOC6B	1.08586	9.09892e-05
PKD2	0.858818	9.09892e-05
STK38	0.549772	9.09892e-05
DCAF5	0.735287	9.09892e-05
MIER1	0.383605	9.09892e-05
SUMF1	1.49651	9.09892e-05
PCK2	1.00781	9.09892e-05
EIF4EBP2	0.248047	0.00200151
PDK2	0.710212	9.09892e-05
CREB1	0.624211	9.09892e-05
PIGN	0.575743	9.09892e-05
DPP7	0.659816	9.09892e-05
CYBA	0.284571	0.000263383
THTPA	1.42708	9.09892e-05
ZNF83	1.62319	9.09892e-05
LENG8	0.692366	9.09892e-05
L3MBTL3	1.0309	9.09892e-05
ZNF517	1.12307	9.09892e-05
ACAP3	0.549221	9.09892e-05
TAPBPL	0.77603	0.000835477
C11orf49	0.37856	0.0490019
SLC35B3	0.66437	9.09892e-05
ZNF836	1.66631	9.09892e-05
CAMLG	0.727564	9.09892e-05
TRIP11	0.798285	9.09892e-05
MINK1	0.44197	9.09892e-05
ASTN2	1.07261	9.09892e-05
INPPL1	0.32619	9.09892e-05
C20orf194	1.28611	9.09892e-05
PNPLA6	0.499538	9.09892e-05
ZNF181	1.0199	9.09892e-05
TRIM52	0.940459	9.09892e-05
CAPS	1.90181	0.000674733
RUFY3	1.82507	9.09892e-05
SNX18	1.1222	9.09892e-05
HDAC5	0.318642	9.09892e-05
TNRC6B	0.268277	0.000593748
FAM120C	0.762788	9.09892e-05
WWP1	0.248756	0.00283201
KLF3	0.471253	9.09892e-05
ANXA6	0.651823	9.09892e-05
ITGA7	0.325436	0.0230067
TOM1	1.10357	9.09892e-05
ATP2B4	1.31563	9.09892e-05
EIF4A2	1.19668	9.09892e-05
ZNF34	0.788318	9.09892e-05
SLC38A10	1.29826	9.09892e-05
LRRC29	1.68896	9.09892e-05
MAN1A1	2.58661	9.09892e-05
RAB11FIP5	0.493752	9.09892e-05
ACAD10	1.4585	9.09892e-05
SGCB	0.951648	9.09892e-05
ARNT	0.367063	9.09892e-05
ZNF528	3.09619	9.09892e-05
SLC38A9	0.821352	9.09892e-05
GDPD5	1.01453	9.09892e-05
LSS	0.78293	9.09892e-05
USP25	1.30697	9.09892e-05
HBP1	1.08734	9.09892e-05
SLC37A1	0.923894	9.09892e-05
ELMOD3	0.776215	9.09892e-05
RBL2	0.936739	9.09892e-05
KSR1	2.18256	9.09892e-05
APPBP2	1.44219	9.09892e-05
DMXL1	1.23374	9.09892e-05
ZNF19	0.587893	0.0452805
PFN4	1.30656	0.0250559
ETNK2	0.365031	0.00146437
CCDC126	0.488258	0.00724731
ZNF70	1.38695	9.09892e-05
EPB41L1	1.11116	9.09892e-05
TBC1D2	0.53952	0.000512067
DMXL2	2.21413	9.09892e-05
SLC25A1	0.481776	9.09892e-05
SPECC1	1.01324	9.09892e-05
TMEM127	0.728396	9.09892e-05
CD99L2	1.11375	9.09892e-05
PTK2B	2.09639	9.09892e-05
FANCF	0.81449	9.09892e-05
RAB5B	1.78472	9.09892e-05
ZNF879	1.47822	9.09892e-05
SNTA1	0.421481	9.09892e-05
RABGAP1	0.517516	9.09892e-05
DHRS7	0.515666	9.09892e-05
PSAP	1.07692	9.09892e-05
WDFY3	0.651903	9.09892e-05
C14orf93	0.533213	9.09892e-05
CTDSP2	0.484301	9.09892e-05
IGFBP6	0.746872	9.09892e-05
PCDHB8	1.61353	9.09892e-05
UNC93B1	0.538381	9.09892e-05
LRRC23	0.547782	9.09892e-05
CASP10	0.799825	9.09892e-05
MEIS1	1.72591	9.09892e-05
ZNF358	1.12747	9.09892e-05
PLCB3	0.251277	0.00154159
SPIN3	1.24659	9.09892e-05
CAPN1	0.763682	9.09892e-05
R3HDM2	0.584555	9.09892e-05
CHD2	0.55701	9.09892e-05
BTRC	0.246316	0.00696328
ZNF525	1.14014	9.09892e-05
FGD6	0.559074	0.000263383
ZBTB4	0.690471	9.09892e-05
ATP7A	1.79611	9.09892e-05
RWDD2A	1.06355	0.00177215
GPR108	0.374081	9.09892e-05
PHLDB3	0.914015	9.09892e-05
RIT1	1.50867	9.09892e-05
TEAD2	0.713335	9.09892e-05
NDRG3	0.627282	9.09892e-05
TPCN1	0.39927	9.09892e-05
VPS37D	1.3455	9.09892e-05
KATNAL2	1.95201	9.09892e-05
IL17RB	0.812619	0.0136403
ZNF572	1.33771	9.09892e-05
GALNT7	0.362429	9.09892e-05
FAM171B	2.05298	9.09892e-05
USP40	1.25286	9.09892e-05
MAGED1	1.71695	9.09892e-05
PRDX5	0.397083	9.09892e-05
CHMP2A	0.631483	9.09892e-05
FKBP8	0.621351	9.09892e-05
PHC3	0.467693	9.09892e-05
DNAJC16	0.827223	9.09892e-05
ARHGAP35	0.512901	9.09892e-05
NCOA1	0.691245	9.09892e-05
PCDHB7	1.46359	9.09892e-05
GALNS	1.58965	9.09892e-05
CCDC90B	0.792224	9.09892e-05
TAOK3	0.294201	0.000178161
USP30	0.823489	9.09892e-05
PMEL	1.97283	9.09892e-05
SEL1L	1.27161	9.09892e-05
ITGAV	0.885817	9.09892e-05
ACO1	0.693133	9.09892e-05
PLEKHH3	0.344344	9.09892e-05
PEAK1	1.31438	9.09892e-05
NRSN2	0.408959	9.09892e-05
PDE4DIP	1.43393	9.09892e-05
C14orf28	1.57971	9.09892e-05
NEK1	0.595918	9.09892e-05
SLC12A6	0.674535	0.00091541
ZNF512	1.32738	9.09892e-05
CHST3	0.564362	9.09892e-05
USP35	0.701166	9.09892e-05
SAT2	0.87628	9.09892e-05
TRIM21	1.03662	9.09892e-05
RAC3	0.568107	0.00115232
GOLGA8B	0.505129	9.09892e-05
EPB41L5	1.48453	9.09892e-05
MIB1	0.844396	9.09892e-05
TES	1.40275	9.09892e-05
HERC6	1.09577	9.09892e-05
FAM89B	0.262115	0.00724731
AK1	0.406811	9.09892e-05
TMEM129	0.937055	9.09892e-05
BCL2L11	1.18997	9.09892e-05
PDIA3	0.724599	9.09892e-05
ZNF514	1.75944	9.09892e-05
NCK2	0.899375	9.09892e-05
MXRA8	2.35742	9.09892e-05
SCPEP1	2.1606	9.09892e-05
ZNF516	0.299315	0.000593748
C4orf3	1.09209	9.09892e-05
TMEM136	1.88804	9.09892e-05
SHC1	0.170226	0.0345795
MEGF9	0.354725	9.09892e-05
KIAA0825	1.79852	0.0056781
FLOT2	0.348004	9.09892e-05
TEP1	1.0512	9.09892e-05
KCTD11	1.15198	9.09892e-05
PGAP3	0.824787	9.09892e-05
LRRC27	0.66873	0.00192547
IGBP1	1.02293	9.09892e-05
GGN	1.29519	0.0149395
ANKRD34A	1.09558	9.09892e-05
ZNF226	1.48009	9.09892e-05
PRKAB2	1.48141	9.09892e-05
SPPL2B	0.740343	9.09892e-05
AGBL5	0.453223	0.00710526
TMCC1	0.804879	9.09892e-05
IFT80	1.58193	9.09892e-05
SIL1	0.66582	9.09892e-05
FBXL17	0.690416	9.09892e-05
GBP1	0.695527	9.09892e-05
CABLES1	1.30366	9.09892e-05
ZSCAN21	1.26494	9.09892e-05
GGT7	0.71646	9.09892e-05
RNF24	0.352708	0.00320639
CD44	0.649276	9.09892e-05
TSPAN9	0.680928	9.09892e-05
DYNC2LI1	0.79116	9.09892e-05
C2orf74	0.492239	0.00192547
BCL2L13	0.219337	0.0029072
EVI5L	1.14301	9.09892e-05
RYBP	0.344477	9.09892e-05
RNF144B	1.11762	9.09892e-05
MARVELD1	1.0653	9.09892e-05
MOSPD2	1.29908	9.09892e-05
DCAF6	0.56025	9.09892e-05
ETFDH	0.817133	9.09892e-05
ARID4A	0.623098	9.09892e-05
VPS39	1.1448	9.09892e-05
FAM122C	0.650273	0.0310269
STAT5B	0.168362	0.0336082
PIK3C2A	0.30227	9.09892e-05
APBB2	0.696289	9.09892e-05
ELL2	0.253106	0.0154164
ABHD14B	0.848945	9.09892e-05
CTSF	1.53797	9.09892e-05
LZTS1	0.282757	0.000263383
GSTK1	1.26368	9.09892e-05
COPZ2	1.00765	9.09892e-05
FBXL2	2.11864	9.09892e-05
PCDHB11	1.20893	0.00091541
CBY1	0.570549	9.09892e-05
TDRD7	1.0664	9.09892e-05
B3GNT9	0.597069	0.0155519
RNF217	0.611036	0.00422954
SHC4	1.17184	9.09892e-05
PLA2G4A	3.94074	9.09892e-05
ZNF581	0.310132	0.0394842
KIF13B	0.285833	0.00107365
ADAM17	0.236082	0.00169545
CD59	1.07479	9.09892e-05
PIGV	1.11018	9.09892e-05
PHKB	0.449025	9.09892e-05
CCDC106	0.34711	0.00949856
GMIP	0.385995	0.000263383
ZKSCAN1	1.58792	9.09892e-05
B3GNT2	0.458443	9.09892e-05
ACAA2	0.885447	9.09892e-05
DENND4C	0.179977	0.0354207
LIMD2	0.759914	9.09892e-05
ZFYVE1	1.04719	9.09892e-05
RBCK1	0.878034	9.09892e-05
ARHGEF10L	1.30313	9.09892e-05
SATB1	2.33209	9.09892e-05
SAMD9L	3.39107	9.09892e-05
TMEM116	0.421573	0.00717597
LETMD1	0.800675	9.09892e-05
ACP2	0.461953	9.09892e-05
CYFIP2	0.584692	9.09892e-05
DPM3	0.909827	9.09892e-05
PRKX	0.888972	9.09892e-05
C7orf31	0.830649	0.000755385
RAB24	0.402433	9.09892e-05
VPS13D	0.332911	9.09892e-05
SARS	0.49645	9.09892e-05
WDTC1	0.594438	9.09892e-05
RNFT1	1.26585	9.09892e-05
LARP6	0.875978	9.09892e-05
NEO1	1.40715	9.09892e-05
LRP10	0.671042	9.09892e-05
BBS9	0.903968	9.09892e-05
FGFBP2	3.21975	9.09892e-05
HKDC1	2.26201	9.09892e-05
ZDBF2	1.25683	9.09892e-05
PRPF40B	0.764047	0.00977608
MANF	0.470754	9.09892e-05
RAB27A	2.75265	9.09892e-05
STYX	0.451036	9.09892e-05
PCCA	0.472336	9.09892e-05
CCDC40	0.875086	9.09892e-05
GAS1	2.10458	9.09892e-05
RILP	0.491055	0.011992
IFI27L1	1.00379	9.09892e-05
GRIK2	5.122	9.09892e-05
RNF144A	1.74379	9.09892e-05
AQP11	1.10666	0.00539038
PTPRK	0.743973	9.09892e-05
CRLF1	0.836245	0.00949856
TTC39B	1.09981	9.09892e-05
HEG1	0.342387	0.000263383
MLXIP	0.58596	9.09892e-05
C11orf54	0.64157	9.09892e-05
FAM8A1	0.215348	0.00837793
ANKRD44	2.04338	9.09892e-05
SLC30A3	0.555869	0.00788396
NLRX1	0.750544	9.09892e-05
CD70	0.725406	0.00200151
BMP1	0.700646	9.09892e-05
PLXNC1	2.7796	9.09892e-05
CDH12	5.43616	9.09892e-05
ARHGEF9	0.656912	9.09892e-05
GNS	1.09452	9.09892e-05
NPHP1	0.405013	0.0273681
UBN2	0.997251	9.09892e-05
BCAM	0.95072	9.09892e-05
GAB1	1.21701	9.09892e-05
SENP7	1.23889	9.09892e-05
CHPF	0.606021	9.09892e-05
STX17	0.524792	9.09892e-05
KIF13A	0.648983	9.09892e-05
SIRT2	0.9071	9.09892e-05
VAT1	1.49425	9.09892e-05
WDR19	0.542957	9.09892e-05
SLC16A5	0.783903	9.09892e-05
MXI1	1.71321	9.09892e-05
NUCB1	1.16015	9.09892e-05
JMY	0.684318	9.09892e-05
PYCR1	0.293413	9.09892e-05
CARD14	1.04403	9.09892e-05
KIAA1109	1.55039	9.09892e-05
SLC25A20	1.46547	9.09892e-05
DECR1	1.37721	9.09892e-05
FMN1	0.747771	9.09892e-05
GRINA	0.700516	9.09892e-05
SNN	0.917999	9.09892e-05
FBXL20	0.646554	9.09892e-05
IRAK4	0.879225	9.09892e-05
PPP1R21	1.17875	9.09892e-05
ZDHHC9	0.641761	9.09892e-05
PER3	1.5498	9.09892e-05
CCDC88B	0.919545	9.09892e-05
CDC14B	0.696859	9.09892e-05
NDST2	0.934299	9.09892e-05
ZFHX3	0.5172	9.09892e-05
CLTCL1	2.17117	9.09892e-05
ZNF844	1.75367	9.09892e-05
WDSUB1	0.849966	9.09892e-05
ZBED6	1.5123	9.09892e-05
TMEM50B	1.17627	9.09892e-05
ZFP14	1.55265	9.09892e-05
DLG4	1.22747	0.0112997
ZBTB41	1.57087	9.09892e-05
HERC4	0.890264	9.09892e-05
PC	0.58832	9.09892e-05
SLC35D2	1.09568	9.09892e-05
NBEA	1.14334	9.09892e-05
ZNF600	1.02061	9.09892e-05
SGSM2	0.346147	9.09892e-05
NDN	0.56066	9.09892e-05
MLLT3	0.695115	9.09892e-05
FKBP9	1.44913	9.09892e-05
GLI3	0.219095	0.0413322
GMPR2	0.83564	9.09892e-05
HIBADH	1.00891	9.09892e-05
ERMP1	1.26116	9.09892e-05
BLVRB	0.643405	9.09892e-05
TIGD7	0.927026	9.09892e-05
P4HA2	0.867137	9.09892e-05
GNPTG	0.757457	9.09892e-05
SH3BGRL	2.00746	9.09892e-05
GPR137B	0.791469	9.09892e-05
EXTL1	0.218442	0.00802533
RABAC1	1.21077	9.09892e-05
MAGED2	1.1431	9.09892e-05
TMEM167B	1.09278	9.09892e-05
FRRS1	0.526676	9.09892e-05
PSKH1	0.641336	9.09892e-05
POFUT2	0.662708	9.09892e-05
IFT140	1.2812	9.09892e-05
TMEM175	0.980901	9.09892e-05
PPFIA3	0.812798	9.09892e-05
MANBA	1.51003	9.09892e-05
L1CAM	1.36284	9.09892e-05
TSC22D1	1.35775	9.09892e-05
GRN	1.417	9.09892e-05
BMPR2	1.18903	9.09892e-05
ARNTL	0.297473	0.00844839
PDK4	2.18631	9.09892e-05
SCARB2	0.481611	9.09892e-05
HDHD3	0.677455	9.09892e-05
RBMS3	3.49854	9.09892e-05
PLCD3	0.325291	0.000347361
FHL1	0.602081	9.09892e-05
TSPAN31	1.75239	0.000178161
TBCK	1.22453	9.09892e-05
PRRT2	1.76951	0.000178161
LPCAT2	0.649539	9.09892e-05
YPEL2	1.62276	9.09892e-05
ANKMY2	0.44425	9.09892e-05
PPP1R3F	1.22268	9.09892e-05
PHYH	1.15218	9.09892e-05
VAMP8	0.541583	9.09892e-05
EML2	0.447429	9.09892e-05
TTC30A	0.754336	9.09892e-05
AK3	1.53677	9.09892e-05
RHBDL1	0.536849	0.0237349
TCEANC	1.41786	9.09892e-05
PCDHB3	0.547623	0.000178161
NIPSNAP1	1.11002	9.09892e-05
KIAA0319L	1.05246	9.09892e-05
PEX6	0.319151	9.09892e-05
PDGFD	1.38287	9.09892e-05
ZNF652	0.900645	9.09892e-05
LMBRD2	0.357118	0.000512067
CAB39L	0.528315	9.09892e-05
DUSP19	1.41679	9.09892e-05
ATP7B	0.712437	9.09892e-05
USP34	0.32489	0.0012308
PCDHB9	1.67184	9.09892e-05
ZBTB20	2.20661	9.09892e-05
MAST3	0.340898	0.000755385
PDZD4	0.198145	0.0129524
MAP3K12	0.650696	0.0224086
SWT1	1.48974	9.09892e-05
C4orf33	1.38785	9.09892e-05
XBP1	1.36801	9.09892e-05
MOV10	0.20401	0.0151429
PIP4K2A	0.7797	9.09892e-05
HOMEZ	1.292	9.09892e-05
ZNF277	1.06442	9.09892e-05
PLCB1	1.63379	9.09892e-05
CCDC78	0.752949	0.000347361
DNAJB5	1.26709	9.09892e-05
NREP	3.29674	9.09892e-05
CDNF	1.40011	0.000593748
PCYOX1	0.520254	9.09892e-05
FBXO6	0.383727	0.0135023
NEK9	2.10119	9.09892e-05
LRRC8D	0.400656	9.09892e-05
CTSA	1.48556	9.09892e-05
PCDHB10	2.69696	9.09892e-05
POLK	0.893459	9.09892e-05
ACSS3	0.826356	9.09892e-05
FIG4	1.40018	9.09892e-05
GSN	0.709232	9.09892e-05
AHNAK	1.04647	9.09892e-05
ANGPTL6	0.847494	0.00138697
ITPR2	0.189209	0.0180609
FAM210B	0.96102	9.09892e-05
TRAPPC9	1.02457	9.09892e-05
KLHL24	1.39828	9.09892e-05
ZNF563	0.648045	0.00184878
EGFL7	0.181739	0.038386
UBXN2B	0.370514	0.000347361
DDX60L	2.19927	9.09892e-05
SLC11A2	1.57252	9.09892e-05
ZNF626	2.12925	9.09892e-05
UBE2H	1.56049	9.09892e-05
ATP10A	1.37103	9.09892e-05
FUCA1	1.1148	9.09892e-05
CORO1B	0.799411	9.09892e-05
ING4	1.59537	9.09892e-05
RFX3	0.823603	0.00517261
HOGA1	3.75058	9.09892e-05
RHOB	0.672976	9.09892e-05
PTPRM	1.33216	9.09892e-05
DNAJC3	0.867561	9.09892e-05
POLR3GL	0.709632	9.09892e-05
CERCAM	1.48582	9.09892e-05
EHHADH	1.35808	9.09892e-05
MAP4K2	0.314221	0.0004302
ZNF391	0.658175	0.0312879
AGRN	0.791833	9.09892e-05
ZNF641	0.693766	9.09892e-05
BTN3A3	0.368347	0.024531
ARHGEF25	1.24329	9.09892e-05
HDAC11	1.94849	9.09892e-05
EPHA3	2.23513	9.09892e-05
SLFN5	1.74393	9.09892e-05
INHA	1.76836	9.09892e-05
TRAK1	1.67638	9.09892e-05
SEMA4B	0.458667	9.09892e-05
KBTBD7	1.30662	9.09892e-05
DNASE2	0.962178	9.09892e-05
DZIP3	1.52403	9.09892e-05
AHCYL2	1.76941	9.09892e-05
FOXO4	0.752833	9.09892e-05
PROCA1	0.930309	0.0240667
FAM114A1	1.18177	9.09892e-05
FCHSD1	0.721529	9.09892e-05
PLP1	2.57385	9.09892e-05
STX7	1.2378	9.09892e-05
JUP	0.87224	9.09892e-05
PINK1	1.22127	9.09892e-05
VGLL4	0.900991	9.09892e-05
WWC3	2.07592	9.09892e-05
CYHR1	1.38355	9.09892e-05
MARCH9	0.500248	9.09892e-05
BATF2	0.91531	0.000347361
AFF1	0.327651	0.000178161
ABHD15	1.08115	9.09892e-05
SERPINB1	0.986287	9.09892e-05
CERS1	0.222193	0.0251214
FGF11	0.759026	0.00582161
DDX60	2.67131	9.09892e-05
FGFR3	0.554882	0.026578
TCEA2	1.28264	9.09892e-05
NIT1	0.76536	9.09892e-05
HPGD	3.40959	9.09892e-05
IQSEC2	1.22351	9.09892e-05
PCMTD1	1.26669	9.09892e-05
THRA	1.21082	9.09892e-05
KCNAB2	0.842178	9.09892e-05
NBEAL1	1.93797	9.09892e-05
PDGFC	0.800924	0.00408363
CALR	1.31636	9.09892e-05
CPS1	1.17755	9.09892e-05
MAPRE3	0.519692	9.09892e-05
LTBP4	0.571258	9.09892e-05
HEBP1	0.514753	9.09892e-05
SLC30A4	1.10933	9.09892e-05
IRF9	1.35753	9.09892e-05
BBS1	0.806625	9.09892e-05
SBF2	0.251855	0.00335354
KIF27	0.952964	0.000178161
ALPK1	1.72229	9.09892e-05
OSBPL7	1.33027	9.09892e-05
PGAP1	0.505047	9.09892e-05
PIK3R1	0.194527	0.0162293
C19orf66	1.05929	9.09892e-05
RPRD1A	0.65167	9.09892e-05
DNHD1	0.955459	9.09892e-05
RALGAPA2	0.327402	0.000178161
LENG9	1.70276	9.09892e-05
POMT1	0.257204	0.0485581
SYT15	1.29439	0.00192547
CTH	2.06649	9.09892e-05
RHOBTB3	0.851687	9.09892e-05
PPP2R5B	1.15249	9.09892e-05
ANKRD42	0.656036	0.000755385
DOK4	1.44643	0.000178161
SLC17A5	0.416902	9.09892e-05
PORCN	0.602879	9.09892e-05
TNFRSF14	1.80386	9.09892e-05
SLC39A11	0.985763	9.09892e-05
APOL6	0.469108	9.09892e-05
BCAS3	1.333	9.09892e-05
GALT	1.16234	9.09892e-05
KIAA0513	0.213695	0.0366475
RNF213	1.30528	9.09892e-05
THAP2	1.18393	0.012539
ADD3	1.31269	9.09892e-05
ATXN1	0.465435	9.09892e-05
TTBK2	0.760177	9.09892e-05
VEGFB	1.03597	9.09892e-05
ANK2	1.90335	9.09892e-05
CACNB3	0.771272	9.09892e-05
ARRDC3	1.41688	9.09892e-05
FOXO3	1.09168	9.09892e-05
GNAO1	1.15298	9.09892e-05
LAMB2	0.982608	9.09892e-05
XYLT1	2.40049	9.09892e-05
TMEM47	1.24927	9.09892e-05
AHNAK2	1.35686	9.09892e-05
RALGDS	0.955759	9.09892e-05
LPP	0.667989	9.09892e-05
NEK11	1.50222	9.09892e-05
VWA5A	0.651552	9.09892e-05
PRCP	1.03325	9.09892e-05
FBXW8	1.3554	9.09892e-05
ARHGAP24	2.30404	9.09892e-05
RRAGD	0.812135	9.09892e-05
ZMAT3	0.963334	9.09892e-05
CYBRD1	1.7243	9.09892e-05
PRKCA	1.41848	9.09892e-05
ZSCAN18	1.73186	9.09892e-05
RAB9B	0.452013	0.0448392
PARD3B	2.08654	9.09892e-05
DRAM2	1.21893	9.09892e-05
BCHE	0.576004	9.09892e-05
ARHGEF6	1.54027	9.09892e-05
FAM149B1	1.79745	9.09892e-05
TTYH2	0.254815	0.000593748
MAF	2.70399	9.09892e-05
ZNF608	0.978772	9.09892e-05
BBS2	0.791854	9.09892e-05
FAM102A	1.87248	9.09892e-05
FNBP1	0.391081	9.09892e-05
MEGF8	1.37206	9.09892e-05
STAT2	1.25526	9.09892e-05
TBCEL	0.824706	9.09892e-05
CDK19	0.879767	9.09892e-05
PLXNB3	0.909641	9.09892e-05
SERINC2	1.97057	9.09892e-05
ABHD4	0.619927	9.09892e-05
CLCN4	0.653435	9.09892e-05
SDSL	0.457637	0.000835477
IL10RB	0.743102	9.09892e-05
MITF	0.921675	9.09892e-05
CALCOCO1	1.80728	9.09892e-05
GLI4	1.17706	9.09892e-05
POLD4	1.29357	9.09892e-05
PCDH18	2.19246	9.09892e-05
BTBD8	1.78299	9.09892e-05
TRIM5	1.5441	9.09892e-05
METRNL	0.749103	9.09892e-05
OCEL1	0.737437	0.000178161
ZKSCAN3	0.515907	0.000347361
TTC3	1.7244	9.09892e-05
MTHFR	1.60302	9.09892e-05
DCAF10	0.481954	9.09892e-05
CUL7	0.941368	9.09892e-05
LPAR2	0.549448	0.0012308
SSBP2	0.737245	0.00215371
DTX4	1.30607	9.09892e-05
PABPC1L	0.364799	0.00474001
ADCY9	0.651488	9.09892e-05
PAQR8	2.13531	9.09892e-05
ARHGEF3	0.455841	9.09892e-05
YPEL5	1.07285	9.09892e-05
DOCK6	0.450324	9.09892e-05
TRIM16	0.656447	9.09892e-05
CITED2	0.5386	0.000178161
ABLIM1	1.30721	9.09892e-05
SH3YL1	1.5197	9.09892e-05
MFSD6	1.5113	9.09892e-05
MYO1D	2.60454	9.09892e-05
TRPC1	4.48779	9.09892e-05
NAV1	0.693824	9.09892e-05
H6PD	2.65579	9.09892e-05
TMEM67	0.414079	9.09892e-05
TRIM2	0.897548	9.09892e-05
PRX	0.798999	0.000178161
RAB31	0.253407	0.00154159
DUSP15	0.942707	9.09892e-05
MYL5	0.7542	0.00970612
ACADS	1.06371	9.09892e-05
TRIM16L	0.97837	9.09892e-05
MST1	2.76871	9.09892e-05
DHRS12	1.37748	9.09892e-05
C11orf71	2.07902	9.09892e-05
SPATA17	1.28768	0.00646695
TMOD2	1.0906	9.09892e-05
TRPM4	1.23899	9.09892e-05
PTGR2	0.850768	9.09892e-05
DUSP16	0.819326	9.09892e-05
SLC22A15	1.7508	9.09892e-05
SEZ6L2	0.893523	9.09892e-05
KLF13	0.698012	9.09892e-05
SORT1	1.30239	9.09892e-05
VLDLR	0.902358	9.09892e-05
TRIM4	0.987575	9.09892e-05
SSH3	0.910735	9.09892e-05
SLC25A27	1.9009	9.09892e-05
BHLHB9	1.71301	9.09892e-05
CTSD	0.96673	9.09892e-05
BBC3	2.84279	9.09892e-05
PID1	0.998948	9.09892e-05
GREB1	2.2118	9.09892e-05
ANKDD1A	1.4273	9.09892e-05
ZNF846	1.69161	9.09892e-05
KCNH5	1.87839	9.09892e-05
CUBN	2.01557	9.09892e-05
HAGHL	0.459951	9.09892e-05
PAM	1.59979	9.09892e-05
CCDC136	0.911385	9.09892e-05
MARCH2	1.2784	9.09892e-05
PRAF2	1.21356	9.09892e-05
KLF6	0.864788	9.09892e-05
SLC44A1	1.08917	9.09892e-05
GIMAP2	1.30305	9.09892e-05
CPEB2	1.58085	9.09892e-05
DNAJC1	1.38192	9.09892e-05
PDZD7	1.8552	0.00474001
SIAE	1.53573	9.09892e-05
VPS13C	1.05622	9.09892e-05
RHOBTB1	2.90321	9.09892e-05
ARSD	2.23565	9.09892e-05
CPEB3	0.592977	0.00816644
LRRC56	1.33476	9.09892e-05
DST	0.620404	9.09892e-05
ATF7IP2	1.6191	9.09892e-05
DHRS1	0.61035	9.09892e-05
ZFP90	0.922672	9.09892e-05
SGSM3	0.643097	9.09892e-05
SLC44A2	1.56008	9.09892e-05
DSE	2.10057	9.09892e-05
PAPLN	1.71988	9.09892e-05
ARID5B	0.642838	9.09892e-05
TAGLN	1.09783	0.00320639
RSPH3	1.20981	9.09892e-05
ACACB	0.467236	9.09892e-05
GJD3	0.921551	9.09892e-05
F11R	0.243677	0.00222982
BACE1	1.14168	9.09892e-05
ST6GALNAC4	1.88193	0.00320639
FGGY	1.59804	9.09892e-05
CDKL3	0.841827	0.000178161
C1QTNF1	2.49448	9.09892e-05
PPM1K	0.929329	9.09892e-05
DCLK1	0.769298	9.09892e-05
MDH1B	2.35494	9.09892e-05
HERPUD1	1.3335	9.09892e-05
PBXIP1	2.30371	9.09892e-05
GDF11	1.05675	9.09892e-05
UST	1.18459	9.09892e-05
MFSD3	0.564736	9.09892e-05
ACCS	1.85951	9.09892e-05
PPM1M	1.30536	9.09892e-05
PRSS33	0.960502	0.00138697
C1QL4	0.986846	9.09892e-05
MYLK	3.00086	9.09892e-05
C12orf76	1.51293	9.09892e-05
ANXA4	0.909429	9.09892e-05
OPTN	1.35796	9.09892e-05
BTG2	1.11456	9.09892e-05
UAP1L1	0.34367	9.09892e-05
EPHX1	0.778441	9.09892e-05
CA8	1.34938	9.09892e-05
TTLL1	1.35403	9.09892e-05
CLDN23	2.07327	0.00177215
TP53INP1	3.52237	9.09892e-05
ADAMTS13	2.06907	0.00260661
SLC41A2	1.68912	9.09892e-05
CD68	0.414494	9.09892e-05
SOX4	3.04314	9.09892e-05
KLHDC8B	0.732738	9.09892e-05
KBTBD3	1.23714	0.021144
SYT5	1.5214	0.0004302
WIPI1	0.880251	9.09892e-05
REPS2	2.11803	9.09892e-05
FOXO1	0.430588	0.000347361
DDIT3	1.4264	0.000994684
PLXNA3	1.53135	9.09892e-05
TFEB	0.827996	9.09892e-05
SHISA4	0.858763	9.09892e-05
CEP19	0.956984	9.09892e-05
TMEM169	0.316594	0.0417804
DNAJC4	0.261843	0.0247267
LRRC6	2.27207	0.000263383
PLEKHA2	1.26353	9.09892e-05
SPATA7	1.3524	9.09892e-05
COL4A5	4.74862	9.09892e-05
MTMR11	1.72838	9.09892e-05
APOBEC3F	1.90488	9.09892e-05
SLC25A23	1.27702	9.09892e-05
ZBTB46	0.739691	9.09892e-05
AGPAT4	2.27829	9.09892e-05
POU6F1	1.21797	9.09892e-05
MBD5	2.67356	9.09892e-05
PDE5A	1.47752	0.000263383
NME3	0.651519	9.09892e-05
LRP11	0.266986	0.00115232
SH3BGR	1.57739	9.09892e-05
SLC34A3	2.24372	9.09892e-05
ABLIM3	1.99374	9.09892e-05
TLE2	0.600226	9.09892e-05
EEF1A2	0.173427	0.0294603
ATP8A1	1.9622	9.09892e-05
EPOR	1.16836	9.09892e-05
NCOA7	0.28343	0.00222982
PPIC	1.27352	9.09892e-05
SERINC5	0.403795	9.09892e-05
CYP27A1	2.64284	9.09892e-05
CYP2U1	0.570195	9.09892e-05
PROS1	0.75933	9.09892e-05
PCYOX1L	1.52154	9.09892e-05
FNDC4	2.03669	9.09892e-05
HCFC1R1	1.23816	9.09892e-05
TMEM139	1.71787	9.09892e-05
COL4A3BP	1.28664	9.09892e-05
DBP	0.648521	9.09892e-05
C1RL	1.3214	9.09892e-05
NINL	1.77318	9.09892e-05
KIFC2	1.15432	9.09892e-05
NINJ1	0.315737	9.09892e-05
FBXO44	1.41574	9.09892e-05
CRYL1	1.28791	9.09892e-05
RGS14	1.29442	9.09892e-05
SLC46A3	0.474861	9.09892e-05
ICAM5	0.749327	9.09892e-05
SRRM3	0.987393	9.09892e-05
MIB2	1.56192	9.09892e-05
RASEF	0.190244	0.0324465
ST3GAL6	0.190732	0.0254537
SMPD1	1.45095	9.09892e-05
KRCC1	1.91123	9.09892e-05
GRB10	1.52052	9.09892e-05
LRP1	1.39621	9.09892e-05
CCDC146	1.52341	9.09892e-05
NDRG2	0.65503	9.09892e-05
HOOK2	0.700248	9.09892e-05
PPFIBP2	0.594741	9.09892e-05
TMEM8B	2.49219	9.09892e-05
TMEM45A	1.15223	9.09892e-05
CELSR2	0.864471	9.09892e-05
PGM2L1	1.29274	9.09892e-05
DHX58	2.03416	9.09892e-05
SRGAP3	1.68963	9.09892e-05
ZNF233	1.85367	9.09892e-05
HTATIP2	0.592799	9.09892e-05
MMP2	3.06192	9.09892e-05
ORAI3	1.26913	9.09892e-05
TRANK1	0.956535	9.09892e-05
PIK3IP1	3.25119	9.09892e-05
BHLHE41	2.72157	9.09892e-05
PDIA4	0.219745	0.00452124
MMP15	0.306792	0.00275719
MAOA	3.31452	9.09892e-05
UBA7	0.759971	9.09892e-05
CYP26B1	0.865562	9.09892e-05
CDKL5	1.85166	9.09892e-05
ARSA	1.58084	9.09892e-05
TMEM159	1.01829	9.09892e-05
PHF21A	0.336262	0.00401427
LMO2	3.07132	9.09892e-05
JAZF1	0.635506	9.09892e-05
HSPA5	0.997754	9.09892e-05
TUBA1A	3.87469	9.09892e-05
WDR31	1.4269	9.09892e-05
TMEM150A	1.60194	9.09892e-05
GPNMB	1.56789	9.09892e-05
CCDC80	1.1925	9.09892e-05
PLA2G4C	0.785199	0.00502998
SLC16A4	1.69274	9.09892e-05
CCDC113	0.931742	9.09892e-05
PRSS54	0.838676	0.0237349
RNF224	1.66196	9.09892e-05
PPARA	0.782352	9.09892e-05
IL11RA	2.13444	9.09892e-05
CTSO	2.79499	9.09892e-05
NR3C2	2.15042	9.09892e-05
ALDH6A1	2.03185	9.09892e-05
KREMEN1	0.689019	9.09892e-05
CRELD1	2.04612	9.09892e-05
KAT2B	0.584735	9.09892e-05
CLIP4	1.356	9.09892e-05
SIDT2	1.11544	9.09892e-05
ARHGEF37	2.81919	9.09892e-05
RTN2	1.43486	9.09892e-05
APLF	1.71819	9.09892e-05
NPTXR	0.440647	9.09892e-05
PPM1N	0.981193	0.00546192
LDHD	2.36629	9.09892e-05
SIRT4	0.815135	0.0150742
ACBD4	1.68195	9.09892e-05
ZNF429	2.48656	9.09892e-05
LPIN3	2.85586	9.09892e-05
ARRDC4	1.07562	9.09892e-05
RTP4	1.9025	9.09892e-05
COL16A1	1.64443	9.09892e-05
RARB	1.30919	9.09892e-05
APLP1	0.390946	0.000835477
MAP3K8	0.641341	0.0406977
CYP4V2	2.24151	9.09892e-05
CLYBL	1.14185	9.09892e-05
C1QTNF6	2.7114	9.09892e-05
SERPINA1	3.59401	9.09892e-05
SCN2A	2.92981	9.09892e-05
KLLN	3.00332	9.09892e-05
DACT3	0.873934	9.09892e-05
ZNF425	0.531379	0.00844839
CAPN3	1.57367	9.09892e-05
PRICKLE2	1.95756	9.09892e-05
GABRG2	2.14545	9.09892e-05
MAGI2	1.50985	9.09892e-05
PLCD1	1.21759	9.09892e-05
SPAG4	1.62328	0.000755385
MCF2L	2.1344	9.09892e-05
CBS	2.25224	9.09892e-05
ABCA7	1.06671	9.09892e-05
DMD	3.74847	9.09892e-05
ACSS1	0.625352	9.09892e-05
C1orf54	2.00389	0.00703447
PBX1	4.27536	0.000178161
ENO3	1.03153	9.09892e-05
ZSCAN30	1.63288	9.09892e-05
TNNT1	1.02754	9.09892e-05
F8	3.17979	9.09892e-05
TBKBP1	1.85776	9.09892e-05
H2AFJ	1.4652	9.09892e-05
GSDMB	2.20425	9.09892e-05
CBLN3	1.53395	0.000512067
DCST2	2.93643	0.000178161
TSC22D3	1.43035	9.09892e-05
PIK3C2B	0.706201	9.09892e-05
SOD2	0.492712	9.09892e-05
YPEL4	1.72397	9.09892e-05
LMF1	1.98386	9.09892e-05
GPR155	0.817206	9.09892e-05
DMKN	1.43267	0.000835477
TUBB4A	0.237712	0.0110215
GGT1	1.21671	0.000994684
TP53INP2	2.63516	9.09892e-05
FBXL7	0.396265	9.09892e-05
FAM149A	1.55508	9.09892e-05
PPM1H	1.58332	9.09892e-05
PKNOX2	1.22803	9.09892e-05
RORA	0.891079	9.09892e-05
EPS8L2	3.12367	9.09892e-05
HRK	0.431564	0.0365171
IFITM10	2.56953	0.0209446
SEMA3C	4.64653	9.09892e-05
ITIH4	1.26449	9.09892e-05
P2RX4	2.21052	9.09892e-05
ACTA2	3.10445	0.000674733
PCSK4	1.95991	9.09892e-05
ZNF862	1.39355	9.09892e-05
HSD3B7	0.707071	9.09892e-05
MUC1	0.923736	0.00632394
CEBPD	1.61099	9.09892e-05
AGBL2	1.86029	9.09892e-05
TCP11L2	2.60756	9.09892e-05
IFIT3	3.42736	9.09892e-05
ALDH3B1	1.5369	9.09892e-05
RASSF4	0.659034	9.09892e-05
TMEM86A	1.36867	9.09892e-05
EPAS1	1.5736	9.09892e-05
BVES	1.21923	9.09892e-05
SEC31B	1.40324	9.09892e-05
LUM	1.78761	0.000178161
LSAMP	7.89388	0.00738873
PLSCR4	2.49663	9.09892e-05
ELOVL7	1.85799	9.09892e-05
PLCD4	2.38863	9.09892e-05
MAPT	2.42222	9.09892e-05
ZC3H6	1.59135	9.09892e-05
PPP2R2B	6.45317	9.09892e-05
[truncated: 83 more rows]

## Sheet: B
NAME	GS<br> follow link to MSigDB	GS DETAILS	SIZE	ES	NES	NOM p-val	FDR q-val	FWER p-val	RANK AT MAX	LEADING EDGE
REACTOME_METABOLISM_OF_LIPIDS	REACTOME_METABOLISM_OF_LIPIDS	Details ...	206	0.2177359	3.605223	0.0	0.0	0.0	2043	tags=62%, list=41%, signal=101%
REACTOME_VESICLE_MEDIATED_TRANSPORT	REACTOME_VESICLE_MEDIATED_TRANSPORT	Details ...	207	0.20158547	3.3572931	0.0	0.0	0.0	2105	tags=62%, list=42%, signal=103%
REACTOME_MEMBRANE_TRAFFICKING	REACTOME_MEMBRANE_TRAFFICKING	Details ...	202	0.207008	3.3547342	0.0	0.0	0.0	2105	tags=62%, list=42%, signal=104%
HALLMARK_INTERFERON_ALPHA_RESPONSE	HALLMARK_INTERFERON_ALPHA_RESPONSE	Details ...	32	0.4271172	2.8477917	0.0	4.2289452E-4	0.005	838	tags=59%, list=17%, signal=71%
HALLMARK_INTERFERON_GAMMA_RESPONSE	HALLMARK_INTERFERON_GAMMA_RESPONSE	Details ...	52	0.2952459	2.5219235	0.0019723866	0.0039423453	0.065	838	tags=46%, list=17%, signal=55%
HALLMARK_EPITHELIAL_MESENCHYMAL_TRANSITION	HALLMARK_EPITHELIAL_MESENCHYMAL_TRANSITION		57	0.25319272	2.2451427	0.0	0.015758798	0.392	1540	tags=56%, list=31%, signal=81%
REACTOME_CELL_CELL_COMMUNICATION	REACTOME_CELL_CELL_COMMUNICATION		27	0.32812288	2.0202243	0.0057803467	0.03863524	0.862	2235	tags=78%, list=45%, signal=141%
REACTOME_PI3K_AKT_SIGNALING_IN_CANCER	REACTOME_PI3K_AKT_SIGNALING_IN_CANCER		17	0.4015397	1.9851837	0.002020202	0.042273868	0.905	2970	tags=100%, list=60%, signal=249%
REACTOME_DEGRADATION_OF_THE_EXTRACELLULAR_MATRIX	REACTOME_DEGRADATION_OF_THE_EXTRACELLULAR_MATRIX		30	0.3042657	1.980194	0.00984252	0.042617775	0.912	1638	tags=63%, list=33%, signal=94%
WP_CHEMOKINE_SIGNALING_PATHWAY	WP_CHEMOKINE_SIGNALING_PATHWAY		42	0.24846557	1.918441	0.007920792	0.051744197	0.973	3378	tags=93%, list=68%, signal=290%
WP_FOCAL_ADHESIONPI3KAKTMTORSIGNALING_PATHWAY	WP_FOCAL_ADHESIONPI3KAKTMTORSIGNALING_PATHWAY		77	0.18396492	1.9182621	0.0077669905	0.050866213	0.973	1482	tags=48%, list=30%, signal=68%
HALLMARK_HYPOXIA	HALLMARK_HYPOXIA		64	0.20793171	1.9170841	0.0	0.050247375	0.974	2465	tags=70%, list=50%, signal=138%
REACTOME_SIGNALING_BY_RECEPTOR_TYROSINE_KINASES	REACTOME_SIGNALING_BY_RECEPTOR_TYROSINE_KINASES		144	0.13026358	1.8469405	0.02008032	0.066192366	0.996	2365	tags=60%, list=48%, signal=112%
WP_MAPK_SIGNALING_PATHWAY	WP_MAPK_SIGNALING_PATHWAY		75	0.17717098	1.7779237	0.023109244	0.07969933	1.0	2833	tags=75%, list=57%, signal=172%
KEGG_CHEMOKINE_SIGNALING_PATHWAY	KEGG_CHEMOKINE_SIGNALING_PATHWAY		43	0.22673234	1.7539606	0.016129032	0.082823426	1.0	3378	tags=91%, list=68%, signal=283%
KEGG_JAK_STAT_SIGNALING_PATHWAY	KEGG_JAK_STAT_SIGNALING_PATHWAY		31	0.26218686	1.7242852	0.025540275	0.08986029	1.0	1904	tags=65%, list=38%, signal=104%
KEGG_CYTOKINE_CYTOKINE_RECEPTOR_INTERACTION	KEGG_CYTOKINE_CYTOKINE_RECEPTOR_INTERACTION		24	0.28365287	1.7120074	0.012170386	0.09360276	1.0	871	tags=46%, list=18%, signal=55%
WP_IL6_SIGNALING_PATHWAY	WP_IL6_SIGNALING_PATHWAY		15	0.34961528	1.6796228	0.030120483	0.09965465	1.0	2235	tags=80%, list=45%, signal=145%
WP_MAPK_CASCADE	WP_MAPK_CASCADE		18	0.3178656	1.6676916	0.043032788	0.10015417	1.0	2833	tags=89%, list=57%, signal=207%
KEGG_VEGF_SIGNALING_PATHWAY	KEGG_VEGF_SIGNALING_PATHWAY		17	0.3250191	1.6213933	0.037698414	0.112357356	1.0	2765	tags=88%, list=56%, signal=199%

## Sheet: C
NAME	GS<br> follow link to MSigDB	GS DETAILS	SIZE	ES	NES	NOM p-val	FDR q-val	FWER p-val	RANK AT MAX	LEADING EDGE
REACTOME_METABOLISM_OF_LIPIDS	REACTOME_METABOLISM_OF_LIPIDS	Details ...	206	0.2177359	3.605223	0.0	0.0	0.0	2043	tags=62%, list=41%, signal=101%
HALLMARK_HEME_METABOLISM	HALLMARK_HEME_METABOLISM	Details ...	75	0.36391965	3.5625546	0.0	0.0	0.0	1856	tags=73%, list=37%, signal=116%
REACTOME_VESICLE_MEDIATED_TRANSPORT	REACTOME_VESICLE_MEDIATED_TRANSPORT	Details ...	207	0.20158547	3.3572931	0.0	0.0	0.0	2105	tags=62%, list=42%, signal=103%
REACTOME_MEMBRANE_TRAFFICKING	REACTOME_MEMBRANE_TRAFFICKING	Details ...	202	0.207008	3.3547342	0.0	0.0	0.0	2105	tags=62%, list=42%, signal=104%
KEGG_LYSOSOME	KEGG_LYSOSOME	Details ...	50	0.39428103	3.229932	0.0	0.0	0.0	1632	tags=72%, list=33%, signal=106%
HALLMARK_MYOGENESIS	HALLMARK_MYOGENESIS	Details ...	48	0.38665906	3.161145	0.0	0.0	0.0	1714	tags=73%, list=35%, signal=110%
WP_CILIOPATHIES	WP_CILIOPATHIES	Details ...	50	0.3592372	2.9788296	0.0	1.17627E-4	0.001	2101	tags=78%, list=42%, signal=134%
WP_GENES_RELATED_TO_PRIMARY_CILIUM_DEVELOPMENT_BASED_ON_CRISPR	WP_GENES_RELATED_TO_PRIMARY_CILIUM_DEVELOPMENT_BASED_ON_CRISPR	Details ...	33	0.44320032	2.9541807	0.0	1.0292362E-4	0.001	2021	tags=85%, list=41%, signal=142%
REACTOME_PHOSPHOLIPID_METABOLISM	REACTOME_PHOSPHOLIPID_METABOLISM	Details ...	64	0.3100775	2.8814354	0.0	1.868442E-4	0.002	2043	tags=72%, list=41%, signal=121%
HALLMARK_INTERFERON_ALPHA_RESPONSE	HALLMARK_INTERFERON_ALPHA_RESPONSE	Details ...	32	0.4271172	2.8477917	0.0	4.2289452E-4	0.005	838	tags=59%, list=17%, signal=71%
HALLMARK_KRAS_SIGNALING_DN	HALLMARK_KRAS_SIGNALING_DN	Details ...	23	0.50052035	2.8408859	0.0	3.8444955E-4	0.005	977	tags=70%, list=20%, signal=86%
REACTOME_RETROGRADE_TRANSPORT_AT_THE_TRANS_GOLGI_NETWORK	REACTOME_RETROGRADE_TRANSPORT_AT_THE_TRANS_GOLGI_NETWORK	Details ...	19	0.5410044	2.822843	0.0	4.898784E-4	0.007	2022	tags=95%, list=41%, signal=159%
REACTOME_FATTY_ACID_METABOLISM	REACTOME_FATTY_ACID_METABOLISM	Details ...	49	0.32640576	2.6596518	0.0	0.0011702982	0.018	1734	tags=67%, list=35%, signal=103%
WP_OSTEOBLAST_DIFFERENTIATION	WP_OSTEOBLAST_DIFFERENTIATION	Details ...	20	0.46889317	2.5247366	0.0	0.004164704	0.064	1896	tags=85%, list=38%, signal=137%
HALLMARK_INTERFERON_GAMMA_RESPONSE	HALLMARK_INTERFERON_GAMMA_RESPONSE	Details ...	52	0.2952459	2.5219235	0.0019723866	0.0039423453	0.065	838	tags=46%, list=17%, signal=55%
REACTOME_EXTRACELLULAR_MATRIX_ORGANIZATION	REACTOME_EXTRACELLULAR_MATRIX_ORGANIZATION	Details ...	65	0.2631342	2.4899406	0.0	0.0043798895	0.077	1837	tags=63%, list=37%, signal=99%
REACTOME_CDC42_GTPASE_CYCLE	REACTOME_CDC42_GTPASE_CYCLE	Details ...	62	0.27091235	2.4594362	0.0	0.0051726284	0.097	2189	tags=71%, list=44%, signal=126%
REACTOME_GLYCOSAMINOGLYCAN_METABOLISM	REACTOME_GLYCOSAMINOGLYCAN_METABOLISM	Details ...	30	0.37970755	2.4552264	0.0	0.005023259	0.1	1927	tags=77%, list=39%, signal=125%
WP_PHOSPHOINOSITIDES_METABOLISM	WP_PHOSPHOINOSITIDES_METABOLISM	Details ...	19	0.47628698	2.431772	0.0	0.005251318	0.109	2602	tags=100%, list=53%, signal=210%
REACTOME_RAC1_GTPASE_CYCLE	REACTOME_RAC1_GTPASE_CYCLE	Details ...	64	0.25612345	2.4311295	0.0	0.0049887523	0.109	2152	tags=69%, list=43%, signal=120%
REACTOME_PI_METABOLISM	REACTOME_PI_METABOLISM		28	0.37405372	2.3251963	0.002057613	0.010992668	0.232	2756	tags=93%, list=56%, signal=208%
REACTOME_INTRA_GOLGI_TRAFFIC	REACTOME_INTRA_GOLGI_TRAFFIC		16	0.46868038	2.3195417	0.0020533882	0.01106928	0.242	2019	tags=88%, list=41%, signal=147%
REACTOME_DISEASES_OF_METABOLISM	REACTOME_DISEASES_OF_METABOLISM		58	0.25161847	2.2739727	0.0	0.01429887	0.325	1927	tags=64%, list=39%, signal=103%
REACTOME_SYNTHESIS_OF_PIPS_AT_THE_PLASMA_MEMBRANE	REACTOME_SYNTHESIS_OF_PIPS_AT_THE_PLASMA_MEMBRANE		21	0.40948328	2.2613828	0.001968504	0.015300241	0.356	1989	tags=81%, list=40%, signal=135%
REACTOME_RAB_REGULATION_OF_TRAFFICKING	REACTOME_RAB_REGULATION_OF_TRAFFICKING		37	0.3087217	2.2557127	0.0019230769	0.015298358	0.367	2765	tags=86%, list=56%, signal=194%
HALLMARK_EPITHELIAL_MESENCHYMAL_TRANSITION	HALLMARK_EPITHELIAL_MESENCHYMAL_TRANSITION		57	0.25319272	2.2451427	0.0	0.015758798	0.392	1540	tags=56%, list=31%, signal=81%
REACTOME_ASPARAGINE_N_LINKED_GLYCOSYLATION	REACTOME_ASPARAGINE_N_LINKED_GLYCOSYLATION		95	0.19275427	2.2166378	0.0	0.018312128	0.44	3025	tags=80%, list=61%, signal=202%
REACTOME_TRANSPORT_TO_THE_GOLGI_AND_SUBSEQUENT_MODIFICATION	REACTOME_TRANSPORT_TO_THE_GOLGI_AND_SUBSEQUENT_MODIFICATION		58	0.24924448	2.2149203	0.0	0.01775174	0.441	2451	tags=74%, list=49%, signal=145%
REACTOME_REGULATION_OF_INSULIN_LIKE_GROWTH_FACTOR_IGF_TRANSPORT_AND_UPTAKE_BY_INSULIN_LIKE_GROWTH_FACTOR_BINDING_PROTEINS_IGFBPS	REACTOME_REGULATION_OF_INSULIN_LIKE_GROWTH_FACTOR_IGF_TRANSPORT_AND_UPTAKE_BY_INSULIN_LIKE_GROWTH_FACTOR_BINDING_PROTEINS_IGFBPS		18	0.4264438	2.2095063	0.0020920502	0.017901655	0.454	2022	tags=83%, list=41%, signal=140%
KEGG_CALCIUM_SIGNALING_PATHWAY	KEGG_CALCIUM_SIGNALING_PATHWAY		31	0.32779095	2.1663454	0.0058139535	0.022766046	0.542	942	tags=52%, list=19%, signal=63%
HALLMARK_UV_RESPONSE_DN	HALLMARK_UV_RESPONSE_DN		50	0.25963286	2.1658094	0.0019193857	0.02216971	0.543	1995	tags=66%, list=40%, signal=109%
KEGG_AXON_GUIDANCE	KEGG_AXON_GUIDANCE		35	0.30264336	2.129683	0.0	0.026784718	0.628	2473	tags=80%, list=50%, signal=159%
WP_ADIPOGENESIS	WP_ADIPOGENESIS		36	0.30435225	2.1164887	0.0056074765	0.027916068	0.652	979	tags=50%, list=20%, signal=62%
REACTOME_SPHINGOLIPID_METABOLISM	REACTOME_SPHINGOLIPID_METABOLISM		25	0.3517451	2.115092	0.004032258	0.027294915	0.655	2228	tags=80%, list=45%, signal=145%
REACTOME_ER_TO_GOLGI_ANTEROGRADE_TRANSPORT	REACTOME_ER_TO_GOLGI_ANTEROGRADE_TRANSPORT		51	0.254422	2.0812955	0.006048387	0.032713197	0.736	3025	tags=86%, list=61%, signal=219%
REACTOME_INTRA_GOLGI_AND_RETROGRADE_GOLGI_TO_ER_TRAFFIC	REACTOME_INTRA_GOLGI_AND_RETROGRADE_GOLGI_TO_ER_TRAFFIC		76	0.20341183	2.076135	0.0	0.033004932	0.752	2070	tags=62%, list=42%, signal=105%
REACTOME_SIGNALING_BY_GPCR	REACTOME_SIGNALING_BY_GPCR		89	0.18380165	2.057833	0.0038910506	0.03608554	0.784	2778	tags=74%, list=56%, signal=166%
KEGG_VALINE_LEUCINE_AND_ISOLEUCINE_DEGRADATION	KEGG_VALINE_LEUCINE_AND_ISOLEUCINE_DEGRADATION		19	0.3942568	2.0487213	0.001984127	0.036718808	0.801	1964	tags=79%, list=40%, signal=130%
HALLMARK_BILE_ACID_METABOLISM	HALLMARK_BILE_ACID_METABOLISM		32	0.3017616	2.0486672	0.0078125	0.035777297	0.801	2074	tags=72%, list=42%, signal=123%
WP_ECTODERM_DIFFERENTIATION	WP_ECTODERM_DIFFERENTIATION		40	0.27137697	2.0461428	0.0078125	0.035351478	0.803	2009	tags=68%, list=41%, signal=113%
REACTOME_COPII_MEDIATED_VESICLE_TRANSPORT	REACTOME_COPII_MEDIATED_VESICLE_TRANSPORT		20	0.37842086	2.040771	0.007889546	0.035592303	0.816	1847	tags=75%, list=37%, signal=119%
REACTOME_NEURONAL_SYSTEM	REACTOME_NEURONAL_SYSTEM		75	0.20141041	2.0307071	0.0	0.03689511	0.842	1460	tags=49%, list=29%, signal=69%
REACTOME_CELL_CELL_COMMUNICATION	REACTOME_CELL_CELL_COMMUNICATION		27	0.32812288	2.0202243	0.0057803467	0.03863524	0.862	2235	tags=78%, list=45%, signal=141%
WP_NEURODEGENERATION_WITH_BRAIN_IRON_ACCUMULATION_NBIA_SUBTYPES_PATHWAY	WP_NEURODEGENERATION_WITH_BRAIN_IRON_ACCUMULATION_NBIA_SUBTYPES_PATHWAY		15	0.42729858	2.011801	0.001984127	0.039117057	0.875	2842	tags=100%, list=57%, signal=234%
REACTOME_GLYCEROPHOSPHOLIPID_BIOSYNTHESIS	REACTOME_GLYCEROPHOSPHOLIPID_BIOSYNTHESIS		37	0.27446508	1.9993203	0.01192843	0.0405512	0.884	3335	tags=95%, list=67%, signal=287%
REACTOME_ION_CHANNEL_TRANSPORT	REACTOME_ION_CHANNEL_TRANSPORT		41	0.26627672	1.9920204	0.0061099795	0.041479718	0.896	2436	tags=76%, list=49%, signal=148%
REACTOME_PI3K_AKT_SIGNALING_IN_CANCER	REACTOME_PI3K_AKT_SIGNALING_IN_CANCER		17	0.4015397	1.9851837	0.002020202	0.042273868	0.905	2970	tags=100%, list=60%, signal=249%
REACTOME_DEGRADATION_OF_THE_EXTRACELLULAR_MATRIX	REACTOME_DEGRADATION_OF_THE_EXTRACELLULAR_MATRIX		30	0.3042657	1.980194	0.00984252	0.042617775	0.912	1638	tags=63%, list=33%, signal=94%
KEGG_PHOSPHATIDYLINOSITOL_SIGNALING_SYSTEM	KEGG_PHOSPHATIDYLINOSITOL_SIGNALING_SYSTEM		30	0.30004066	1.9728854	0.0076481835	0.043394513	0.919	1989	tags=70%, list=40%, signal=116%
KEGG_DILATED_CARDIOMYOPATHY	KEGG_DILATED_CARDIOMYOPATHY		17	0.39881065	1.9710433	0.008281574	0.042994633	0.922	944	tags=59%, list=19%, signal=72%
KEGG_LEUKOCYTE_TRANSENDOTHELIAL_MIGRATION	KEGG_LEUKOCYTE_TRANSENDOTHELIAL_MIGRATION		22	0.35603145	1.9660797	0.009090909	0.043344237	0.928	2521	tags=86%, list=51%, signal=175%
REACTOME_PEROXISOMAL_PROTEIN_IMPORT	REACTOME_PEROXISOMAL_PROTEIN_IMPORT		19	0.37811744	1.9604987	0.005859375	0.043996774	0.935	2565	tags=89%, list=52%, signal=185%
REACTOME_PROTEIN_PROTEIN_INTERACTIONS_AT_SYNAPSES	REACTOME_PROTEIN_PROTEIN_INTERACTIONS_AT_SYNAPSES		18	0.37304965	1.9584241	0.008097166	0.043653563	0.935	1460	tags=67%, list=29%, signal=94%
REACTOME_FOXO_MEDIATED_TRANSCRIPTION	REACTOME_FOXO_MEDIATED_TRANSCRIPTION		26	0.3187538	1.9549568	0.0116731515	0.0440469	0.939	524	tags=42%, list=11%, signal=47%
REACTOME_SLC_MEDIATED_TRANSMEMBRANE_TRANSPORT	REACTOME_SLC_MEDIATED_TRANSMEMBRANE_TRANSPORT		44	0.24707867	1.9497738	0.0061099795	0.044507504	0.943	1938	tags=64%, list=39%, signal=104%
BIOCARTA_PPARA_PATHWAY	BIOCARTA_PPARA_PATHWAY		18	0.38206688	1.9436315	0.0040241447	0.045174997	0.949	2241	tags=83%, list=45%, signal=152%
WP_CHEMOKINE_SIGNALING_PATHWAY	WP_CHEMOKINE_SIGNALING_PATHWAY		42	0.24846557	1.918441	0.007920792	0.051744197	0.973	3378	tags=93%, list=68%, signal=290%
WP_FOCAL_ADHESIONPI3KAKTMTORSIGNALING_PATHWAY	WP_FOCAL_ADHESIONPI3KAKTMTORSIGNALING_PATHWAY		77	0.18396492	1.9182621	0.0077669905	0.050866213	0.973	1482	tags=48%, list=30%, signal=68%
HALLMARK_HYPOXIA	HALLMARK_HYPOXIA		64	0.20793171	1.9170841	0.0	0.050247375	0.974	2465	tags=70%, list=50%, signal=138%
WP_EGFEGFR_SIGNALING_PATHWAY	WP_EGFEGFR_SIGNALING_PATHWAY		65	0.2049918	1.9080791	0.003960396	0.052011237	0.979	2426	tags=69%, list=49%, signal=134%
REACTOME_TP53_REGULATES_METABOLIC_GENES	REACTOME_TP53_REGULATES_METABOLIC_GENES		30	0.29445463	1.897833	0.005769231	0.054265197	0.985	2842	tags=87%, list=57%, signal=202%
KEGG_PEROXISOME	KEGG_PEROXISOME		29	0.29733324	1.8912977	0.01814516	0.055214122	0.989	1780	tags=66%, list=36%, signal=102%
WP_P53_TRANSCRIPTIONAL_GENE_NETWORK	WP_P53_TRANSCRIPTIONAL_GENE_NETWORK		22	0.32831255	1.8911403	0.008733625	0.05435106	0.989	1532	tags=64%, list=31%, signal=92%
KEGG_MELANOGENESIS	KEGG_MELANOGENESIS		25	0.30421266	1.8666588	0.008247423	0.061257683	0.993	2066	tags=72%, list=42%, signal=123%
WP_METAPATHWAY_BIOTRANSFORMATION_PHASE_I_AND_II	WP_METAPATHWAY_BIOTRANSFORMATION_PHASE_I_AND_II		23	0.32648382	1.8568991	0.013972056	0.063775614	0.996	1835	tags=70%, list=37%, signal=110%
REACTOME_SIGNALING_BY_RECEPTOR_TYROSINE_KINASES	REACTOME_SIGNALING_BY_RECEPTOR_TYROSINE_KINASES		144	0.13026358	1.8469405	0.02008032	0.066192366	0.996	2365	tags=60%, list=48%, signal=112%
REACTOME_COPI_MEDIATED_ANTEROGRADE_TRANSPORT	REACTOME_COPI_MEDIATED_ANTEROGRADE_TRANSPORT		36	0.2541353	1.8383096	0.014256619	0.06856038	0.996	2189	tags=69%, list=44%, signal=124%
REACTOME_DISEASES_OF_GLYCOSYLATION	REACTOME_DISEASES_OF_GLYCOSYLATION		28	0.29095724	1.8354489	0.01192843	0.06862775	0.997	1927	tags=68%, list=39%, signal=110%
WP_MET_IN_TYPE_1_PAPILLARY_RENAL_CELL_CARCINOMA	WP_MET_IN_TYPE_1_PAPILLARY_RENAL_CELL_CARCINOMA		20	0.34293535	1.8299342	0.011450382	0.06964609	0.997	2765	tags=90%, list=56%, signal=203%
HALLMARK_XENOBIOTIC_METABOLISM	HALLMARK_XENOBIOTIC_METABOLISM		58	0.20046142	1.8281971	0.02096436	0.06932124	0.997	2519	tags=71%, list=51%, signal=142%
REACTOME_TRANSMISSION_ACROSS_CHEMICAL_SYNAPSES	REACTOME_TRANSMISSION_ACROSS_CHEMICAL_SYNAPSES		56	0.2099354	1.82772	0.018181818	0.06855849	0.997	1359	tags=48%, list=27%, signal=66%
KEGG_HYPERTROPHIC_CARDIOMYOPATHY_HCM	KEGG_HYPERTROPHIC_CARDIOMYOPATHY_HCM		16	0.37291119	1.8158801	0.020408163	0.07167411	0.998	944	tags=56%, list=19%, signal=69%
WP_INSULIN_SIGNALING	WP_INSULIN_SIGNALING		66	0.18937999	1.8135419	0.008368201	0.07165178	0.998	3201	tags=83%, list=65%, signal=232%
REACTOME_NRAGE_SIGNALS_DEATH_THROUGH_JNK	REACTOME_NRAGE_SIGNALS_DEATH_THROUGH_JNK		22	0.32443172	1.8121271	0.022429906	0.0712354	0.998	1326	tags=59%, list=27%, signal=80%
WP_PI3KAKTMTOR_SIGNALING_PATHWAY_AND_THERAPEUTIC_OPPORTUNITIES	WP_PI3KAKTMTOR_SIGNALING_PATHWAY_AND_THERAPEUTIC_OPPORTUNITIES		16	0.3646825	1.8108313	0.011320755	0.070708945	0.998	2842	tags=94%, list=57%, signal=219%
KEGG_FC_EPSILON_RI_SIGNALING_PATHWAY	KEGG_FC_EPSILON_RI_SIGNALING_PATHWAY		21	0.33399957	1.8059502	0.008333334	0.07156079	0.998	2833	tags=90%, list=57%, signal=210%
WP_ESC_PLURIPOTENCY_PATHWAYS	WP_ESC_PLURIPOTENCY_PATHWAYS		27	0.2950106	1.7923895	0.022403259	0.07552629	0.999	2765	tags=85%, list=56%, signal=192%
REACTOME_SIGNALING_BY_ERBB2	REACTOME_SIGNALING_BY_ERBB2		16	0.36974633	1.7914613	0.024	0.07493144	1.0	2817	tags=94%, list=57%, signal=217%
WP_MAPK_SIGNALING_PATHWAY	WP_MAPK_SIGNALING_PATHWAY		75	0.17717098	1.7779237	0.023109244	0.07969933	1.0	2833	tags=75%, list=57%, signal=172%
REACTOME_G_ALPHA_I_SIGNALLING_EVENTS	REACTOME_G_ALPHA_I_SIGNALLING_EVENTS		42	0.23675716	1.7768224	0.014799154	0.079153635	1.0	2610	tags=76%, list=53%, signal=160%
WP_EGFR_TYROSINE_KINASE_INHIBITOR_RESISTANCE	WP_EGFR_TYROSINE_KINASE_INHIBITOR_RESISTANCE		31	0.26790184	1.7716827	0.013409962	0.08022371	1.0	1077	tags=48%, list=22%, signal=61%
WP_NONGENOMIC_ACTIONS_OF_125_DIHYDROXYVITAMIN_D3	WP_NONGENOMIC_ACTIONS_OF_125_DIHYDROXYVITAMIN_D3		15	0.37857437	1.7656832	0.011560693	0.08163109	1.0	2092	tags=80%, list=42%, signal=138%
REACTOME_IRE1ALPHA_ACTIVATES_CHAPERONES	REACTOME_IRE1ALPHA_ACTIVATES_CHAPERONES		19	0.33431825	1.7643436	0.019723866	0.08123058	1.0	1217	tags=58%, list=25%, signal=76%
KEGG_VASCULAR_SMOOTH_MUSCLE_CONTRACTION	KEGG_VASCULAR_SMOOTH_MUSCLE_CONTRACTION		26	0.29449973	1.7598587	0.022540983	0.082171	1.0	1215	tags=54%, list=25%, signal=71%
HALLMARK_COAGULATION	HALLMARK_COAGULATION		36	0.24855943	1.7591149	0.015904572	0.081512384	1.0	703	tags=39%, list=14%, signal=45%
KEGG_CHEMOKINE_SIGNALING_PATHWAY	KEGG_CHEMOKINE_SIGNALING_PATHWAY		43	0.22673234	1.7539606	0.016129032	0.082823426	1.0	3378	tags=91%, list=68%, signal=283%
KEGG_NATURAL_KILLER_CELL_MEDIATED_CYTOTOXICITY	KEGG_NATURAL_KILLER_CELL_MEDIATED_CYTOTOXICITY		26	0.28962862	1.7459731	0.023121387	0.08534071	1.0	2763	tags=85%, list=56%, signal=190%
WP_KIT_RECEPTOR_SIGNALING_PATHWAY	WP_KIT_RECEPTOR_SIGNALING_PATHWAY		25	0.29267043	1.7440833	0.018036073	0.08521557	1.0	2321	tags=76%, list=47%, signal=142%
KEGG_ENDOCYTOSIS	KEGG_ENDOCYTOSIS		52	0.21056932	1.7423234	0.027083334	0.08504384	1.0	2777	tags=77%, list=56%, signal=173%
WP_NEURAL_CREST_DIFFERENTIATION	WP_NEURAL_CREST_DIFFERENTIATION		22	0.31130514	1.7405475	0.020120725	0.08476873	1.0	1841	tags=68%, list=37%, signal=108%
REACTOME_PHASE_I_FUNCTIONALIZATION_OF_COMPOUNDS	REACTOME_PHASE_I_FUNCTIONALIZATION_OF_COMPOUNDS		20	0.32409286	1.730241	0.017892644	0.088050105	1.0	2115	tags=75%, list=43%, signal=130%
KEGG_JAK_STAT_SIGNALING_PATHWAY	KEGG_JAK_STAT_SIGNALING_PATHWAY		31	0.26218686	1.7242852	0.025540275	0.08986029	1.0	1904	tags=65%, list=38%, signal=104%
WP_COPPER_HOMEOSTASIS	WP_COPPER_HOMEOSTASIS		22	0.30110988	1.7149478	0.024193548	0.09318191	1.0	1441	tags=59%, list=29%, signal=83%
KEGG_CYTOKINE_CYTOKINE_RECEPTOR_INTERACTION	KEGG_CYTOKINE_CYTOKINE_RECEPTOR_INTERACTION		24	0.28365287	1.7120074	0.012170386	0.09360276	1.0	871	tags=46%, list=18%, signal=55%
WP_PDGFRBETA_PATHWAY	WP_PDGFRBETA_PATHWAY		17	0.34703022	1.7111101	0.023622047	0.09303828	1.0	2365	tags=82%, list=48%, signal=157%
KEGG_GNRH_SIGNALING_PATHWAY	KEGG_GNRH_SIGNALING_PATHWAY		28	0.2802176	1.7098442	0.02972399	0.092739895	1.0	1803	tags=64%, list=36%, signal=101%
REACTOME_COLLAGEN_BIOSYNTHESIS_AND_MODIFYING_ENZYMES	REACTOME_COLLAGEN_BIOSYNTHESIS_AND_MODIFYING_ENZYMES		15	0.36334553	1.702951	0.02734375	0.09519394	1.0	1837	tags=73%, list=37%, signal=116%
REACTOME_CIRCADIAN_CLOCK	REACTOME_CIRCADIAN_CLOCK		25	0.28412336	1.7023022	0.026584867	0.09445636	1.0	2165	tags=72%, list=44%, signal=127%
REACTOME_NEUTROPHIL_DEGRANULATION	REACTOME_NEUTROPHIL_DEGRANULATION		150	0.122132026	1.6999434	0.024390243	0.09461824	1.0	2054	tags=53%, list=41%, signal=88%
REACTOME_BIOLOGICAL_OXIDATIONS	REACTOME_BIOLOGICAL_OXIDATIONS		38	0.2324624	1.6964943	0.02964427	0.09528023	1.0	2115	tags=66%, list=43%, signal=114%
KEGG_FC_GAMMA_R_MEDIATED_PHAGOCYTOSIS	KEGG_FC_GAMMA_R_MEDIATED_PHAGOCYTOSIS		24	0.2842108	1.692912	0.024	0.09610467	1.0	2932	tags=88%, list=59%, signal=213%
REACTOME_STIMULI_SENSING_CHANNELS	REACTOME_STIMULI_SENSING_CHANNELS		23	0.2922039	1.6906055	0.025052192	0.09636423	1.0	2004	tags=70%, list=40%, signal=116%
KEGG_RENAL_CELL_CARCINOMA	KEGG_RENAL_CELL_CARCINOMA		28	0.2644743	1.6822004	0.023166023	0.09922357	1.0	2765	tags=82%, list=56%, signal=185%
WP_IL6_SIGNALING_PATHWAY	WP_IL6_SIGNALING_PATHWAY		15	0.34961528	1.6796228	0.030120483	0.09965465	1.0	2235	tags=80%, list=45%, signal=145%
WP_THYROID_HORMONES_PRODUCTION_AND_THEIR_PERIPHERAL_DOWNSTREAM_SIGNALLING_EFFECTS	WP_THYROID_HORMONES_PRODUCTION_AND_THEIR_PERIPHERAL_DOWNSTREAM_SIGNALLING_EFFECTS		26	0.27359453	1.6788474	0.0331384	0.09904138	1.0	2842	tags=85%, list=57%, signal=197%
KEGG_INOSITOL_PHOSPHATE_METABOLISM	KEGG_INOSITOL_PHOSPHATE_METABOLISM		23	0.2952465	1.6781647	0.03373016	0.098449156	1.0	1989	tags=70%, list=40%, signal=116%
HALLMARK_PROTEIN_SECRETION	HALLMARK_PROTEIN_SECRETION		34	0.23831959	1.6745508	0.032015067	0.09946249	1.0	3197	tags=88%, list=65%, signal=247%
WP_FRAGILE_X_SYNDROME	WP_FRAGILE_X_SYNDROME		49	0.20210072	1.6715542	0.032989692	0.10010094	1.0	2849	tags=78%, list=58%, signal=181%
REACTOME_SENSORY_PERCEPTION	REACTOME_SENSORY_PERCEPTION		35	0.24184048	1.6696386	0.032719836	0.100149125	1.0	2489	tags=74%, list=50%, signal=148%
WP_MAPK_CASCADE	WP_MAPK_CASCADE		18	0.3178656	1.6676916	0.043032788	0.10015417	1.0	2833	tags=89%, list=57%, signal=207%
REACTOME_RHO_GTPASE_CYCLE	REACTOME_RHO_GTPASE_CYCLE		178	0.10701926	1.6656274	0.036144577	0.100268655	1.0	2521	tags=61%, list=51%, signal=120%
REACTOME_HEME_SIGNALING	REACTOME_HEME_SIGNALING		15	0.36379108	1.6573825	0.04183267	0.103260115	1.0	2165	tags=80%, list=44%, signal=142%
WP_RETT_SYNDROME_CAUSING_GENES	WP_RETT_SYNDROME_CAUSING_GENES		17	0.3294642	1.6560239	0.03125	0.103142984	1.0	1869	tags=71%, list=38%, signal=113%
REACTOME_INTERFERON_GAMMA_SIGNALING	REACTOME_INTERFERON_GAMMA_SIGNALING		19	0.3168455	1.6502085	0.031936128	0.10528608	1.0	3128	tags=95%, list=63%, signal=256%
WP_IL4_SIGNALING_PATHWAY	WP_IL4_SIGNALING_PATHWAY		19	0.31298402	1.6487529	0.025145067	0.10508813	1.0	2365	tags=79%, list=48%, signal=151%
REACTOME_LEISHMANIA_INFECTION	REACTOME_LEISHMANIA_INFECTION		46	0.21029408	1.6449742	0.03952569	0.106237866	1.0	2628	tags=74%, list=53%, signal=156%
KEGG_INSULIN_SIGNALING_PATHWAY	KEGG_INSULIN_SIGNALING_PATHWAY		48	0.19876404	1.639266	0.030425964	0.10830362	1.0	2842	tags=77%, list=57%, signal=179%
KEGG_MAPK_SIGNALING_PATHWAY	KEGG_MAPK_SIGNALING_PATHWAY		77	0.15754344	1.633985	0.025096525	0.11024269	1.0	2833	tags=73%, list=57%, signal=167%
WP_INTEGRINMEDIATED_CELL_ADHESION	WP_INTEGRINMEDIATED_CELL_ADHESION		35	0.23626332	1.6327832	0.033333335	0.10994146	1.0	3224	tags=89%, list=65%, signal=252%
REACTOME_ECM_PROTEOGLYCANS	REACTOME_ECM_PROTEOGLYCANS		17	0.3297979	1.6322415	0.044573642	0.109292835	1.0	1576	tags=65%, list=32%, signal=95%
REACTOME_RAB_GEFS_EXCHANGE_GTP_FOR_GDP_ON_RABS	REACTOME_RAB_GEFS_EXCHANGE_GTP_FOR_GDP_ON_RABS		28	0.2644743	1.6321219	0.032388665	0.108439155	1.0	2765	tags=82%, list=56%, signal=185%
WP_EPITHELIAL_TO_MESENCHYMAL_TRANSITION_IN_COLORECTAL_CANCER	WP_EPITHELIAL_TO_MESENCHYMAL_TRANSITION_IN_COLORECTAL_CANCER		43	0.20878606	1.6313003	0.029880479	0.10797266	1.0	2775	tags=77%, list=56%, signal=173%
KEGG_VEGF_SIGNALING_PATHWAY	KEGG_VEGF_SIGNALING_PATHWAY		17	0.3250191	1.6213933	0.037698414	0.112357356	1.0	2765	tags=88%, list=56%, signal=199%
WP_IL3_SIGNALING_PATHWAY	WP_IL3_SIGNALING_PATHWAY		17	0.3250191	1.6201863	0.03265306	0.11212356	1.0	2765	tags=88%, list=56%, signal=199%
REACTOME_THE_CITRIC_ACID_TCA_CYCLE_AND_RESPIRATORY_ELECTRON_TRANSPORT	REACTOME_THE_CITRIC_ACID_TCA_CYCLE_AND_RESPIRATORY_ELECTRON_TRANSPORT		49	0.19004892	1.6178229	0.034548946	0.11268188	1.0	4020	tags=100%, list=81%, signal=526%
REACTOME_SIGNALING_BY_SCF_KIT	REACTOME_SIGNALING_BY_SCF_KIT		15	0.34961528	1.6171288	0.047058824	0.11211198	1.0	2235	tags=80%, list=45%, signal=145%
REACTOME_G_ALPHA_12_13_SIGNALLING_EVENTS	REACTOME_G_ALPHA_12_13_SIGNALLING_EVENTS		24	0.27358493	1.6133484	0.031496063	0.11331476	1.0	2778	tags=83%, list=56%, signal=189%
REACTOME_SIGNALING_BY_FGFR1_IN_DISEASE	REACTOME_SIGNALING_BY_FGFR1_IN_DISEASE		15	0.34564608	1.6067141	0.032945737	0.11621717	1.0	2915	tags=93%, list=59%, signal=226%
WP_REGULATION_OF_ACTIN_CYTOSKELETON	WP_REGULATION_OF_ACTIN_CYTOSKELETON		44	0.20811036	1.6034399	0.043560605	0.11717552	1.0	2467	tags=70%, list=50%, signal=139%
REACTOME_INTEGRIN_CELL_SURFACE_INTERACTIONS	REACTOME_INTEGRIN_CELL_SURFACE_INTERACTIONS		20	0.30160147	1.60332	0.03968254	0.11637938	1.0	1483	tags=60%, list=30%, signal=85%
REACTOME_MUSCLE_CONTRACTION	REACTOME_MUSCLE_CONTRACTION		33	0.2368256	1.5959197	0.037037037	0.11949149	1.0	2436	tags=73%, list=49%, signal=142%
KEGG_TIGHT_JUNCTION	KEGG_TIGHT_JUNCTION		30	0.24302258	1.562218	0.053608246	0.13876244	1.0	2765	tags=80%, list=56%, signal=180%
WP_JOUBERT_SYNDROME	WP_JOUBERT_SYNDROME		25	0.25936687	1.5575848	0.066797644	0.14063011	1.0	2287	tags=72%, list=46%, signal=133%
REACTOME_CLATHRIN_MEDIATED_ENDOCYTOSIS	REACTOME_CLATHRIN_MEDIATED_ENDOCYTOSIS		48	0.19097862	1.5558481	0.05905512	0.1407025	1.0	2777	tags=75%, list=56%, signal=169%
REACTOME_SIGNALING_BY_PDGF	REACTOME_SIGNALING_BY_PDGF		20	0.29206365	1.548632	0.05532787	0.14463072	1.0	2273	tags=75%, list=46%, signal=138%
REACTOME_G_PROTEIN_MEDIATED_EVENTS	REACTOME_G_PROTEIN_MEDIATED_EVENTS		18	0.30385005	1.5477433	0.062111802	0.14415656	1.0	976	tags=50%, list=20%, signal=62%
WP_IL2_SIGNALING_PATHWAY	WP_IL2_SIGNALING_PATHWAY		20	0.29273263	1.5453433	0.054655872	0.14475203	1.0	2765	tags=85%, list=56%, signal=192%
REACTOME_CELL_DEATH_SIGNALLING_VIA_NRAGE_NRIF_AND_NADE	REACTOME_CELL_DEATH_SIGNALLING_VIA_NRAGE_NRIF_AND_NADE		28	0.23796234	1.5337976	0.043726236	0.15174066	1.0	2188	tags=68%, list=44%, signal=121%
REACTOME_TBC_RABGAPS	REACTOME_TBC_RABGAPS		15	0.33114627	1.5285956	0.06786427	0.15395059	1.0	1996	tags=73%, list=40%, signal=122%
REACTOME_DEATH_RECEPTOR_SIGNALLING	REACTOME_DEATH_RECEPTOR_SIGNALLING		48	0.18483692	1.5185506	0.050916497	0.1600329	1.0	2188	tags=63%, list=44%, signal=111%
REACTOME_INTRAFLAGELLAR_TRANSPORT	REACTOME_INTRAFLAGELLAR_TRANSPORT		20	0.29294547	1.515636	0.06972112	0.16114625	1.0	2021	tags=70%, list=41%, signal=118%
REACTOME_NEGATIVE_REGULATION_OF_THE_PI3K_AKT_NETWORK	REACTOME_NEGATIVE_REGULATION_OF_THE_PI3K_AKT_NETWORK		22	0.26808137	1.5104485	0.084980235	0.16382524	1.0	1829	tags=64%, list=37%, signal=100%
REACTOME_COLLAGEN_FORMATION	REACTOME_COLLAGEN_FORMATION		20	0.2800426	1.5100543	0.06918239	0.16292875	1.0	1837	tags=65%, list=37%, signal=103%
WP_ARRHYTHMOGENIC_RIGHT_VENTRICULAR_CARDIOMYOPATHY	WP_ARRHYTHMOGENIC_RIGHT_VENTRICULAR_CARDIOMYOPATHY		16	0.31020862	1.5066514	0.083657585	0.16430555	1.0	944	tags=50%, list=19%, signal=62%
REACTOME_CELLULAR_RESPONSE_TO_STARVATION	REACTOME_CELLULAR_RESPONSE_TO_STARVATION		35	0.21461108	1.5060488	0.08076923	0.16361599	1.0	3472	tags=91%, list=70%, signal=304%
KEGG_ERBB_SIGNALING_PATHWAY	KEGG_ERBB_SIGNALING_PATHWAY		27	0.24396625	1.5046515	0.08206107	0.16367503	1.0	2833	tags=81%, list=57%, signal=189%
WP_HEPATITIS_B_INFECTION	WP_HEPATITIS_B_INFECTION		58	0.17120567	1.5013189	0.078891255	0.16516407	1.0	2833	tags=74%, list=57%, signal=171%
WP_DNA_DAMAGE_RESPONSE_ONLY_ATM_DEPENDENT	WP_DNA_DAMAGE_RESPONSE_ONLY_ATM_DEPENDENT		36	0.21193479	1.5000725	0.063872255	0.16494657	1.0	1571	tags=53%, list=32%, signal=77%
HALLMARK_KRAS_SIGNALING_UP	HALLMARK_KRAS_SIGNALING_UP		36	0.20920616	1.4955146	0.053784862	0.16707924	1.0	1722	tags=56%, list=35%, signal=85%
REACTOME_NCAM_SIGNALING_FOR_NEURITE_OUT_GROWTH	REACTOME_NCAM_SIGNALING_FOR_NEURITE_OUT_GROWTH		17	0.3088593	1.4951029	0.06790123	0.1662526	1.0	1388	tags=59%, list=28%, signal=81%
REACTOME_MITOCHONDRIAL_FATTY_ACID_BETA_OXIDATION	REACTOME_MITOCHONDRIAL_FATTY_ACID_BETA_OXIDATION		15	0.317335	1.4861976	0.07786885	0.17207764	1.0	1734	tags=67%, list=35%, signal=102%
KEGG_ARRHYTHMOGENIC_RIGHT_VENTRICULAR_CARDIOMYOPATHY_ARVC	KEGG_ARRHYTHMOGENIC_RIGHT_VENTRICULAR_CARDIOMYOPATHY_ARVC		16	0.31020862	1.4848608	0.08659794	0.17187929	1.0	944	tags=50%, list=19%, signal=62%
REACTOME_OPIOID_SIGNALLING	REACTOME_OPIOID_SIGNALLING		28	0.23081222	1.4821166	0.07515658	0.1727753	1.0	2577	tags=75%, list=52%, signal=155%
REACTOME_CELL_SURFACE_INTERACTIONS_AT_THE_VASCULAR_WALL	REACTOME_CELL_SURFACE_INTERACTIONS_AT_THE_VASCULAR_WALL		31	0.22836898	1.4819082	0.07858546	0.17183334	1.0	2390	tags=71%, list=48%, signal=136%
REACTOME_METABOLISM_OF_STEROIDS	REACTOME_METABOLISM_OF_STEROIDS		42	0.19313788	1.4726005	0.06986028	0.17764163	1.0	3178	tags=83%, list=64%, signal=231%
WP_ERBB_SIGNALING_PATHWAY	WP_ERBB_SIGNALING_PATHWAY		30	0.22920987	1.4717665	0.08453608	0.1771608	1.0	2833	tags=80%, list=57%, signal=186%
WP_PDGF_PATHWAY	WP_PDGF_PATHWAY		18	0.2864573	1.4715909	0.074074075	0.17619528	1.0	2988	tags=89%, list=60%, signal=223%
HALLMARK_APICAL_JUNCTION	HALLMARK_APICAL_JUNCTION		49	0.17527132	1.465207	0.06339468	0.1800954	1.0	2273	tags=63%, list=46%, signal=116%
REACTOME_INTERLEUKIN_4_AND_INTERLEUKIN_13_SIGNALING	REACTOME_INTERLEUKIN_4_AND_INTERLEUKIN_13_SIGNALING		27	0.2398385	1.4648806	0.09166667	0.1792431	1.0	652	tags=37%, list=13%, signal=42%
KEGG_LEISHMANIA_INFECTION	KEGG_LEISHMANIA_INFECTION		17	0.29658452	1.4534506	0.08522727	0.18732888	1.0	2614	tags=82%, list=53%, signal=174%
WP_TOLLLIKE_RECEPTOR_SIGNALING_PATHWAY	WP_TOLLLIKE_RECEPTOR_SIGNALING_PATHWAY		26	0.23817743	1.452294	0.10721649	0.18711255	1.0	3588	tags=96%, list=72%, signal=347%
REACTOME_RHOQ_GTPASE_CYCLE	REACTOME_RHOQ_GTPASE_CYCLE		25	0.24655843	1.4500464	0.08494209	0.18772708	1.0	2152	tags=68%, list=43%, signal=120%
HALLMARK_IL2_STAT5_SIGNALING	HALLMARK_IL2_STAT5_SIGNALING		60	0.15938076	1.448516	0.08267716	0.18764357	1.0	1448	tags=45%, list=29%, signal=63%
REACTOME_CARGO_RECOGNITION_FOR_CLATHRIN_MEDIATED_ENDOCYTOSIS	REACTOME_CARGO_RECOGNITION_FOR_CLATHRIN_MEDIATED_ENDOCYTOSIS		35	0.2042352	1.4440031	0.087866105	0.19031984	1.0	3240	tags=86%, list=65%, signal=246%
REACTOME_VISUAL_PHOTOTRANSDUCTION	REACTOME_VISUAL_PHOTOTRANSDUCTION		18	0.2760554	1.4401983	0.08183633	0.1920871	1.0	2489	tags=78%, list=50%, signal=156%
REACTOME_REGULATION_OF_PTEN_GENE_TRANSCRIPTION	REACTOME_REGULATION_OF_PTEN_GENE_TRANSCRIPTION		24	0.24987322	1.4318695	0.091603056	0.19799125	1.0	3514	tags=96%, list=71%, signal=328%
WP_SYNAPTIC_SIGNALING_PATHWAYS_ASSOCIATED_WITH_AUTISM_SPECTRUM_DISORDER	WP_SYNAPTIC_SIGNALING_PATHWAYS_ASSOCIATED_WITH_AUTISM_SPECTRUM_DISORDER		16	0.30197996	1.4313349	0.09859155	0.19730094	1.0	2842	tags=88%, list=57%, signal=205%
REACTOME_AUTOPHAGY	REACTOME_AUTOPHAGY		54	0.16614501	1.4298246	0.084269665	0.1972122	1.0	1845	tags=54%, list=37%, signal=85%
WP_FOCAL_ADHESION	WP_FOCAL_ADHESION		62	0.15493895	1.4297634	0.106299214	0.19609538	1.0	2916	tags=74%, list=59%, signal=178%
WP_PRIMARY_FOCAL_SEGMENTAL_GLOMERULOSCLEROSIS_FSGS	WP_PRIMARY_FOCAL_SEGMENTAL_GLOMERULOSCLEROSIS_FSGS		21	0.25422898	1.4256704	0.095918365	0.1983462	1.0	2283	tags=71%, list=46%, signal=132%
WP_RAS_SIGNALING	WP_RAS_SIGNALING		52	0.16517042	1.4179043	0.0754717	0.20355476	1.0	2809	tags=73%, list=57%, signal=167%
REACTOME_SYNTHESIS_OF_SUBSTRATES_IN_N_GLYCAN_BIOSYTHESIS	REACTOME_SYNTHESIS_OF_SUBSTRATES_IN_N_GLYCAN_BIOSYTHESIS		17	0.2844766	1.4106239	0.11328125	0.20879203	1.0	1217	tags=53%, list=25%, signal=70%
WP_BRAINDERIVED_NEUROTROPHIC_FACTOR_BDNF_SIGNALING_PATHWAY	WP_BRAINDERIVED_NEUROTROPHIC_FACTOR_BDNF_SIGNALING_PATHWAY		53	0.16559108	1.4092479	0.0952381	0.20869002	1.0	2365	tags=64%, list=48%, signal=121%
WP_CALCIUM_REGULATION_IN_THE_CARDIAC_CELL	WP_CALCIUM_REGULATION_IN_THE_CARDIAC_CELL		35	0.20026727	1.4092082	0.10865191	0.20752503	1.0	3118	tags=83%, list=63%, signal=222%
REACTOME_RHOJ_GTPASE_CYCLE	REACTOME_RHOJ_GTPASE_CYCLE		22	0.24823475	1.4015921	0.10515873	0.21291125	1.0	2152	tags=68%, list=43%, signal=120%
HALLMARK_ADIPOGENESIS	HALLMARK_ADIPOGENESIS		63	0.14812545	1.3985423	0.09073359	0.21420969	1.0	3127	tags=78%, list=63%, signal=208%
HALLMARK_P53_PATHWAY	HALLMARK_P53_PATHWAY		64	0.14661741	1.3966886	0.09756097	0.21460629	1.0	830	tags=31%, list=17%, signal=37%
REACTOME_SIGNALING_BY_INSULIN_RECEPTOR	REACTOME_SIGNALING_BY_INSULIN_RECEPTOR		16	0.299524	1.394937	0.12190083	0.21488954	1.0	2235	tags=75%, list=45%, signal=136%
REACTOME_NEUROTRANSMITTER_RECEPTORS_AND_POSTSYNAPTIC_SIGNAL_TRANSMISSION	REACTOME_NEUROTRANSMITTER_RECEPTORS_AND_POSTSYNAPTIC_SIGNAL_TRANSMISSION		47	0.17497462	1.3943528	0.12941177	0.21410248	1.0	1459	tags=47%, list=29%, signal=66%
REACTOME_RHOU_GTPASE_CYCLE	REACTOME_RHOU_GTPASE_CYCLE		19	0.27149957	1.3906521	0.103238866	0.21598151	1.0	2309	tags=74%, list=47%, signal=138%
REACTOME_INOSITOL_PHOSPHATE_METABOLISM	REACTOME_INOSITOL_PHOSPHATE_METABOLISM		18	0.26585615	1.3819393	0.10204082	0.22253042	1.0	1989	tags=67%, list=40%, signal=111%
REACTOME_HDACS_DEACETYLATE_HISTONES	REACTOME_HDACS_DEACETYLATE_HISTONES		15	0.2912111	1.3798637	0.11405295	0.22325858	1.0	3514	tags=100%, list=71%, signal=343%
REACTOME_PLATELET_ACTIVATION_SIGNALING_AND_AGGREGATION	REACTOME_PLATELET_ACTIVATION_SIGNALING_AND_AGGREGATION		66	0.14814815	1.3757533	0.12761506	0.2255393	1.0	2577	tags=67%, list=52%, signal=137%
REACTOME_REGULATION_OF_LIPID_METABOLISM_BY_PPARALPHA	REACTOME_REGULATION_OF_LIPID_METABOLISM_BY_PPARALPHA		38	0.19136372	1.3748652	0.12869199	0.2250744	1.0	2317	tags=66%, list=47%, signal=123%
KEGG_T_CELL_RECEPTOR_SIGNALING_PATHWAY	KEGG_T_CELL_RECEPTOR_SIGNALING_PATHWAY		30	0.21243149	1.3692455	0.12133072	0.22917399	1.0	3576	tags=93%, list=72%, signal=334%
KEGG_GLYCEROPHOSPHOLIPID_METABOLISM	KEGG_GLYCEROPHOSPHOLIPID_METABOLISM		22	0.24290667	1.3690143	0.10964083	0.22812821	1.0	1728	tags=59%, list=35%, signal=90%
KEGG_TOLL_LIKE_RECEPTOR_SIGNALING_PATHWAY	KEGG_TOLL_LIKE_RECEPTOR_SIGNALING_PATHWAY		24	0.23486003	1.3680836	0.11637081	0.22775824	1.0	3588	tags=96%, list=72%, signal=346%
WP_LEPTIN_SIGNALING_PATHWAY	WP_LEPTIN_SIGNALING_PATHWAY		35	0.19346426	1.363227	0.13235295	0.23093899	1.0	3576	tags=91%, list=72%, signal=327%
HALLMARK_COMPLEMENT	HALLMARK_COMPLEMENT		62	0.14751254	1.3627192	0.115079366	0.23018101	1.0	2473	tags=65%, list=50%, signal=127%
REACTOME_SIGNALING_BY_NTRKS	REACTOME_SIGNALING_BY_NTRKS		43	0.17499171	1.3501399	0.14229248	0.24076153	1.0	2365	tags=65%, list=48%, signal=124%
REACTOME_RND3_GTPASE_CYCLE	REACTOME_RND3_GTPASE_CYCLE		18	0.2616346	1.348498	0.120162934	0.24112411	1.0	2285	tags=72%, list=46%, signal=134%
WP_ENDOCHONDRAL_OSSIFICATION	WP_ENDOCHONDRAL_OSSIFICATION		15	0.2845282	1.3473635	0.12473573	0.24103333	1.0	1896	tags=67%, list=38%, signal=108%
REACTOME_MTOR_SIGNALLING	REACTOME_MTOR_SIGNALLING		18	0.2602837	1.3449014	0.10465116	0.24213314	1.0	2842	tags=83%, list=57%, signal=195%
WP_ANGIOPOIETIN_LIKE_PROTEIN_8_REGULATORY_PATHWAY	WP_ANGIOPOIETIN_LIKE_PROTEIN_8_REGULATORY_PATHWAY		50	0.16208035	1.3436897	0.13701431	0.24202543	1.0	1978	tags=56%, list=40%, signal=92%
REACTOME_SIGNALING_BY_NOTCH1	REACTOME_SIGNALING_BY_NOTCH1		23	0.2380986	1.3432904	0.12343096	0.24119048	1.0	1194	tags=48%, list=24%, signal=63%
WP_PI3KAKT_SIGNALING_PATHWAY	WP_PI3KAKT_SIGNALING_PATHWAY		77	0.13119653	1.3397357	0.1393597	0.24337949	1.0	1482	tags=43%, list=30%, signal=60%
KEGG_MTOR_SIGNALING_PATHWAY	KEGG_MTOR_SIGNALING_PATHWAY		18	0.2570753	1.3322718	0.13069306	0.24919513	1.0	1482	tags=56%, list=30%, signal=79%
REACTOME_CA2_PATHWAY	REACTOME_CA2_PATHWAY		18	0.2582236	1.3318309	0.14864865	0.24834973	1.0	2577	tags=78%, list=52%, signal=162%
REACTOME_G_ALPHA_Q_SIGNALLING_EVENTS	REACTOME_G_ALPHA_Q_SIGNALLING_EVENTS		30	0.20383915	1.3315486	0.13636364	0.24736251	1.0	3123	tags=83%, list=63%, signal=224%
REACTOME_ION_TRANSPORT_BY_P_TYPE_ATPASES	REACTOME_ION_TRANSPORT_BY_P_TYPE_ATPASES		16	0.27087554	1.3227484	0.14315353	0.25432825	1.0	2686	tags=81%, list=54%, signal=177%
KEGG_FOCAL_ADHESION	KEGG_FOCAL_ADHESION		60	0.14616801	1.3190608	0.16075157	0.2567703	1.0	2916	tags=73%, list=59%, signal=176%
KEGG_REGULATION_OF_ACTIN_CYTOSKELETON	KEGG_REGULATION_OF_ACTIN_CYTOSKELETON		58	0.14342222	1.3175228	0.15049505	0.25708392	1.0	2969	tags=74%, list=60%, signal=183%
BIOCARTA_GH_PATHWAY	BIOCARTA_GH_PATHWAY		15	0.2786554	1.3164473	0.15768462	0.25698474	1.0	3576	tags=100%, list=72%, signal=359%
WP_ENDOCHONDRAL_OSSIFICATION_WITH_SKELETAL_DYSPLASIAS	WP_ENDOCHONDRAL_OSSIFICATION_WITH_SKELETAL_DYSPLASIAS		15	0.2845282	1.3138893	0.14145383	0.25821817	1.0	1896	tags=67%, list=38%, signal=108%
WP_AGERAGE_PATHWAY	WP_AGERAGE_PATHWAY		26	0.21493813	1.3135631	0.14700194	0.25729716	1.0	2369	tags=69%, list=48%, signal=132%
HALLMARK_APOPTOSIS	HALLMARK_APOPTOSIS		55	0.14760754	1.3135147	0.152	0.25610113	1.0	897	tags=33%, list=18%, signal=40%
REACTOME_FLT3_SIGNALING	REACTOME_FLT3_SIGNALING		16	0.27625585	1.3087605	0.17087379	0.25966513	1.0	2969	tags=88%, list=60%, signal=218%
REACTOME_ANTI_INFLAMMATORY_RESPONSE_FAVOURING_LEISHMANIA_PARASITE_INFECTION	REACTOME_ANTI_INFLAMMATORY_RESPONSE_FAVOURING_LEISHMANIA_PARASITE_INFECTION		21	0.24244007	1.3056084	0.16089614	0.26164618	1.0	2577	tags=76%, list=52%, signal=158%
WP_BDNFTRKB_SIGNALING	WP_BDNFTRKB_SIGNALING		17	0.26599297	1.2994686	0.16869919	0.26683462	1.0	2765	tags=82%, list=56%, signal=186%
HALLMARK_FATTY_ACID_METABOLISM	HALLMARK_FATTY_ACID_METABOLISM		59	0.14775616	1.2986101	0.15891473	0.2664378	1.0	2382	tags=63%, list=48%, signal=119%
REACTOME_RAC3_GTPASE_CYCLE	REACTOME_RAC3_GTPASE_CYCLE		28	0.20935464	1.298309	0.16500995	0.26543954	1.0	2152	tags=64%, list=43%, signal=113%
WP_ENDOMETRIAL_CANCER	WP_ENDOMETRIAL_CANCER		23	0.22520506	1.2967888	0.15368852	0.26561335	1.0	2765	tags=78%, list=56%, signal=176%
WP_GASTRIN_SIGNALING_PATHWAY	WP_GASTRIN_SIGNALING_PATHWAY		38	0.1815977	1.2958764	0.1626506	0.26526517	1.0	2365	tags=66%, list=48%, signal=125%
REACTOME_ONCOGENIC_MAPK_SIGNALING	REACTOME_ONCOGENIC_MAPK_SIGNALING		33	0.18728755	1.2928181	0.17115384	0.26711777	1.0	3130	tags=82%, list=63%, signal=221%
REACTOME_DISEASES_OF_SIGNAL_TRANSDUCTION_BY_GROWTH_FACTOR_RECEPTORS_AND_SECOND_MESSENGERS	REACTOME_DISEASES_OF_SIGNAL_TRANSDUCTION_BY_GROWTH_FACTOR_RECEPTORS_AND_SECOND_MESSENGERS		145	0.09263012	1.2906711	0.16496944	0.26800093	1.0	4370	tags=97%, list=88%, signal=802%
WP_NUCLEAR_RECEPTORS_METAPATHWAY	WP_NUCLEAR_RECEPTORS_METAPATHWAY		78	0.12389744	1.2901995	0.17190775	0.2673661	1.0	1554	tags=44%, list=31%, signal=63%
REACTOME_RHOB_GTPASE_CYCLE	REACTOME_RHOB_GTPASE_CYCLE		36	0.17771678	1.2891576	0.178	0.26719046	1.0	2152	tags=61%, list=43%, signal=107%
REACTOME_TRANS_GOLGI_NETWORK_VESICLE_BUDDING	REACTOME_TRANS_GOLGI_NETWORK_VESICLE_BUDDING		26	0.20945813	1.2876087	0.1695238	0.26744524	1.0	2777	tags=77%, list=56%, signal=174%
REACTOME_RAB_GERANYLGERANYLATION	REACTOME_RAB_GERANYLGERANYLATION		17	0.25465965	1.2837778	0.17281553	0.2701381	1.0	3695	tags=100%, list=75%, signal=392%
KEGG_GAP_JUNCTION	KEGG_GAP_JUNCTION		29	0.20175634	1.2815568	0.17460318	0.2713254	1.0	2763	tags=76%, list=56%, signal=171%
BIOCARTA_INTEGRIN_PATHWAY	BIOCARTA_INTEGRIN_PATHWAY		15	0.2678413	1.2810364	0.20305677	0.27063766	1.0	2969	tags=87%, list=60%, signal=216%
REACTOME_SARS_COV_2_INFECTION	REACTOME_SARS_COV_2_INFECTION		18	0.25035462	1.2781825	0.15968063	0.27230883	1.0	2891	tags=83%, list=58%, signal=199%
WP_PATHWAYS_AFFECTED_IN_ADENOID_CYSTIC_CARCINOMA	WP_PATHWAYS_AFFECTED_IN_ADENOID_CYSTIC_CARCINOMA		26	0.2090522	1.2725623	0.18489066	0.276564	1.0	2779	tags=77%, list=56%, signal=174%
WP_AMINO_ACID_METABOLISM	WP_AMINO_ACID_METABOLISM		34	0.18671298	1.2721367	0.18011257	0.27577585	1.0	683	tags=32%, list=14%, signal=37%
WP_SIGNALING_PATHWAYS_IN_GLIOBLASTOMA	WP_SIGNALING_PATHWAYS_IN_GLIOBLASTOMA		33	0.18664083	1.2683502	0.16666667	0.27859482	1.0	2833	tags=76%, list=57%, signal=176%
WP_IL5_SIGNALING_PATHWAY	WP_IL5_SIGNALING_PATHWAY		18	0.24542385	1.2622302	0.18055555	0.2834872	1.0	2365	tags=72%, list=48%, signal=138%
KEGG_ARGININE_AND_PROLINE_METABOLISM	KEGG_ARGININE_AND_PROLINE_METABOLISM		18	0.24299225	1.2602572	0.18585859	0.28420556	1.0	2377	tags=72%, list=48%, signal=138%
KEGG_B_CELL_RECEPTOR_SIGNALING_PATHWAY	KEGG_B_CELL_RECEPTOR_SIGNALING_PATHWAY		20	0.22873506	1.256585	0.18934911	0.2867449	1.0	3576	tags=95%, list=72%, signal=340%
HALLMARK_ESTROGEN_RESPONSE_EARLY	HALLMARK_ESTROGEN_RESPONSE_EARLY		64	0.13169232	1.2563934	0.18467583	0.28574112	1.0	2296	tags=59%, list=46%, signal=109%
REACTOME_TRANSPORT_OF_INORGANIC_CATIONS_ANIONS_AND_AMINO_ACIDS_OLIGOPEPTIDES	REACTOME_TRANSPORT_OF_INORGANIC_CATIONS_ANIONS_AND_AMINO_ACIDS_OLIGOPEPTIDES		19	0.24102362	1.2481194	0.20625	0.29292628	1.0	1938	tags=63%, list=39%, signal=103%
REACTOME_RESPONSE_TO_ELEVATED_PLATELET_CYTOSOLIC_CA2	REACTOME_RESPONSE_TO_ELEVATED_PLATELET_CYTOSOLIC_CA2		36	0.17947936	1.2425494	0.202	0.29741222	1.0	1593	tags=50%, list=32%, signal=73%
KEGG_HUNTINGTONS_DISEASE	KEGG_HUNTINGTONS_DISEASE		55	0.14104453	1.2360395	0.19879518	0.3034069	1.0	3991	tags=95%, list=81%, signal=481%
WP_WNT_SIGNALING	WP_WNT_SIGNALING		24	0.21168089	1.2351135	0.2045929	0.30315095	1.0	2464	tags=71%, list=50%, signal=140%
REACTOME_SIGNALING_BY_VEGF	REACTOME_SIGNALING_BY_VEGF		30	0.19150926	1.23101	0.21588595	0.30616274	1.0	2028	tags=60%, list=41%, signal=101%
REACTOME_INNATE_IMMUNE_SYSTEM	REACTOME_INNATE_IMMUNE_SYSTEM		297	0.06327663	1.2240801	0.19726562	0.3126525	1.0	4574	tags=98%, list=92%, signal=1208%
REACTOME_UNFOLDED_PROTEIN_RESPONSE_UPR	REACTOME_UNFOLDED_PROTEIN_RESPONSE_UPR		38	0.16530493	1.2221467	0.22574258	0.3135884	1.0	1272	tags=42%, list=26%, signal=56%
REACTOME_REGULATION_OF_INSULIN_SECRETION	REACTOME_REGULATION_OF_INSULIN_SECRETION		20	0.23043787	1.2194477	0.2055336	0.31539637	1.0	2577	tags=75%, list=52%, signal=156%
WP_REGULATION_OF_TOLLLIKE_RECEPTOR_SIGNALING_PATHWAY	WP_REGULATION_OF_TOLLLIKE_RECEPTOR_SIGNALING_PATHWAY		32	0.1828198	1.219159	0.20939335	0.31438577	1.0	3588	tags=91%, list=72%, signal=327%
WP_MELANOMA	WP_MELANOMA		28	0.19263963	1.21532	0.22981367	0.3172752	1.0	2765	tags=75%, list=56%, signal=169%
REACTOME_RHOV_GTPASE_CYCLE	REACTOME_RHOV_GTPASE_CYCLE		19	0.23136985	1.2134368	0.20944558	0.31806037	1.0	2507	tags=74%, list=51%, signal=149%
WP_PATHWAYS_REGULATING_HIPPO_SIGNALING	WP_PATHWAYS_REGULATING_HIPPO_SIGNALING		20	0.22100143	1.2090416	0.22088353	0.3218524	1.0	890	tags=40%, list=18%, signal=49%
WP_ALZHEIMERS_DISEASE	WP_ALZHEIMERS_DISEASE		29	0.18648282	1.2066756	0.22346368	0.3231034	1.0	3009	tags=79%, list=61%, signal=201%
REACTOME_P75_NTR_RECEPTOR_MEDIATED_SIGNALLING	REACTOME_P75_NTR_RECEPTOR_MEDIATED_SIGNALLING		34	0.17690706	1.2021227	0.22937626	0.32680663	1.0	2188	tags=62%, list=44%, signal=110%
REACTOME_SIGNALING_BY_FGFR_IN_DISEASE	REACTOME_SIGNALING_BY_FGFR_IN_DISEASE		27	0.19508728	1.2013383	0.23430963	0.3263736	1.0	3991	tags=100%, list=81%, signal=512%
REACTOME_PLASMA_LIPOPROTEIN_ASSEMBLY_REMODELING_AND_CLEARANCE	REACTOME_PLASMA_LIPOPROTEIN_ASSEMBLY_REMODELING_AND_CLEARANCE		22	0.21280031	1.1981702	0.22023809	0.3285547	1.0	2777	tags=77%, list=56%, signal=175%
REACTOME_GOLGI_ASSOCIATED_VESICLE_BIOGENESIS	REACTOME_GOLGI_ASSOCIATED_VESICLE_BIOGENESIS		19	0.22948177	1.1962984	0.2394636	0.3293563	1.0	2777	tags=79%, list=56%, signal=179%
REACTOME_FCGAMMA_RECEPTOR_FCGR_DEPENDENT_PHAGOCYTOSIS	REACTOME_FCGAMMA_RECEPTOR_FCGR_DEPENDENT_PHAGOCYTOSIS		23	0.209313	1.1775093	0.26464647	0.35035655	1.0	2628	tags=74%, list=53%, signal=157%
KEGG_LYSINE_DEGRADATION	KEGG_LYSINE_DEGRADATION		16	0.24069527	1.1766791	0.247505	0.3500415	1.0	2835	tags=81%, list=57%, signal=189%
WP_INTERFERON_TYPE_I_SIGNALING_PATHWAYS	WP_INTERFERON_TYPE_I_SIGNALING_PATHWAYS		18	0.22894293	1.1747648	0.2534113	0.3510909	1.0	1896	tags=61%, list=38%, signal=99%
KEGG_LONG_TERM_DEPRESSION	KEGG_LONG_TERM_DEPRESSION		19	0.23231924	1.1740427	0.26771653	0.3504983	1.0	2763	tags=79%, list=56%, signal=178%
REACTOME_PYRUVATE_METABOLISM_AND_CITRIC_ACID_TCA_CYCLE	REACTOME_PYRUVATE_METABOLISM_AND_CITRIC_ACID_TCA_CYCLE		25	0.19987823	1.1735601	0.26027396	0.34968233	1.0	3967	tags=100%, list=80%, signal=500%
WP_TCELL_ANTIGEN_RECEPTOR_TCR_SIGNALING_PATHWAY	WP_TCELL_ANTIGEN_RECEPTOR_TCR_SIGNALING_PATHWAY		28	0.18693261	1.1724145	0.2651072	0.3497462	1.0	2970	tags=79%, list=60%, signal=195%
REACTOME_ACTIVATION_OF_GENE_EXPRESSION_BY_SREBF_SREBP	REACTOME_ACTIVATION_OF_GENE_EXPRESSION_BY_SREBF_SREBP		18	0.22414726	1.1622022	0.2840909	0.36062065	1.0	2470	tags=72%, list=50%, signal=144%
KEGG_ALZHEIMERS_DISEASE	KEGG_ALZHEIMERS_DISEASE		42	0.15164211	1.1618701	0.25420168	0.3596431	1.0	3028	tags=76%, list=61%, signal=194%
REACTOME_SIGNALING_BY_NOTCH1_PEST_DOMAIN_MUTANTS_IN_CANCER	REACTOME_SIGNALING_BY_NOTCH1_PEST_DOMAIN_MUTANTS_IN_CANCER		17	0.23011012	1.1576395	0.26530612	0.36317295	1.0	1194	tags=47%, list=24%, signal=62%
REACTOME_SIGNALING_BY_MET	REACTOME_SIGNALING_BY_MET		24	0.20001523	1.1552502	0.28484848	0.3648531	1.0	1696	tags=54%, list=34%, signal=82%
REACTOME_GAMMA_CARBOXYLATION_HYPUSINE_FORMATION_AND_ARYLSULFATASE_ACTIVATION	REACTOME_GAMMA_CARBOXYLATION_HYPUSINE_FORMATION_AND_ARYLSULFATASE_ACTIVATION		15	0.24775216	1.1546125	0.27104723	0.36427474	1.0	1087	tags=47%, list=22%, signal=60%
KEGG_UBIQUITIN_MEDIATED_PROTEOLYSIS	KEGG_UBIQUITIN_MEDIATED_PROTEOLYSIS		61	0.1260874	1.1489599	0.25213677	0.3698892	1.0	3848	tags=90%, list=78%, signal=399%
REACTOME_INTEGRATION_OF_ENERGY_METABOLISM	REACTOME_INTEGRATION_OF_ENERGY_METABOLISM		28	0.17825963	1.1462315	0.28189301	0.3718093	1.0	890	tags=36%, list=18%, signal=43%
HALLMARK_PI3K_AKT_MTOR_SIGNALING	HALLMARK_PI3K_AKT_MTOR_SIGNALING		47	0.14012802	1.1431985	0.2891089	0.37412575	1.0	3843	tags=91%, list=78%, signal=404%
REACTOME_SENSORY_PROCESSING_OF_SOUND	REACTOME_SENSORY_PROCESSING_OF_SOUND		15	0.24204136	1.1403571	0.2848837	0.37615064	1.0	2436	tags=73%, list=49%, signal=144%
WP_NOVEL_INTRACELLULAR_COMPONENTS_OF_RIGILIKE_RECEPTOR_RLR_PATHWAY	WP_NOVEL_INTRACELLULAR_COMPONENTS_OF_RIGILIKE_RECEPTOR_RLR_PATHWAY		21	0.2052196	1.1322387	0.2966805	0.38480508	1.0	3704	tags=95%, list=75%, signal=376%
REACTOME_CELL_JUNCTION_ORGANIZATION	REACTOME_CELL_JUNCTION_ORGANIZATION		16	0.2340237	1.1321797	0.30408162	0.38340002	1.0	701	tags=38%, list=14%, signal=44%
WP_G_PROTEIN_SIGNALING_PATHWAYS	WP_G_PROTEIN_SIGNALING_PATHWAYS		24	0.19288905	1.1293525	0.30125523	0.3854723	1.0	2763	tags=75%, list=56%, signal=169%
REACTOME_INTRACELLULAR_SIGNALING_BY_SECOND_MESSENGERS	REACTOME_INTRACELLULAR_SIGNALING_BY_SECOND_MESSENGERS		109	0.09200631	1.1288652	0.3220676	0.38466752	1.0	4370	tags=97%, list=88%, signal=808%
WP_GENOTOXICITY_PATHWAY	WP_GENOTOXICITY_PATHWAY		26	0.18368177	1.1275897	0.30738524	0.38480526	1.0	999	tags=38%, list=20%, signal=48%
KEGG_NOTCH_SIGNALING_PATHWAY	KEGG_NOTCH_SIGNALING_PATHWAY		15	0.24953428	1.1226144	0.30738524	0.38936687	1.0	2399	tags=73%, list=48%, signal=142%
REACTOME_TRANSPORT_OF_SMALL_MOLECULES	REACTOME_TRANSPORT_OF_SMALL_MOLECULES		185	0.07223269	1.1179515	0.3050505	0.3937994	1.0	4206	tags=92%, list=85%, signal=587%
KEGG_CELL_ADHESION_MOLECULES_CAMS	KEGG_CELL_ADHESION_MOLECULES_CAMS		15	0.2303767	1.1138916	0.31041667	0.397648	1.0	1503	tags=53%, list=30%, signal=76%
KEGG_N_GLYCAN_BIOSYNTHESIS	KEGG_N_GLYCAN_BIOSYNTHESIS		17	0.22040948	1.1079274	0.3263158	0.40385196	1.0	2990	tags=82%, list=60%, signal=207%
REACTOME_TOLL_LIKE_RECEPTOR_CASCADES	REACTOME_TOLL_LIKE_RECEPTOR_CASCADES		47	0.14012802	1.1040177	0.3197425	0.4073184	1.0	3843	tags=91%, list=78%, signal=404%
WP_HUMAN_THYROID_STIMULATING_HORMONE_TSH_SIGNALING_PATHWAY	WP_HUMAN_THYROID_STIMULATING_HORMONE_TSH_SIGNALING_PATHWAY		29	0.17214067	1.1027033	0.31650487	0.40748018	1.0	3592	tags=90%, list=73%, signal=324%
BIOCARTA_FCER1_PATHWAY	BIOCARTA_FCER1_PATHWAY		15	0.22851363	1.0932437	0.34538153	0.4182421	1.0	2833	tags=80%, list=57%, signal=186%
WP_B_CELL_RECEPTOR_SIGNALING_PATHWAY	WP_B_CELL_RECEPTOR_SIGNALING_PATHWAY		33	0.15764971	1.0741289	0.35757574	0.44226378	1.0	3576	tags=88%, list=72%, signal=314%
WP_NONSMALL_CELL_LUNG_CANCER	WP_NONSMALL_CELL_LUNG_CANCER		29	0.16666433	1.0678518	0.3671875	0.44920272	1.0	2765	tags=72%, list=56%, signal=163%
WP_ONCOSTATIN_M_SIGNALING_PATHWAY	WP_ONCOSTATIN_M_SIGNALING_PATHWAY		23	0.18422261	1.0622259	0.34099618	0.45532373	1.0	2321	tags=65%, list=47%, signal=122%
BIOCARTA_BIOPEPTIDES_PATHWAY	BIOCARTA_BIOPEPTIDES_PATHWAY		16	0.21940197	1.0579504	0.39148074	0.45957422	1.0	2321	tags=69%, list=47%, signal=129%
WP_RANKLRANK_RECEPTOR_ACTIVATOR_OF_NFKB_LIGAND_SIGNALING_PATHWAY	WP_RANKLRANK_RECEPTOR_ACTIVATOR_OF_NFKB_LIGAND_SIGNALING_PATHWAY		19	0.20010452	1.0504677	0.39078155	0.46844426	1.0	3704	tags=95%, list=75%, signal=374%
KEGG_NON_SMALL_CELL_LUNG_CANCER	KEGG_NON_SMALL_CELL_LUNG_CANCER		23	0.18152395	1.0496169	0.36456212	0.46807358	1.0	2765	tags=74%, list=56%, signal=167%
KEGG_RIG_I_LIKE_RECEPTOR_SIGNALING_PATHWAY	KEGG_RIG_I_LIKE_RECEPTOR_SIGNALING_PATHWAY		19	0.20010452	1.045269	0.38574424	0.47261924	1.0	3704	tags=95%, list=75%, signal=374%
REACTOME_PHASE_II_CONJUGATION_OF_COMPOUNDS	REACTOME_PHASE_II_CONJUGATION_OF_COMPOUNDS		18	0.20574132	1.0392065	0.38579655	0.47944406	1.0	2836	tags=78%, list=57%, signal=181%
KEGG_ADHERENS_JUNCTION	KEGG_ADHERENS_JUNCTION		18	0.20469438	1.0259354	0.3987976	0.49681967	1.0	2566	tags=72%, list=52%, signal=149%
REACTOME_SIGNALING_BY_BRAF_AND_RAF_FUSIONS	REACTOME_SIGNALING_BY_BRAF_AND_RAF_FUSIONS		24	0.17977786	1.0202857	0.43055555	0.503302	1.0	3034	tags=79%, list=61%, signal=203%
REACTOME_PLATELET_HOMEOSTASIS	REACTOME_PLATELET_HOMEOSTASIS		19	0.19509098	1.0171623	0.41714287	0.5061244	1.0	2686	tags=74%, list=54%, signal=160%
KEGG_PYRUVATE_METABOLISM	KEGG_PYRUVATE_METABOLISM		17	0.19955431	1.0151601	0.39883268	0.5071794	1.0	3967	tags=100%, list=80%, signal=501%
WP_AMPACTIVATED_PROTEIN_KINASE_AMPK_SIGNALING	WP_AMPACTIVATED_PROTEIN_KINASE_AMPK_SIGNALING		20	0.18713765	1.0115478	0.412731	0.51076806	1.0	1800	tags=55%, list=36%, signal=86%
REACTOME_RAF_ACTIVATION	REACTOME_RAF_ACTIVATION		15	0.21547192	1.0066502	0.4313346	0.51635116	1.0	3888	tags=100%, list=78%, signal=464%
REACTOME_SARS_COV_INFECTIONS	REACTOME_SARS_COV_INFECTIONS		53	0.11720063	0.99935585	0.44353184	0.52532214	1.0	3817	tags=89%, list=77%, signal=383%
REACTOME_SIGNALING_BY_EGFR	REACTOME_SIGNALING_BY_EGFR		19	0.18847735	0.9968712	0.45884773	0.52720886	1.0	3240	tags=84%, list=65%, signal=243%
WP_PATHWAYS_IN_CLEAR_CELL_RENAL_CELL_CARCINOMA	WP_PATHWAYS_IN_CLEAR_CELL_RENAL_CELL_CARCINOMA		37	0.14133665	0.996725	0.45908183	0.5256049	1.0	3454	tags=84%, list=70%, signal=275%
REACTOME_RND1_GTPASE_CYCLE	REACTOME_RND1_GTPASE_CYCLE		20	0.18922563	0.9944203	0.453125	0.5272609	1.0	2285	tags=65%, list=46%, signal=120%
WP_MESODERMAL_COMMITMENT_PATHWAY	WP_MESODERMAL_COMMITMENT_PATHWAY		40	0.13029717	0.97444725	0.47619048	0.55555093	1.0	2083	tags=55%, list=42%, signal=94%
HALLMARK_IL6_JAK_STAT3_SIGNALING	HALLMARK_IL6_JAK_STAT3_SIGNALING		21	0.1785425	0.97172546	0.48577237	0.557835	1.0	3128	tags=81%, list=63%, signal=219%
WP_ASSOCIATION_BETWEEN_PHYSICOCHEMICAL_FEATURES_AND_TOXICITY_ASSOCIATED_PATHWAYS	WP_ASSOCIATION_BETWEEN_PHYSICOCHEMICAL_FEATURES_AND_TOXICITY_ASSOCIATED_PATHWAYS		18	0.18966568	0.95548266	0.51292247	0.5807348	1.0	2365	tags=67%, list=48%, signal=127%
WP_EBOLA_VIRUS_PATHWAY_ON_HOST	WP_EBOLA_VIRUS_PATHWAY_ON_HOST		41	0.12307341	0.9547802	0.45531914	0.57984596	1.0	2777	tags=68%, list=56%, signal=154%
KEGG_ENDOMETRIAL_CANCER	KEGG_ENDOMETRIAL_CANCER		22	0.16957654	0.95247024	0.48	0.5813668	1.0	2765	tags=73%, list=56%, signal=164%
REACTOME_POST_TRANSLATIONAL_MODIFICATION_SYNTHESIS_OF_GPI_ANCHORED_PROTEINS	REACTOME_POST_TRANSLATIONAL_MODIFICATION_SYNTHESIS_OF_GPI_ANCHORED_PROTEINS		22	0.17187186	0.94427735	0.50300604	0.59217775	1.0	1628	tags=50%, list=33%, signal=74%
BIOCARTA_TCR_PATHWAY	BIOCARTA_TCR_PATHWAY		16	0.19257647	0.93558085	0.53781515	0.60377455	1.0	2763	tags=75%, list=56%, signal=169%
BIOCARTA_P38MAPK_PATHWAY	BIOCARTA_P38MAPK_PATHWAY		22	0.16998215	0.9331889	0.5174538	0.6053915	1.0	2763	tags=73%, list=56%, signal=164%
WP_TYPE_2_PAPILLARY_RENAL_CELL_CARCINOMA	WP_TYPE_2_PAPILLARY_RENAL_CELL_CARCINOMA		16	0.19470327	0.9326045	0.51544404	0.6042932	1.0	276	tags=25%, list=6%, signal=26%
REACTOME_REGULATION_OF_CHOLESTEROL_BIOSYNTHESIS_BY_SREBP_SREBF	REACTOME_REGULATION_OF_CHOLESTEROL_BIOSYNTHESIS_BY_SREBP_SREBF		21	0.16849151	0.9293832	0.528	0.60743576	1.0	2470	tags=67%, list=50%, signal=132%
REACTOME_ACTIVATION_OF_NMDA_RECEPTORS_AND_POSTSYNAPTIC_EVENTS	REACTOME_ACTIVATION_OF_NMDA_RECEPTORS_AND_POSTSYNAPTIC_EVENTS		26	0.1492795	0.9144289	0.5390946	0.62898743	1.0	1359	tags=42%, list=27%, signal=58%
WP_STEROL_REGULATORY_ELEMENTBINDING_PROTEINS_SREBP_SIGNALLING	WP_STEROL_REGULATORY_ELEMENTBINDING_PROTEINS_SREBP_SIGNALLING		22	0.16250625	0.9097051	0.52683896	0.6344605	1.0	3025	tags=77%, list=61%, signal=198%
REACTOME_EXTRA_NUCLEAR_ESTROGEN_SIGNALING	REACTOME_EXTRA_NUCLEAR_ESTROGEN_SIGNALING		27	0.14605042	0.90734714	0.56734693	0.6359895	1.0	2765	tags=70%, list=56%, signal=158%
REACTOME_TRANSCRIPTIONAL_REGULATION_OF_WHITE_ADIPOCYTE_DIFFERENTIATION	REACTOME_TRANSCRIPTIONAL_REGULATION_OF_WHITE_ADIPOCYTE_DIFFERENTIATION		28	0.1431835	0.90377337	0.5544148	0.63949436	1.0	2301	tags=61%, list=46%, signal=113%
WP_THERMOGENESIS	WP_THERMOGENESIS		33	0.13409096	0.9032584	0.5669456	0.63823104	1.0	3842	tags=91%, list=78%, signal=403%
WP_3Q29_COPY_NUMBER_VARIATION_SYNDROME	WP_3Q29_COPY_NUMBER_VARIATION_SYNDROME		27	0.14720078	0.9005727	0.5708245	0.6403261	1.0	3860	tags=93%, list=78%, signal=417%
REACTOME_BIOSYNTHESIS_OF_THE_N_GLYCAN_PRECURSOR_DOLICHOL_LIPID_LINKED_OLIGOSACCHARIDE_LLO_AND_TRANSFER_TO_A_NASCENT_PROTEIN	REACTOME_BIOSYNTHESIS_OF_THE_N_GLYCAN_PRECURSOR_DOLICHOL_LIPID_LINKED_OLIGOSACCHARIDE_LLO_AND_TRANSFER_TO_A_NASCENT_PROTEIN		23	0.15526061	0.8970274	0.5943205	0.6437139	1.0	741	tags=30%, list=15%, signal=36%
REACTOME_EPH_EPHRIN_SIGNALING	REACTOME_EPH_EPHRIN_SIGNALING		21	0.16145295	0.89262056	0.5616162	0.6488211	1.0	3684	tags=90%, list=74%, signal=352%
WP_HEAD_AND_NECK_SQUAMOUS_CELL_CARCINOMA	WP_HEAD_AND_NECK_SQUAMOUS_CELL_CARCINOMA		25	0.14674512	0.8867293	0.5945946	0.65623724	1.0	2842	tags=72%, list=57%, signal=168%
KEGG_GLUTATHIONE_METABOLISM	KEGG_GLUTATHIONE_METABOLISM		19	0.17596483	0.88479084	0.60714287	0.6571008	1.0	2259	tags=63%, list=46%, signal=116%
REACTOME_RND2_GTPASE_CYCLE	REACTOME_RND2_GTPASE_CYCLE		19	0.17069528	0.88418466	0.61782175	0.6559526	1.0	2285	tags=63%, list=46%, signal=117%
REACTOME_SUMOYLATION_OF_TRANSCRIPTION_COFACTORS	REACTOME_SUMOYLATION_OF_TRANSCRIPTION_COFACTORS		19	0.16713245	0.88407815	0.5954357	0.65406007	1.0	3606	tags=89%, list=73%, signal=328%
KEGG_GLIOMA	KEGG_GLIOMA		24	0.15061373	0.8827044	0.60294116	0.6542291	1.0	2765	tags=71%, list=56%, signal=160%
WP_INTERLEUKIN11_SIGNALING_PATHWAY	WP_INTERLEUKIN11_SIGNALING_PATHWAY		21	0.16275638	0.8825711	0.5772532	0.65238106	1.0	2970	tags=76%, list=60%, signal=189%
KEGG_NEUROTROPHIN_SIGNALING_PATHWAY	KEGG_NEUROTROPHIN_SIGNALING_PATHWAY		46	0.11086204	0.88069797	0.61417323	0.65318495	1.0	4408	tags=100%, list=89%, signal=900%
WP_BREAST_CANCER_PATHWAY	WP_BREAST_CANCER_PATHWAY		41	0.11753197	0.8754917	0.618677	0.65893924	1.0	2321	tags=59%, list=47%, signal=109%
WP_P38_MAPK_SIGNALING_PATHWAY	WP_P38_MAPK_SIGNALING_PATHWAY		21	0.15690537	0.86379415	0.61601645	0.67480326	1.0	2763	tags=71%, list=56%, signal=161%
REACTOME_CARDIAC_CONDUCTION	REACTOME_CARDIAC_CONDUCTION		17	0.18086806	0.86138535	0.63169163	0.6763977	1.0	563	tags=29%, list=11%, signal=33%
KEGG_ADIPOCYTOKINE_SIGNALING_PATHWAY	KEGG_ADIPOCYTOKINE_SIGNALING_PATHWAY		17	0.17588665	0.8565106	0.6363636	0.6816529	1.0	1753	tags=53%, list=35%, signal=82%
WP_NRF2_PATHWAY	WP_NRF2_PATHWAY		32	0.1259716	0.8415379	0.6354582	0.7026391	1.0	153	tags=16%, list=3%, signal=16%
HALLMARK_PEROXISOME	HALLMARK_PEROXISOME		38	0.11498636	0.8359256	0.66943866	0.7089234	1.0	1780	tags=47%, list=36%, signal=73%
REACTOME_MITOCHONDRIAL_BIOGENESIS	REACTOME_MITOCHONDRIAL_BIOGENESIS		38	0.114140406	0.83034796	0.65767634	0.7153628	1.0	4391	tags=100%, list=89%, signal=875%
KEGG_APOPTOSIS	KEGG_APOPTOSIS		30	0.124111354	0.8264972	0.6712598	0.71893054	1.0	4341	tags=100%, list=88%, signal=804%
REACTOME_PRE_NOTCH_EXPRESSION_AND_PROCESSING	REACTOME_PRE_NOTCH_EXPRESSION_AND_PROCESSING		17	0.16306369	0.8198263	0.6728395	0.7268585	1.0	2399	tags=65%, list=48%, signal=125%
WP_PROLACTIN_SIGNALING_PATHWAY	WP_PROLACTIN_SIGNALING_PATHWAY		27	0.13332881	0.81898487	0.67315173	0.7259113	1.0	3378	tags=81%, list=68%, signal=255%
KEGG_LONG_TERM_POTENTIATION	KEGG_LONG_TERM_POTENTIATION		21	0.1461882	0.8168661	0.71513945	0.72678626	1.0	4231	tags=100%, list=85%, signal=683%
BIOCARTA_MAPK_PATHWAY	BIOCARTA_MAPK_PATHWAY		38	0.11068161	0.81544065	0.68810916	0.72664267	1.0	4408	tags=100%, list=89%, signal=902%
REACTOME_METABOLISM_OF_WATER_SOLUBLE_VITAMINS_AND_COFACTORS	REACTOME_METABOLISM_OF_WATER_SOLUBLE_VITAMINS_AND_COFACTORS		36	0.1168226	0.8085925	0.7046843	0.73467296	1.0	2589	tags=64%, list=52%, signal=133%
WP_MYOMETRIAL_RELAXATION_AND_CONTRACTION_PATHWAYS	WP_MYOMETRIAL_RELAXATION_AND_CONTRACTION_PATHWAYS		38	0.11226643	0.8039838	0.7081545	0.7392656	1.0	1272	tags=37%, list=26%, signal=49%
WP_NOTCH_SIGNALING_PATHWAY_NETPATH	WP_NOTCH_SIGNALING_PATHWAY_NETPATH		23	0.13784285	0.7933497	0.70018977	0.75272757	1.0	2765	tags=70%, list=56%, signal=157%
REACTOME_CLASS_A_1_RHODOPSIN_LIKE_RECEPTORS	REACTOME_CLASS_A_1_RHODOPSIN_LIKE_RECEPTORS		15	0.16784126	0.79170865	0.7083333	0.7528929	1.0	491	tags=27%, list=10%, signal=30%
KEGG_MELANOMA	KEGG_MELANOMA		20	0.14212447	0.7653667	0.7471042	0.78825027	1.0	2765	tags=70%, list=56%, signal=158%
WP_ANDROGEN_RECEPTOR_SIGNALING_PATHWAY	WP_ANDROGEN_RECEPTOR_SIGNALING_PATHWAY		33	0.10979309	0.74410117	0.8129176	0.81511784	1.0	3061	tags=73%, list=62%, signal=189%
WP_VITAMIN_D_RECEPTOR_PATHWAY	WP_VITAMIN_D_RECEPTOR_PATHWAY		26	0.12421353	0.7419071	0.820202	0.81569856	1.0	530	tags=23%, list=11%, signal=26%
REACTOME_GLUCONEOGENESIS	REACTOME_GLUCONEOGENESIS		18	0.14275585	0.7366897	0.8043912	0.82001996	1.0	3422	tags=83%, list=69%, signal=269%
REACTOME_NOTCH1_INTRACELLULAR_DOMAIN_REGULATES_TRANSCRIPTION	REACTOME_NOTCH1_INTRACELLULAR_DOMAIN_REGULATES_TRANSCRIPTION		15	0.15921429	0.7318358	0.7958412	0.82397693	1.0	1194	tags=40%, list=24%, signal=53%
WP_SARSCOV2_INNATE_IMMUNITY_EVASION_AND_CELLSPECIFIC_IMMUNE_RESPONSE	WP_SARSCOV2_INNATE_IMMUNITY_EVASION_AND_CELLSPECIFIC_IMMUNE_RESPONSE		21	0.13381998	0.7268849	0.8231939	0.82795006	1.0	2641	tags=67%, list=53%, signal=142%
WP_NONALCOHOLIC_FATTY_LIVER_DISEASE	WP_NONALCOHOLIC_FATTY_LIVER_DISEASE		36	0.102027	0.72531605	0.80582523	0.8274502	1.0	3900	tags=89%, list=79%, signal=415%
WP_HOSTPATHOGEN_INTERACTION_OF_HUMAN_CORONA_VIRUSES_MAPK_SIGNALING	WP_HOSTPATHOGEN_INTERACTION_OF_HUMAN_CORONA_VIRUSES_MAPK_SIGNALING		16	0.15330668	0.7230615	0.8121086	0.82789826	1.0	3576	tags=88%, list=72%, signal=314%
WP_MICRORNAS_IN_CARDIOMYOCYTE_HYPERTROPHY	WP_MICRORNAS_IN_CARDIOMYOCYTE_HYPERTROPHY		23	0.1239351	0.6969111	0.8041667	0.85783947	1.0	4341	tags=100%, list=88%, signal=806%
REACTOME_EPH_EPHRIN_MEDIATED_REPULSION_OF_CELLS	REACTOME_EPH_EPHRIN_MEDIATED_REPULSION_OF_CELLS		16	0.14319173	0.6804116	0.8704454	0.87406707	1.0	1459	tags=44%, list=29%, signal=62%
WP_TRANSLATION_INHIBITORS_IN_CHRONICALLY_ACTIVATED_PDGFRA_CELLS	WP_TRANSLATION_INHIBITORS_IN_CHRONICALLY_ACTIVATED_PDGFRA_CELLS		20	0.12832962	0.6670241	0.88501024	0.8860948	1.0	3576	tags=85%, list=72%, signal=305%
WP_PARKINSONS_DISEASE_PATHWAY	WP_PARKINSONS_DISEASE_PATHWAY		15	0.1295262	0.6085139	0.9285714	0.93722975	1.0	3652	tags=87%, list=74%, signal=329%
WP_PRION_DISEASE_PATHWAY	WP_PRION_DISEASE_PATHWAY		15	0.123734385	0.58466834	0.9558233	0.9516058	1.0	4341	tags=100%, list=88%, signal=807%

## Sheet: D
gene	FDR	log2FOLD	pathway	significant(FDR<0.1 &abs(logfold)>0.3)	GSE65185
ACACA	0.0228052	0.333797	REACTOME METABOLISM OF LIPIDS	selected
ACOT11	0.0253546	0.419426	REACTOME METABOLISM OF LIPIDS	selected
ACP6	0.0183912	-0.380971	REACTOME METABOLISM OF LIPIDS	selected
ACSS3	0.0812533	-0.315531	REACTOME METABOLISM OF LIPIDS	selected
AGT	0.09294	0.394806	REACTOME METABOLISM OF LIPIDS	selected
AKR1C2	0.0369381	0.392905	REACTOME METABOLISM OF LIPIDS	selected
CD36	0.0209759	0.978711	REACTOME METABOLISM OF LIPIDS	selected
CHKB	0.038278	-0.344856	REACTOME METABOLISM OF LIPIDS	selected
CYP19A1	0.013699	0.408603	REACTOME METABOLISM OF LIPIDS	selected
CYP2R1	0.0135994	-0.334396	REACTOME METABOLISM OF LIPIDS	selected
CYP39A1	0.0806005	-0.356993	REACTOME METABOLISM OF LIPIDS	selected
CYP7B1	0.0597618	0.488436	REACTOME METABOLISM OF LIPIDS	selected
FABP3	0.0659381	0.844498	REACTOME METABOLISM OF LIPIDS	selected
FABP4	0.0395187	1.26996	REACTOME METABOLISM OF LIPIDS	selected
FHL2	0.0478233	0.374427	REACTOME METABOLISM OF LIPIDS	selected
GGT1	0.0939145	0.339502	REACTOME METABOLISM OF LIPIDS	selected
HSD11B2	0.0854402	0.399511	REACTOME METABOLISM OF LIPIDS	selected
MBOAT1	0.059992	-0.302544	REACTOME METABOLISM OF LIPIDS	selected
MED25	0.074941	0.33284	REACTOME METABOLISM OF LIPIDS	selected
NR1D1	0.0939715	0.469034	REACTOME METABOLISM OF LIPIDS	selected
PHYH	0.0622509	0.307395	REACTOME METABOLISM OF LIPIDS	selected
PIK3C2B	0.0142437	0.47102	REACTOME METABOLISM OF LIPIDS	selected
PLIN2	0.0230669	0.820087	REACTOME METABOLISM OF LIPIDS	selected
PPARG	0.0344501	0.426959	REACTOME METABOLISM OF LIPIDS	selected
PRKAG2	0.0208288	0.320523	REACTOME METABOLISM OF LIPIDS	selected
RGL1	0.0838	0.533007	REACTOME METABOLISM OF LIPIDS	selected
SPNS2	0.0670486	0.541861	REACTOME METABOLISM OF LIPIDS	selected
SQLE	0.0869504	0.311471	REACTOME METABOLISM OF LIPIDS	selected
UGT8	0.0208853	-0.974307	REACTOME METABOLISM OF LIPIDS	selected
ARRB2	0.0968339	0.339406	REACTOME VESICLE MEDIATED TRANSPORT	selected
CD163	0.04205	0.78989	REACTOME VESICLE MEDIATED TRANSPORT	selected
CD36	0.0209759	0.978711	REACTOME VESICLE MEDIATED TRANSPORT	selected
CD59	0.0245549	-0.406102	REACTOME VESICLE MEDIATED TRANSPORT	selected
CNIH2	0.027401	-0.324241	REACTOME VESICLE MEDIATED TRANSPORT	selected
COL4A1	0.0864763	0.691854	REACTOME VESICLE MEDIATED TRANSPORT	selected
DAB2	0.0883641	0.464371	REACTOME VESICLE MEDIATED TRANSPORT	selected
FTL	0.0928507	0.467787	REACTOME VESICLE MEDIATED TRANSPORT	selected
GJA5	0.0357163	0.46348	REACTOME VESICLE MEDIATED TRANSPORT	selected
IL7R	0.0488063	0.388344	REACTOME VESICLE MEDIATED TRANSPORT	selected
KIF13B	0.0820658	0.311592	REACTOME VESICLE MEDIATED TRANSPORT	selected
KIF25	0.0861723	-0.744125	REACTOME VESICLE MEDIATED TRANSPORT	selected
KIF26A	0.0395763	0.3559	REACTOME VESICLE MEDIATED TRANSPORT	selected
MAN1C1	0.0601879	0.375205	REACTOME VESICLE MEDIATED TRANSPORT	selected
PRKAG2	0.0208288	0.320523	REACTOME VESICLE MEDIATED TRANSPORT	selected
RAB3A	0.0153767	0.402268	REACTOME VESICLE MEDIATED TRANSPORT	selected
RAB6B	0.0267485	0.330536	REACTOME VESICLE MEDIATED TRANSPORT	selected
RALGAPA2	0.0906776	0.370538	REACTOME VESICLE MEDIATED TRANSPORT	selected
RHOQ	0.0852728	0.301339	REACTOME VESICLE MEDIATED TRANSPORT	selected
TF	0.0385348	-0.534345	REACTOME VESICLE MEDIATED TRANSPORT	selected
TPD52L1	0.0504533	0.481509	REACTOME VESICLE MEDIATED TRANSPORT	selected
TRAPPC2	0.0499508	-0.307064	REACTOME VESICLE MEDIATED TRANSPORT	selected
TXNDC5	0.0382659	-0.303233	REACTOME VESICLE MEDIATED TRANSPORT	selected
USP6NL	0.0472228	-0.33213	REACTOME VESICLE MEDIATED TRANSPORT	selected
ARRB2	0.0968339	0.339406	REACTOME MEMBRANE TRAFFICKING	selected
CD59	0.0245549	-0.406102	REACTOME MEMBRANE TRAFFICKING	selected
CNIH2	0.027401	-0.324241	REACTOME MEMBRANE TRAFFICKING	selected
DAB2	0.0883641	0.464371	REACTOME MEMBRANE TRAFFICKING	selected
FTL	0.0928507	0.467787	REACTOME MEMBRANE TRAFFICKING	selected
GJA5	0.0357163	0.46348	REACTOME MEMBRANE TRAFFICKING	selected
IL7R	0.0488063	0.388344	REACTOME MEMBRANE TRAFFICKING	selected
KIF13B	0.0820658	0.311592	REACTOME MEMBRANE TRAFFICKING	selected
KIF25	0.0861723	-0.744125	REACTOME MEMBRANE TRAFFICKING	selected
KIF26A	0.0395763	0.3559	REACTOME MEMBRANE TRAFFICKING	selected
MAN1C1	0.0601879	0.375205	REACTOME MEMBRANE TRAFFICKING	selected
PRKAG2	0.0208288	0.320523	REACTOME MEMBRANE TRAFFICKING	selected
RAB3A	0.0153767	0.402268	REACTOME MEMBRANE TRAFFICKING	selected
RAB6B	0.0267485	0.330536	REACTOME MEMBRANE TRAFFICKING	selected
RALGAPA2	0.0906776	0.370538	REACTOME MEMBRANE TRAFFICKING	selected
RHOQ	0.0852728	0.301339	REACTOME MEMBRANE TRAFFICKING	selected
TF	0.0385348	-0.534345	REACTOME MEMBRANE TRAFFICKING	selected
TPD52L1	0.0504533	0.481509	REACTOME MEMBRANE TRAFFICKING	selected
TRAPPC2	0.0499508	-0.307064	REACTOME MEMBRANE TRAFFICKING	selected
TXNDC5	0.0382659	-0.303233	REACTOME MEMBRANE TRAFFICKING	selected
USP6NL	0.0472228	-0.33213	REACTOME MEMBRANE TRAFFICKING	selected
BST2	0.0544366	-0.467156	HALLMARK INTERFERON ALPHA RESPONSE	selected
CASP1	0.0932448	-0.464741	HALLMARK INTERFERON ALPHA RESPONSE	selected
ISG20	0.00176645	-0.495756	HALLMARK INTERFERON ALPHA RESPONSE	selected
BST2	0.0544366	-0.467156	HALLMARK INTERFERON GAMMA RESPONSE	selected
CASP1	0.0932448	-0.464741	HALLMARK INTERFERON GAMMA RESPONSE	selected
CDKN1A	0.0490777	0.495416	HALLMARK INTERFERON GAMMA RESPONSE	selected
CMKLR1	0.0869625	0.430939	HALLMARK INTERFERON GAMMA RESPONSE	selected
ICAM1	0.0191534	-0.415622	HALLMARK INTERFERON GAMMA RESPONSE	selected
ISG20	0.00176645	-0.495756	HALLMARK INTERFERON GAMMA RESPONSE	selected
METTL7B	0.0446554	0.502516	HALLMARK INTERFERON GAMMA RESPONSE	selected
SAMHD1	0.0963118	0.313946	HALLMARK INTERFERON GAMMA RESPONSE	selected
SELP	0.0385953	0.672176	HALLMARK INTERFERON GAMMA RESPONSE	selected
CD59	0.0245549	-0.406102	HALLMARK EPITHELIAL MESENCHYMAL TRANSITION	selected
COL4A1	0.0864763	0.691854	HALLMARK EPITHELIAL MESENCHYMAL TRANSITION	selected
COMP	0.0986537	1.3034	HALLMARK EPITHELIAL MESENCHYMAL TRANSITION	selected
DAB2	0.0883641	0.464371	HALLMARK EPITHELIAL MESENCHYMAL TRANSITION	selected
FUCA1	0.00616409	0.584323	HALLMARK EPITHELIAL MESENCHYMAL TRANSITION	selected
GPC1	0.0835513	0.372067	HALLMARK EPITHELIAL MESENCHYMAL TRANSITION	selected
IGFBP2	0.0137434	0.76917	HALLMARK EPITHELIAL MESENCHYMAL TRANSITION	selected
ITGA5	0.0571774	0.565769	HALLMARK EPITHELIAL MESENCHYMAL TRANSITION	selected
LGALS1	0.0720358	0.341436	HALLMARK EPITHELIAL MESENCHYMAL TRANSITION	selected
PCOLCE2	0.0899119	0.410939	HALLMARK EPITHELIAL MESENCHYMAL TRANSITION	selected
SERPINE1	0.0753931	0.622051	HALLMARK EPITHELIAL MESENCHYMAL TRANSITION	selected
TGM2	0.0404951	0.51204	HALLMARK EPITHELIAL MESENCHYMAL TRANSITION	selected
THBS1	0.0897808	0.601341	HALLMARK EPITHELIAL MESENCHYMAL TRANSITION	selected
CDH5	0.00918753	0.772556	REACTOME CELL CELL COMMUNICATION	selected
CLDN5	0.0345123	1.14707	REACTOME CELL CELL COMMUNICATION	selected
SDK2	0.0986071	0.38419	REACTOME CELL CELL COMMUNICATION	selected
CDKN1A	0.0490777	0.495416	REACTOME PI3K AKT SIGNALING IN CANCER	selected
ERBB3	0.000314328	-0.501481	REACTOME PI3K AKT SIGNALING IN CANCER	selected
ICOS	0.0998077	-0.30892	REACTOME PI3K AKT SIGNALING IN CANCER	selected
PDGFB	0.0888466	0.46053	REACTOME PI3K AKT SIGNALING IN CANCER	selected
ADAM9	0.0872864	0.309612	REACTOME DEGRADATION OF THE EXTRACELLULAR MATRIX	selected
ADAMTS5	0.034082	0.347742	REACTOME DEGRADATION OF THE EXTRACELLULAR MATRIX	selected
CAPN5	0.0358086	-0.380779	REACTOME DEGRADATION OF THE EXTRACELLULAR MATRIX	selected
COL14A1	0.0729662	0.672832	REACTOME DEGRADATION OF THE EXTRACELLULAR MATRIX	selected
COL4A1	0.0864763	0.691854	REACTOME DEGRADATION OF THE EXTRACELLULAR MATRIX	selected
COL4A4	0.0271634	0.307477	REACTOME DEGRADATION OF THE EXTRACELLULAR MATRIX	selected
COL9A1	0.00952537	-0.929335	REACTOME DEGRADATION OF THE EXTRACELLULAR MATRIX	selected
CTSG	0.0813406	0.903116	REACTOME DEGRADATION OF THE EXTRACELLULAR MATRIX	selected
MMP9	0.0253307	1.71694	REACTOME DEGRADATION OF THE EXTRACELLULAR MATRIX	selected
TIMP2	0.068557	0.329035	REACTOME DEGRADATION OF THE EXTRACELLULAR MATRIX	selected
TPSAB1	0.0543938	0.829265	REACTOME DEGRADATION OF THE EXTRACELLULAR MATRIX	selected
ADCY4	0.0763165	0.410784	WP CHEMOKINE SIGNALING PATHWAY	selected
ARRB2	0.0968339	0.339406	WP CHEMOKINE SIGNALING PATHWAY	selected
BRAF	0.0379987	0.760371	WP CHEMOKINE SIGNALING PATHWAY	selected
CCR1	0.021333	0.444934	WP CHEMOKINE SIGNALING PATHWAY	selected
GNG7	0.0545731	-0.341799	WP CHEMOKINE SIGNALING PATHWAY	selected
ACACA	0.0228052	0.333797	WP FOCAL ADHESIONPI3KAKTMTORSIGNALING PATHWAY	selected
CDKN1A	0.0490777	0.495416	WP FOCAL ADHESIONPI3KAKTMTORSIGNALING PATHWAY	selected
COL4A1	0.0864763	0.691854	WP FOCAL ADHESIONPI3KAKTMTORSIGNALING PATHWAY	selected
COL4A4	0.0271634	0.307477	WP FOCAL ADHESIONPI3KAKTMTORSIGNALING PATHWAY	selected
COMP	0.0986537	1.3034	WP FOCAL ADHESIONPI3KAKTMTORSIGNALING PATHWAY	selected
EPAS1	0.0283733	0.498533	WP FOCAL ADHESIONPI3KAKTMTORSIGNALING PATHWAY	selected
EPHA2	0.0984551	0.499885	WP FOCAL ADHESIONPI3KAKTMTORSIGNALING PATHWAY	selected
FLT4	0.0528924	0.38488	WP FOCAL ADHESIONPI3KAKTMTORSIGNALING PATHWAY	selected
GNG7	0.0545731	-0.341799	WP FOCAL ADHESIONPI3KAKTMTORSIGNALING PATHWAY	selected
GYS1	0.0516536	0.381513	WP FOCAL ADHESIONPI3KAKTMTORSIGNALING PATHWAY	selected
IGF1R	0.0499704	-0.48115	WP FOCAL ADHESIONPI3KAKTMTORSIGNALING PATHWAY	selected
IL7R	0.0488063	0.388344	WP FOCAL ADHESIONPI3KAKTMTORSIGNALING PATHWAY	selected
ITGA5	0.0571774	0.565769	WP FOCAL ADHESIONPI3KAKTMTORSIGNALING PATHWAY	selected
LAMA4	0.0409203	-0.357012	WP FOCAL ADHESIONPI3KAKTMTORSIGNALING PATHWAY	selected
LAMC3	0.0922275	0.331742	WP FOCAL ADHESIONPI3KAKTMTORSIGNALING PATHWAY	selected
PDGFB	0.0888466	0.46053	WP FOCAL ADHESIONPI3KAKTMTORSIGNALING PATHWAY	selected
PIK3C2B	0.0142437	0.47102	WP FOCAL ADHESIONPI3KAKTMTORSIGNALING PATHWAY	selected
TEK	0.0164938	0.40716	WP FOCAL ADHESIONPI3KAKTMTORSIGNALING PATHWAY	selected
THBS1	0.0897808	0.601341	WP FOCAL ADHESIONPI3KAKTMTORSIGNALING PATHWAY	selected
THBS4	0.0170559	0.961466	WP FOCAL ADHESIONPI3KAKTMTORSIGNALING PATHWAY	selected
VWF	0.0094272	0.964531	WP FOCAL ADHESIONPI3KAKTMTORSIGNALING PATHWAY	selected
ACKR3	0.0564928	0.654281	HALLMARK HYPOXIA	selected
ADM	0.0683785	0.60977	HALLMARK HYPOXIA	selected
CDKN1A	0.0490777	0.495416	HALLMARK HYPOXIA	selected
GAPDHS	0.0517049	-0.75631	HALLMARK HYPOXIA	selected
GCNT2	0.0975022	-0.400045	HALLMARK HYPOXIA	selected
GPC1	0.0835513	0.372067	HALLMARK HYPOXIA	selected
GPI	0.0803084	0.329597	HALLMARK HYPOXIA	selected
GYS1	0.0516536	0.381513	HALLMARK HYPOXIA	selected
ISG20	0.00176645	-0.495756	HALLMARK HYPOXIA	selected
PDGFB	0.0888466	0.46053	HALLMARK HYPOXIA	selected
PLIN2	0.0230669	0.820087	HALLMARK HYPOXIA	selected
SERPINE1	0.0753931	0.622051	HALLMARK HYPOXIA	selected
TGM2	0.0404951	0.51204	HALLMARK HYPOXIA	selected
ATP6V0D2	0.0467599	0.763918	REACTOME SIGNALING BY RECEPTOR TYROSINE KINASES	selected
BRAF	0.0379987	0.760371	REACTOME SIGNALING BY RECEPTOR TYROSINE KINASES	selected
CDH5	0.00918753	0.772556	REACTOME SIGNALING BY RECEPTOR TYROSINE KINASES	selected
COL4A1	0.0864763	0.691854	REACTOME SIGNALING BY RECEPTOR TYROSINE KINASES	selected
COL4A4	0.0271634	0.307477	REACTOME SIGNALING BY RECEPTOR TYROSINE KINASES	selected
COL9A1	0.00952537	-0.929335	REACTOME SIGNALING BY RECEPTOR TYROSINE KINASES	selected
DUSP6	0.0696511	-0.474631	REACTOME SIGNALING BY RECEPTOR TYROSINE KINASES	selected
ERBB3	0.000314328	-0.501481	REACTOME SIGNALING BY RECEPTOR TYROSINE KINASES	selected
FGFBP2	0.0988938	-0.847071	REACTOME SIGNALING BY RECEPTOR TYROSINE KINASES	selected
FGFRL1	0.0733763	-0.501482	REACTOME SIGNALING BY RECEPTOR TYROSINE KINASES	selected
FLT4	0.0528924	0.38488	REACTOME SIGNALING BY RECEPTOR TYROSINE KINASES	selected
HPN	0.0726309	-0.338112	REACTOME SIGNALING BY RECEPTOR TYROSINE KINASES	selected
ID1	0.0454203	0.616189	REACTOME SIGNALING BY RECEPTOR TYROSINE KINASES	selected
ID3	0.0361005	0.551676	REACTOME SIGNALING BY RECEPTOR TYROSINE KINASES	selected
IGF1R	0.0499704	-0.48115	REACTOME SIGNALING BY RECEPTOR TYROSINE KINASES	selected
IGF2	0.00384058	1.03872	REACTOME SIGNALING BY RECEPTOR TYROSINE KINASES	selected
LAMA4	0.0409203	-0.357012	REACTOME SIGNALING BY RECEPTOR TYROSINE KINASES	selected
LAMC3	0.0922275	0.331742	REACTOME SIGNALING BY RECEPTOR TYROSINE KINASES	selected
MEF2C	0.0500219	0.561343	REACTOME SIGNALING BY RECEPTOR TYROSINE KINASES	selected
MMP9	0.0253307	1.71694	REACTOME SIGNALING BY RECEPTOR TYROSINE KINASES	selected
NRP1	0.0471884	0.463217	REACTOME SIGNALING BY RECEPTOR TYROSINE KINASES	selected
PCSK5	0.035282	0.41842	REACTOME SIGNALING BY RECEPTOR TYROSINE KINASES	selected
PDGFB	0.0888466	0.46053	REACTOME SIGNALING BY RECEPTOR TYROSINE KINASES	selected
PTPRU	0.0246332	0.45266	REACTOME SIGNALING BY RECEPTOR TYROSINE KINASES	selected
S100B	0.0147484	-0.738196	REACTOME SIGNALING BY RECEPTOR TYROSINE KINASES	selected
SH2B2	0.0472287	0.359359	REACTOME SIGNALING BY RECEPTOR TYROSINE KINASES	selected
SHB	0.0717079	0.595769	REACTOME SIGNALING BY RECEPTOR TYROSINE KINASES	selected
THBS1	0.0897808	0.601341	REACTOME SIGNALING BY RECEPTOR TYROSINE KINASES	selected
THBS4	0.0170559	0.961466	REACTOME SIGNALING BY RECEPTOR TYROSINE KINASES	selected
ARRB2	0.0968339	0.339406	WP MAPK SIGNALING PATHWAY	selected
BRAF	0.0379987	0.760371	WP MAPK SIGNALING PATHWAY	selected
CACNA1H	0.0332866	0.419521	WP MAPK SIGNALING PATHWAY	selected
DUSP6	0.0696511	-0.474631	WP MAPK SIGNALING PATHWAY	selected
MAP4K4	0.0318244	0.337848	WP MAPK SIGNALING PATHWAY	selected
MEF2C	0.0500219	0.561343	WP MAPK SIGNALING PATHWAY	selected
PDGFB	0.0888466	0.46053	WP MAPK SIGNALING PATHWAY	selected
RASGRP3	0.0111847	0.415825	WP MAPK SIGNALING PATHWAY	selected
TGFB2	0.0402625	0.679004	WP MAPK SIGNALING PATHWAY	selected
ADCY4	0.0763165	0.410784	KEGG CHEMOKINE SIGNALING PATHWAY	selected
ARRB2	0.0968339	0.339406	KEGG CHEMOKINE SIGNALING PATHWAY	selected
BRAF	0.0379987	0.760371	KEGG CHEMOKINE SIGNALING PATHWAY	selected
CCL14	0.0462531	1.46965	KEGG CHEMOKINE SIGNALING PATHWAY	selected
CCL18	0.0704193	1.72577	KEGG CHEMOKINE SIGNALING PATHWAY	selected
CCL23	0.0565531	0.355501	KEGG CHEMOKINE SIGNALING PATHWAY	selected
CCR1	0.021333	0.444934	KEGG CHEMOKINE SIGNALING PATHWAY	selected
GNG7	0.0545731	-0.341799	KEGG CHEMOKINE SIGNALING PATHWAY	selected
CNTF	0.0938099	-0.597157	KEGG JAK STAT SIGNALING PATHWAY	selected
IL7R	0.0488063	0.388344	KEGG JAK STAT SIGNALING PATHWAY	selected
CCL14	0.0462531	1.46965	KEGG CYTOKINE CYTOKINE RECEPTOR INTERACTION	selected
CCL18	0.0704193	1.72577	KEGG CYTOKINE CYTOKINE RECEPTOR INTERACTION	selected
CCL23	0.0565531	0.355501	KEGG CYTOKINE CYTOKINE RECEPTOR INTERACTION	selected
CCR1	0.021333	0.444934	KEGG CYTOKINE CYTOKINE RECEPTOR INTERACTION	selected
CNTF	0.0938099	-0.597157	KEGG CYTOKINE CYTOKINE RECEPTOR INTERACTION	selected
FLT4	0.0528924	0.38488	KEGG CYTOKINE CYTOKINE RECEPTOR INTERACTION	selected
IL7R	0.0488063	0.388344	KEGG CYTOKINE CYTOKINE RECEPTOR INTERACTION	selected
INHBB	0.0144495	0.624086	KEGG CYTOKINE CYTOKINE RECEPTOR INTERACTION	selected
PDGFB	0.0888466	0.46053	KEGG CYTOKINE CYTOKINE RECEPTOR INTERACTION	selected
TGFB2	0.0402625	0.679004	KEGG CYTOKINE CYTOKINE RECEPTOR INTERACTION	selected
AGT	0.09294	0.394806	WP IL6 SIGNALING PATHWAY	selected
BRAF	0.0379987	0.760371	WP MAPK CASCADE	selected
AACS	0.231457	0.229111	REACTOME METABOLISM OF LIPIDS
ABCA1	0.817327	0.0456378	REACTOME METABOLISM OF LIPIDS
ABCB11	0.482321	0.0102857	REACTOME METABOLISM OF LIPIDS
ABCB4	0.255392	-0.394114	REACTOME METABOLISM OF LIPIDS
ABCC1	0.0936782	0.277419	REACTOME METABOLISM OF LIPIDS
ABCC3	0.157494	0.424632	REACTOME METABOLISM OF LIPIDS
ABCD1	0.75526	0.0878975	REACTOME METABOLISM OF LIPIDS
ABHD3	0.496227	-0.101205	REACTOME METABOLISM OF LIPIDS
ABHD4	0.808204	0.0448767	REACTOME METABOLISM OF LIPIDS
ABHD5	0.61173	0.102627	REACTOME METABOLISM OF LIPIDS
ACAA1	0.741129	-0.0383505	REACTOME METABOLISM OF LIPIDS
ACAA2	0.982173	-0.00301671	REACTOME METABOLISM OF LIPIDS
ACACB	0.124264	0.288898	REACTOME METABOLISM OF LIPIDS
ACAD10	0.39684	-0.075135	REACTOME METABOLISM OF LIPIDS
ACAD11	0.520395	-0.136238	REACTOME METABOLISM OF LIPIDS
ACADL	0.440249	0.0447163	REACTOME METABOLISM OF LIPIDS
ACADM	0.631812	0.100483	REACTOME METABOLISM OF LIPIDS
ACADS	0.455396	0.138403	REACTOME METABOLISM OF LIPIDS
ACADVL	0.894448	-0.0151229	REACTOME METABOLISM OF LIPIDS
ACAT1	0.43029	0.0967615	REACTOME METABOLISM OF LIPIDS
ACAT2	0.711723	0.0538728	REACTOME METABOLISM OF LIPIDS
ACBD4	0.510369	-0.0756041	REACTOME METABOLISM OF LIPIDS
ACBD5	0.476467	0.10467	REACTOME METABOLISM OF LIPIDS
ACBD6	0.312762	-0.0632934	REACTOME METABOLISM OF LIPIDS
ACBD7	0.523823	0.0637702	REACTOME METABOLISM OF LIPIDS
ACER1	0.827484	0.15239	REACTOME METABOLISM OF LIPIDS
ACER2	0.0426095	0.151746	REACTOME METABOLISM OF LIPIDS
ACER3	0.362558	-0.145911	REACTOME METABOLISM OF LIPIDS
ACHE	0.335655	0.19408	REACTOME METABOLISM OF LIPIDS
ACLY	0.13019	0.193959	REACTOME METABOLISM OF LIPIDS
ACOT1	0.390399	0.128152	REACTOME METABOLISM OF LIPIDS
ACOT12	0.469511	-0.00990965	REACTOME METABOLISM OF LIPIDS
ACOT13	0.46148	0.102846	REACTOME METABOLISM OF LIPIDS
ACOT2	0.584304	0.0815934	REACTOME METABOLISM OF LIPIDS
ACOT4	0.795436	0.0549522	REACTOME METABOLISM OF LIPIDS
ACOT6	0.636964	0.0181396	REACTOME METABOLISM OF LIPIDS
ACOT7	0.360398	-0.147185	REACTOME METABOLISM OF LIPIDS
ACOT8	0.940918	0.0113321	REACTOME METABOLISM OF LIPIDS
ACOT9	0.483586	-0.0915984	REACTOME METABOLISM OF LIPIDS
ACOX1	0.0646961	0.200201	REACTOME METABOLISM OF LIPIDS
ACOX2	0.27994	-0.212897	REACTOME METABOLISM OF LIPIDS
ACOX3	0.759541	-0.0446801	REACTOME METABOLISM OF LIPIDS
ACOXL	0.586476	-0.0358051	REACTOME METABOLISM OF LIPIDS
ACSBG1	0.703694	0.0776205	REACTOME METABOLISM OF LIPIDS
ACSBG2	0.199639	-0.00903297	REACTOME METABOLISM OF LIPIDS
ACSF2	0.670492	0.121808	REACTOME METABOLISM OF LIPIDS
ACSF3	0.942103	-0.00747298	REACTOME METABOLISM OF LIPIDS
ACSL1	0.927507	0.0112493	REACTOME METABOLISM OF LIPIDS
ACSL3	0.760969	0.10983	REACTOME METABOLISM OF LIPIDS
ACSL4	0.583125	-0.115133	REACTOME METABOLISM OF LIPIDS
ACSL5	0.732566	-0.0533869	REACTOME METABOLISM OF LIPIDS
ACSL6	0.373628	0.0381111	REACTOME METABOLISM OF LIPIDS
ACSM3	0.461006	-0.124896	REACTOME METABOLISM OF LIPIDS
AGK	0.978087	0.00621414	REACTOME METABOLISM OF LIPIDS
AGMO	0.385084	0.264848	REACTOME METABOLISM OF LIPIDS
AGPAT1	0.823826	-0.0290024	REACTOME METABOLISM OF LIPIDS
AGPAT2	0.807312	-0.0505403	REACTOME METABOLISM OF LIPIDS
AGPAT3	0.864947	0.0299028	REACTOME METABOLISM OF LIPIDS
AGPAT4	0.435726	0.103595	REACTOME METABOLISM OF LIPIDS
AGPAT5	0.592227	-0.0840336	REACTOME METABOLISM OF LIPIDS
AGPS	0.784341	0.0651305	REACTOME METABOLISM OF LIPIDS
AHR	0.569485	0.0899576	REACTOME METABOLISM OF LIPIDS
AHRR	0.0910852	-0.294345	REACTOME METABOLISM OF LIPIDS
AKR1B1	0.147319	0.239944	REACTOME METABOLISM OF LIPIDS
AKR1B15	0.947087	0.0107089	REACTOME METABOLISM OF LIPIDS
AKR1C1	0.347123	0.261753	REACTOME METABOLISM OF LIPIDS
AKR1C3	0.162478	0.384158	REACTOME METABOLISM OF LIPIDS
AKR1C4	0.231286	-0.00663585	REACTOME METABOLISM OF LIPIDS
AKR1D1	0.364516	0.264195	REACTOME METABOLISM OF LIPIDS
ALAS1	0.602148	0.0695234	REACTOME METABOLISM OF LIPIDS
ALB	0.366331	0.0261206	REACTOME METABOLISM OF LIPIDS
ALDH3A2	0.90703	-0.0250337	REACTOME METABOLISM OF LIPIDS
ALDH3B1	0.341437	0.295994	REACTOME METABOLISM OF LIPIDS
ALDH3B2	0.940743	0.0544632	REACTOME METABOLISM OF LIPIDS
ALOX12	0.501613	0.18503	REACTOME METABOLISM OF LIPIDS
ALOX12B	0.812882	0.15881	REACTOME METABOLISM OF LIPIDS
ALOX15	0.677343	-0.0757519	REACTOME METABOLISM OF LIPIDS
ALOX15B	0.36294	0.289869	REACTOME METABOLISM OF LIPIDS
ALOX5	0.32827	0.300663	REACTOME METABOLISM OF LIPIDS
ALOX5AP	0.387767	0.32967	REACTOME METABOLISM OF LIPIDS
ALOXE3	0.765996	0.15457	REACTOME METABOLISM OF LIPIDS
ALPI	0.236618	-0.00343714	REACTOME METABOLISM OF LIPIDS
AMACR	0.690436	-0.0813816	REACTOME METABOLISM OF LIPIDS
ANGPTL4	0.172446	0.678055	REACTOME METABOLISM OF LIPIDS
ANKRD1	0.308007	0.607025	REACTOME METABOLISM OF LIPIDS
APOA1	0.791475	0.0176555	REACTOME METABOLISM OF LIPIDS
APOA2	0.258266	0.119036	REACTOME METABOLISM OF LIPIDS
APOA5	0.400582	-0.00700645	REACTOME METABOLISM OF LIPIDS
ARF1	0.530003	0.0480033	REACTOME METABOLISM OF LIPIDS
ARF3	0.443377	0.116083	REACTOME METABOLISM OF LIPIDS
ARNT	0.324164	0.0976691	REACTOME METABOLISM OF LIPIDS
ARNT2	0.944713	0.0204557	REACTOME METABOLISM OF LIPIDS
ARNTL	0.581482	0.0567093	REACTOME METABOLISM OF LIPIDS
ARSA	0.300917	-0.208053	REACTOME METABOLISM OF LIPIDS
ARSB	0.0954043	0.255362	REACTOME METABOLISM OF LIPIDS
ARSD	0.525073	-0.132158	REACTOME METABOLISM OF LIPIDS
ARSF	0.522427	0.170641	REACTOME METABOLISM OF LIPIDS
ARSG	0.140896	-0.224811	REACTOME METABOLISM OF LIPIDS
ARSH	0.506062	-0.0122813	REACTOME METABOLISM OF LIPIDS
ARSI	0.6123	0.10381	REACTOME METABOLISM OF LIPIDS
ARSJ	0.872462	0.0121188	REACTOME METABOLISM OF LIPIDS
ARSK	0.822154	-0.0295346	REACTOME METABOLISM OF LIPIDS
ARV1	0.129285	-0.185467	REACTOME METABOLISM OF LIPIDS
ASAH1	0.248752	0.226292	REACTOME METABOLISM OF LIPIDS
ASAH2	0.0325707	0.0484183	REACTOME METABOLISM OF LIPIDS
AWAT1	0.172527	-0.181726	REACTOME METABOLISM OF LIPIDS
AWAT2	0.179734	-0.226201	REACTOME METABOLISM OF LIPIDS
B3GALNT1	0.498681	-0.0970788	REACTOME METABOLISM OF LIPIDS
B4GALNT1	0.848866	0.0418385	REACTOME METABOLISM OF LIPIDS
BAAT	0.260559	0.746831	REACTOME METABOLISM OF LIPIDS
BCHE	0.839898	0.0704912	REACTOME METABOLISM OF LIPIDS
BDH1	0.368879	0.269839	REACTOME METABOLISM OF LIPIDS
BDH2	0.776574	-0.0471871	REACTOME METABOLISM OF LIPIDS
BMX	0.388222	0.31279	REACTOME METABOLISM OF LIPIDS
CARM1	0.0556887	0.233729	REACTOME METABOLISM OF LIPIDS
CAV1	0.57018	0.11324	REACTOME METABOLISM OF LIPIDS
CBR1	0.668326	-0.0638777	REACTOME METABOLISM OF LIPIDS
CBR4	0.436338	-0.124319	REACTOME METABOLISM OF LIPIDS
CCNC	0.219454	-0.198865	REACTOME METABOLISM OF LIPIDS
CDIPT	0.537882	-0.121621	REACTOME METABOLISM OF LIPIDS
CDK19	0.425771	-0.128852	REACTOME METABOLISM OF LIPIDS
CDK8	0.61448	0.0749928	REACTOME METABOLISM OF LIPIDS
CDS1	0.750924	-0.0727213	REACTOME METABOLISM OF LIPIDS
CDS2	0.0503244	0.242057	REACTOME METABOLISM OF LIPIDS
CEPT1	0.696101	0.0433549	REACTOME METABOLISM OF LIPIDS
CERK	0.944471	0.00749755	REACTOME METABOLISM OF LIPIDS
CERS1	0.353227	-0.177058	REACTOME METABOLISM OF LIPIDS
CERS2	0.497057	-0.0672462	REACTOME METABOLISM OF LIPIDS
CERS3	0.949776	0.0398661	REACTOME METABOLISM OF LIPIDS
CERS4	0.470526	0.324852	REACTOME METABOLISM OF LIPIDS
CERS5	0.147766	-0.136344	REACTOME METABOLISM OF LIPIDS
CERS6	0.543303	0.0951627	REACTOME METABOLISM OF LIPIDS
CGA	0.378772	-0.0625829	REACTOME METABOLISM OF LIPIDS
CH25H	0.316937	0.232346	REACTOME METABOLISM OF LIPIDS
CHAT	0.769694	-0.00195543	REACTOME METABOLISM OF LIPIDS
CHD9	0.908698	0.0144359	REACTOME METABOLISM OF LIPIDS
CHKA	0.142659	-0.302961	REACTOME METABOLISM OF LIPIDS
CHPT1	0.428053	-0.164717	REACTOME METABOLISM OF LIPIDS
CIDEA	0.777389	0.157613	REACTOME METABOLISM OF LIPIDS
CIDEC	0.179129	0.328123	REACTOME METABOLISM OF LIPIDS
CLOCK	0.5872	-0.0722041	REACTOME METABOLISM OF LIPIDS
CPNE1	0.837024	0.0310423	REACTOME METABOLISM OF LIPIDS
CPNE3	0.736112	0.041956	REACTOME METABOLISM OF LIPIDS
CPNE6	0.124758	-0.075142	REACTOME METABOLISM OF LIPIDS
CPNE7	0.606702	-0.158686	REACTOME METABOLISM OF LIPIDS
CPT1A	0.824113	0.0419181	REACTOME METABOLISM OF LIPIDS
CPT1B	0.214898	-0.3638	REACTOME METABOLISM OF LIPIDS
CPT2	0.610164	0.0473289	REACTOME METABOLISM OF LIPIDS
CRAT	0.112081	0.310344	REACTOME METABOLISM OF LIPIDS
CREBBP	0.420603	0.181982	REACTOME METABOLISM OF LIPIDS
CRLS1	0.254628	-0.0761447	REACTOME METABOLISM OF LIPIDS
CROT	0.747617	-0.0463516	REACTOME METABOLISM OF LIPIDS
CSNK1G2	0.496902	-0.0623813	REACTOME METABOLISM OF LIPIDS
CSNK2A1	0.334185	0.0975157	REACTOME METABOLISM OF LIPIDS
CSNK2A2	0.337441	0.206871	REACTOME METABOLISM OF LIPIDS
CSNK2B	0.317539	0.159336	REACTOME METABOLISM OF LIPIDS
CTSA	0.518182	0.125702	REACTOME METABOLISM OF LIPIDS
CUBN	0.521688	0.0749643	REACTOME METABOLISM OF LIPIDS
CYP11A1	0.742517	0.0289784	REACTOME METABOLISM OF LIPIDS
CYP11B1	0.175781	-0.00411601	REACTOME METABOLISM OF LIPIDS
CYP11B2		0	REACTOME METABOLISM OF LIPIDS
CYP17A1	0.561453	0.0201555	REACTOME METABOLISM OF LIPIDS
CYP1A1	0.617503	-0.124307	REACTOME METABOLISM OF LIPIDS
CYP1A2	0.91575	0.000754691	REACTOME METABOLISM OF LIPIDS
CYP1B1	0.143582	0.245608	REACTOME METABOLISM OF LIPIDS
CYP21A2	0.967942	-0.00019729	REACTOME METABOLISM OF LIPIDS
CYP24A1	0.275931	-0.293799	REACTOME METABOLISM OF LIPIDS
CYP27A1	0.542153	0.133424	REACTOME METABOLISM OF LIPIDS
CYP27B1	0.786338	0.0244304	REACTOME METABOLISM OF LIPIDS
CYP2C19	0.295681	-0.0508742	REACTOME METABOLISM OF LIPIDS
CYP2C8	0.47253	-0.018845	REACTOME METABOLISM OF LIPIDS
CYP2C9	0.46116	-0.0666195	REACTOME METABOLISM OF LIPIDS
CYP2D6	0.115923	-0.227547	REACTOME METABOLISM OF LIPIDS
CYP2E1	0.714022	0.0637233	REACTOME METABOLISM OF LIPIDS
CYP2J2	0.959574	-0.0124511	REACTOME METABOLISM OF LIPIDS
CYP2U1	0.401946	-0.154604	REACTOME METABOLISM OF LIPIDS
CYP3A4	0.553911	-0.0254969	REACTOME METABOLISM OF LIPIDS
CYP46A1	0.254771	0.0558921	REACTOME METABOLISM OF LIPIDS
CYP4A11	0.603242	0.00683362	REACTOME METABOLISM OF LIPIDS
CYP4A22	0.974326	0.000239432	REACTOME METABOLISM OF LIPIDS
CYP4B1	0.981854	0.00900019	REACTOME METABOLISM OF LIPIDS
CYP4F11	0.911675	-0.010848	REACTOME METABOLISM OF LIPIDS
CYP4F2	0.592268	0.0921795	REACTOME METABOLISM OF LIPIDS
CYP4F22	0.738825	0.229191	REACTOME METABOLISM OF LIPIDS
CYP4F3	0.932598	0.00799237	REACTOME METABOLISM OF LIPIDS
CYP4F8	0.145754	-0.0288177	REACTOME METABOLISM OF LIPIDS
CYP51A1	0.552403	0.0870377	REACTOME METABOLISM OF LIPIDS
CYP7A1	0.23806	-0.152161	REACTOME METABOLISM OF LIPIDS
CYP8B1	0.233359	0.0233845	REACTOME METABOLISM OF LIPIDS
DBI	0.521607	0.163461	REACTOME METABOLISM OF LIPIDS
DDHD1	0.528736	-0.0568007	REACTOME METABOLISM OF LIPIDS
DDHD2	0.236318	-0.152513	REACTOME METABOLISM OF LIPIDS
DECR1	0.449478	0.0452023	REACTOME METABOLISM OF LIPIDS
DECR2	0.831014	0.0209241	REACTOME METABOLISM OF LIPIDS
DEGS1	0.752064	0.0671907	REACTOME METABOLISM OF LIPIDS
DEGS2	0.796491	0.159954	REACTOME METABOLISM OF LIPIDS
DGAT1	0.445857	0.119909	REACTOME METABOLISM OF LIPIDS
DGAT2	0.955083	0.0304919	REACTOME METABOLISM OF LIPIDS
DGAT2L6	0.496502	-0.137669	REACTOME METABOLISM OF LIPIDS
DHCR24	0.399215	0.388526	REACTOME METABOLISM OF LIPIDS
DHCR7	0.564113	0.218808	REACTOME METABOLISM OF LIPIDS
DHRS7B	0.708322	0.045129	REACTOME METABOLISM OF LIPIDS
DPEP1	0.631961	0.0896699	REACTOME METABOLISM OF LIPIDS
DPEP2	0.158569	0.354375	REACTOME METABOLISM OF LIPIDS
DPEP3	0.809587	0.00777436	REACTOME METABOLISM OF LIPIDS
EBP	0.975506	-0.00526319	REACTOME METABOLISM OF LIPIDS
ECHS1	0.89953	0.0145865	REACTOME METABOLISM OF LIPIDS
ECI1	0.969814	-0.00616506	REACTOME METABOLISM OF LIPIDS
ECI2	0.324695	0.150794	REACTOME METABOLISM OF LIPIDS
EHHADH	0.919729	-0.0125284	REACTOME METABOLISM OF LIPIDS
ELOVL1	0.235438	0.187485	REACTOME METABOLISM OF LIPIDS
ELOVL2	0.774013	0.109196	REACTOME METABOLISM OF LIPIDS
ELOVL3	0.366515	-0.244685	REACTOME METABOLISM OF LIPIDS
ELOVL4	0.75352	-0.138076	REACTOME METABOLISM OF LIPIDS
ELOVL5	0.394877	0.181761	REACTOME METABOLISM OF LIPIDS
ELOVL6	0.24985	-0.240606	REACTOME METABOLISM OF LIPIDS
ELOVL7	0.865491	0.0705816	REACTOME METABOLISM OF LIPIDS
ENPP6	0.602494	-0.0225117	REACTOME METABOLISM OF LIPIDS
ENPP7	0.372274	-0.00763771	REACTOME METABOLISM OF LIPIDS
EP300	0.553477	0.142557	REACTOME METABOLISM OF LIPIDS
EPHX2	0.984212	-0.00443635	REACTOME METABOLISM OF LIPIDS
ESRRA	0.755341	0.0305337	REACTOME METABOLISM OF LIPIDS
ESYT1	0.93548	0.0126616	REACTOME METABOLISM OF LIPIDS
ESYT2	0.806681	0.032935	REACTOME METABOLISM OF LIPIDS
ESYT3	0.61367	0.128173	REACTOME METABOLISM OF LIPIDS
ETNK1	0.289719	-0.232084	REACTOME METABOLISM OF LIPIDS
ETNK2	0.765605	-0.0536281	REACTOME METABOLISM OF LIPIDS
ETNPPL	0.414278	0.0959549	REACTOME METABOLISM OF LIPIDS
FA2H	0.540938	-0.14179	REACTOME METABOLISM OF LIPIDS
FAAH	0.562839	-0.15466	REACTOME METABOLISM OF LIPIDS
FAAH2	0.924413	-0.0294305	REACTOME METABOLISM OF LIPIDS
FABP1	0.052652	-0.0523022	REACTOME METABOLISM OF LIPIDS
FABP12	0.310328	0.0105994	REACTOME METABOLISM OF LIPIDS
FABP2	0.0790533	0.00524118	REACTOME METABOLISM OF LIPIDS
FABP5	0.275754	0.51422	REACTOME METABOLISM OF LIPIDS
FABP6	0.745087	0.0290283	REACTOME METABOLISM OF LIPIDS
FABP7	0.141646	-0.802136	REACTOME METABOLISM OF LIPIDS
FABP9	0.311182	-0.36505	REACTOME METABOLISM OF LIPIDS
FADS1	0.951478	-0.0131821	REACTOME METABOLISM OF LIPIDS
FADS2	0.893268	0.0449905	REACTOME METABOLISM OF LIPIDS
FAM120B	0.168702	-0.16613	REACTOME METABOLISM OF LIPIDS
FAR1	0.881791	-0.0237649	REACTOME METABOLISM OF LIPIDS
FAR2	0.109081	-0.488544	REACTOME METABOLISM OF LIPIDS
FASN	0.13275	0.438717	REACTOME METABOLISM OF LIPIDS
FDFT1	0.693309	-0.0439965	REACTOME METABOLISM OF LIPIDS
FDPS	0.505408	0.072393	REACTOME METABOLISM OF LIPIDS
FDX1	0.957102	0.00512293	REACTOME METABOLISM OF LIPIDS
FDXR	0.5225	0.121822	REACTOME METABOLISM OF LIPIDS
FIG4	0.326989	-0.0982609	REACTOME METABOLISM OF LIPIDS
FITM1	0.719555	0.0840525	REACTOME METABOLISM OF LIPIDS
FITM2	0.40403	0.101089	REACTOME METABOLISM OF LIPIDS
G0S2	0.856199	0.0554775	REACTOME METABOLISM OF LIPIDS
GALC	0.124641	-0.276863	REACTOME METABOLISM OF LIPIDS
GBA	0.781785	0.0533833	REACTOME METABOLISM OF LIPIDS
GBA2	0.994778	-0.000679444	REACTOME METABOLISM OF LIPIDS
GC		0	REACTOME METABOLISM OF LIPIDS
GDE1	0.101484	-0.212505	REACTOME METABOLISM OF LIPIDS
GDPD1	0.293963	-0.193907	REACTOME METABOLISM OF LIPIDS
GDPD3	0.337184	0.437768	REACTOME METABOLISM OF LIPIDS
GDPD5	0.307474	0.24298	REACTOME METABOLISM OF LIPIDS
GGPS1	0.490049	-0.0671503	REACTOME METABOLISM OF LIPIDS
GGT5	0.11019	0.496538	REACTOME METABOLISM OF LIPIDS
GK	0.226652	-0.231371	REACTOME METABOLISM OF LIPIDS
GK2	0.201934	-0.00715639	REACTOME METABOLISM OF LIPIDS
GK3P	0.38317	0.030022	REACTOME METABOLISM OF LIPIDS
GLA	0.771983	0.036786	REACTOME METABOLISM OF LIPIDS
GLB1	0.884708	-0.0145467	REACTOME METABOLISM OF LIPIDS
GLB1L	0.649243	-0.0590963	REACTOME METABOLISM OF LIPIDS
GLIPR1	0.118563	0.288353	REACTOME METABOLISM OF LIPIDS
GLTP	0.617006	0.217032	REACTOME METABOLISM OF LIPIDS
GM2A	0.776423	0.0743195	REACTOME METABOLISM OF LIPIDS
GNPAT	0.519094	-0.0804002	REACTOME METABOLISM OF LIPIDS
GPAM	0.329922	0.157856	REACTOME METABOLISM OF LIPIDS
GPAT2	0.464346	0.0822567	REACTOME METABOLISM OF LIPIDS
GPCPD1	0.876681	-0.0222089	REACTOME METABOLISM OF LIPIDS
GPD1	0.212549	0.275241	REACTOME METABOLISM OF LIPIDS
GPD1L	0.614338	-0.0719298	REACTOME METABOLISM OF LIPIDS
GPD2	0.830044	0.0367313	REACTOME METABOLISM OF LIPIDS
GPS2	0.439486	0.0830768	REACTOME METABOLISM OF LIPIDS
GPX1	0.573656	0.101588	REACTOME METABOLISM OF LIPIDS
GPX2	0.853027	-0.138874	REACTOME METABOLISM OF LIPIDS
GPX4	0.241669	0.222776	REACTOME METABOLISM OF LIPIDS
GRHL1	0.862939	0.0858592	REACTOME METABOLISM OF LIPIDS
GSTM4	0.116545	0.307023	REACTOME METABOLISM OF LIPIDS
HACL1	0.8207	-0.0272971	REACTOME METABOLISM OF LIPIDS
HADH	0.846091	0.0180978	REACTOME METABOLISM OF LIPIDS
HADHA	0.0324847	0.282613	REACTOME METABOLISM OF LIPIDS
HADHB	0.234067	0.157787	REACTOME METABOLISM OF LIPIDS
HAO2	0.421796	0.138271	REACTOME METABOLISM OF LIPIDS
HDAC3	0.554874	-0.0534736	REACTOME METABOLISM OF LIPIDS
HELZ2	0.862035	-0.0447429	REACTOME METABOLISM OF LIPIDS
HEXA	0.290437	-0.114943	REACTOME METABOLISM OF LIPIDS
HEXB	0.739769	-0.0398099	REACTOME METABOLISM OF LIPIDS
HILPDA	0.173239	0.238346	REACTOME METABOLISM OF LIPIDS
HMGCL	0.0948314	0.150499	REACTOME METABOLISM OF LIPIDS
HMGCLL1	0.13163	0.0413236	REACTOME METABOLISM OF LIPIDS
HMGCR	0.531399	0.100475	REACTOME METABOLISM OF LIPIDS
HMGCS1	0.121552	0.271159	REACTOME METABOLISM OF LIPIDS
HMGCS2	0.478751	-0.0714186	REACTOME METABOLISM OF LIPIDS
HPGD	0.632349	0.245177	REACTOME METABOLISM OF LIPIDS
HPGDS	0.0947176	0.26296	REACTOME METABOLISM OF LIPIDS
HSD11B1	0.628848	0.119373	REACTOME METABOLISM OF LIPIDS
HSD17B1	0.542243	0.09179	REACTOME METABOLISM OF LIPIDS
HSD17B11	0.458203	-0.117992	REACTOME METABOLISM OF LIPIDS
HSD17B12	0.370442	-0.131954	REACTOME METABOLISM OF LIPIDS
HSD17B13	0.678293	-0.0236157	REACTOME METABOLISM OF LIPIDS
HSD17B14	0.234163	0.250176	REACTOME METABOLISM OF LIPIDS
HSD17B2	0.736859	-0.0706121	REACTOME METABOLISM OF LIPIDS
HSD17B3	0.54299	-0.0679857	REACTOME METABOLISM OF LIPIDS
HSD17B4	0.19886	0.144581	REACTOME METABOLISM OF LIPIDS
HSD17B7	0.545428	-0.0930025	REACTOME METABOLISM OF LIPIDS
HSD17B8	0.749287	0.0462168	REACTOME METABOLISM OF LIPIDS
HSD3B1	0.614449	-0.033597	REACTOME METABOLISM OF LIPIDS
HSD3B2	0.717017	-0.00389995	REACTOME METABOLISM OF LIPIDS
HSD3B7	0.704495	0.0693697	REACTOME METABOLISM OF LIPIDS
IDI1	0.38852	-0.156593	REACTOME METABOLISM OF LIPIDS
IDI2	0.360831	-0.122839	REACTOME METABOLISM OF LIPIDS
INPP4A	0.907987	0.0114437	REACTOME METABOLISM OF LIPIDS
INPP4B	0.697654	-0.0833421	REACTOME METABOLISM OF LIPIDS
INPP5D	0.273749	0.263096	REACTOME METABOLISM OF LIPIDS
INPP5E	0.968257	0.00427645	REACTOME METABOLISM OF LIPIDS
INPP5F	0.139148	-0.407266	REACTOME METABOLISM OF LIPIDS
INPP5J	0.349902	-0.114209	REACTOME METABOLISM OF LIPIDS
INPP5K	0.618119	0.0975578	REACTOME METABOLISM OF LIPIDS
INPPL1	0.687203	-0.0473772	REACTOME METABOLISM OF LIPIDS
INSIG1	0.0712207	0.227142	REACTOME METABOLISM OF LIPIDS
INSIG2	0.078671	0.228817	REACTOME METABOLISM OF LIPIDS
KDSR	0.206904	-0.0949464	REACTOME METABOLISM OF LIPIDS
KPNB1	0.519909	0.0941815	REACTOME METABOLISM OF LIPIDS
LBR	0.371541	0.137448	REACTOME METABOLISM OF LIPIDS
LCLAT1	0.340674	0.131949	REACTOME METABOLISM OF LIPIDS
LGMN	0.161482	0.348272	REACTOME METABOLISM OF LIPIDS
LHB	0.487784	-0.0684738	REACTOME METABOLISM OF LIPIDS
LIPE	0.39848	0.143947	REACTOME METABOLISM OF LIPIDS
LIPH	0.460012	-0.0994681	REACTOME METABOLISM OF LIPIDS
LIPI	0.0614071	0.00922324	REACTOME METABOLISM OF LIPIDS
LPCAT1	0.0206942	0.205928	REACTOME METABOLISM OF LIPIDS
LPCAT2	0.165351	-0.30405	REACTOME METABOLISM OF LIPIDS
LPCAT3	0.36132	0.221505	REACTOME METABOLISM OF LIPIDS
LPCAT4	0.46388	0.0702614	REACTOME METABOLISM OF LIPIDS
LPGAT1	0.918591	0.0200512	REACTOME METABOLISM OF LIPIDS
LPIN1	0.552523	-0.099252	REACTOME METABOLISM OF LIPIDS
LPIN2	0.239297	-0.132944	REACTOME METABOLISM OF LIPIDS
LPIN3	0.31606	-0.249159	REACTOME METABOLISM OF LIPIDS
LRP2	0.150251	-0.29796	REACTOME METABOLISM OF LIPIDS
LSS	0.22204	0.292146	REACTOME METABOLISM OF LIPIDS
LTA4H	0.52382	0.0913422	REACTOME METABOLISM OF LIPIDS
LTC4S	0.48225	0.229395	REACTOME METABOLISM OF LIPIDS
MAPKAPK2	0.78655	-0.0335003	REACTOME METABOLISM OF LIPIDS
MBOAT2	0.341728	0.218119	REACTOME METABOLISM OF LIPIDS
MBOAT7	0.276871	0.174521	REACTOME METABOLISM OF LIPIDS
MBTPS1	0.0501682	-0.187966	REACTOME METABOLISM OF LIPIDS
MBTPS2	0.378947	-0.123602	REACTOME METABOLISM OF LIPIDS
MCAT	0.79387	-0.029671	REACTOME METABOLISM OF LIPIDS
MCEE	0.313556	0.133717	REACTOME METABOLISM OF LIPIDS
ME1	0.432087	0.185385	REACTOME METABOLISM OF LIPIDS
MECR	0.502533	0.0743755	REACTOME METABOLISM OF LIPIDS
MED1	0.774005	0.0454878	REACTOME METABOLISM OF LIPIDS
MED10	0.46048	-0.0531341	REACTOME METABOLISM OF LIPIDS
MED11	0.357482	-0.147549	REACTOME METABOLISM OF LIPIDS
MED12	0.6048	0.108948	REACTOME METABOLISM OF LIPIDS
MED13	0.282197	0.141588	REACTOME METABOLISM OF LIPIDS
MED13L	0.210199	0.209451	REACTOME METABOLISM OF LIPIDS
MED14	0.92236	-0.0116383	REACTOME METABOLISM OF LIPIDS
MED15	0.382765	0.160111	REACTOME METABOLISM OF LIPIDS
MED16	0.404405	0.155377	REACTOME METABOLISM OF LIPIDS
MED17	0.373113	-0.087285	REACTOME METABOLISM OF LIPIDS
MED18	0.998716	-0.000153963	REACTOME METABOLISM OF LIPIDS
MED19	0.172237	-0.0996269	REACTOME METABOLISM OF LIPIDS
MED20	0.340333	-0.0606031	REACTOME METABOLISM OF LIPIDS
MED21	0.845039	0.0225931	REACTOME METABOLISM OF LIPIDS
MED22	0.877735	-0.0189188	REACTOME METABOLISM OF LIPIDS
MED23	0.219309	-0.21357	REACTOME METABOLISM OF LIPIDS
MED24	0.140128	0.179937	REACTOME METABOLISM OF LIPIDS
MED26	0.130217	0.0517142	REACTOME METABOLISM OF LIPIDS
MED27	0.199725	-0.144033	REACTOME METABOLISM OF LIPIDS
MED28	0.62087	-0.060313	REACTOME METABOLISM OF LIPIDS
MED29	0.992116	0.000783924	REACTOME METABOLISM OF LIPIDS
MED30	0.864392	0.0164285	REACTOME METABOLISM OF LIPIDS
MED31	0.142881	-0.156887	REACTOME METABOLISM OF LIPIDS
MED4	0.313119	-0.133428	REACTOME METABOLISM OF LIPIDS
MED6	0.731693	-0.0361923	REACTOME METABOLISM OF LIPIDS
MED7	0.311046	-0.108054	REACTOME METABOLISM OF LIPIDS
MED8	0.326027	0.0750906	REACTOME METABOLISM OF LIPIDS
MED9	0.96301	-0.00370181	REACTOME METABOLISM OF LIPIDS
MFSD2A	0.284104	0.210432	REACTOME METABOLISM OF LIPIDS
MGLL	0.23329	0.407784	REACTOME METABOLISM OF LIPIDS
MID1IP1	0.885853	0.0353949	REACTOME METABOLISM OF LIPIDS
MLYCD	0.245808	-0.115779	REACTOME METABOLISM OF LIPIDS
MMAA	0.344129	-0.0883273	REACTOME METABOLISM OF LIPIDS
MOGAT1	0.987637	-0.000218609	REACTOME METABOLISM OF LIPIDS
MOGAT2	0.266755	-0.0427304	REACTOME METABOLISM OF LIPIDS
MOGAT3	0.518705	0.00544774	REACTOME METABOLISM OF LIPIDS
MORC2	0.898176	0.0202865	REACTOME METABOLISM OF LIPIDS
MSMO1	0.470722	0.158918	REACTOME METABOLISM OF LIPIDS
MTF1	0.259771	0.110332	REACTOME METABOLISM OF LIPIDS
MTM1	0.883314	-0.0209108	REACTOME METABOLISM OF LIPIDS
MTMR1	0.216858	-0.126372	REACTOME METABOLISM OF LIPIDS
MTMR10	0.122296	-0.202161	REACTOME METABOLISM OF LIPIDS
MTMR12	0.80263	0.0176399	REACTOME METABOLISM OF LIPIDS
MTMR14	0.98146	-0.00258045	REACTOME METABOLISM OF LIPIDS
MTMR2	0.355552	-0.125479	REACTOME METABOLISM OF LIPIDS
MTMR3	0.822514	0.0304769	REACTOME METABOLISM OF LIPIDS
MTMR4	0.709818	0.0497588	REACTOME METABOLISM OF LIPIDS
MTMR6	0.622401	-0.0926681	REACTOME METABOLISM OF LIPIDS
MTMR7	0.559609	-0.0480844	REACTOME METABOLISM OF LIPIDS
MTMR8	0.521434	-0.0503378	REACTOME METABOLISM OF LIPIDS
MTMR9	0.58386	-0.0646631	REACTOME METABOLISM OF LIPIDS
MVD	0.239599	0.256285	REACTOME METABOLISM OF LIPIDS
MVK	0.439208	0.155684	REACTOME METABOLISM OF LIPIDS
NCOA1	0.314507	0.108885	REACTOME METABOLISM OF LIPIDS
NCOA2	0.57158	0.102315	REACTOME METABOLISM OF LIPIDS
NCOA3	0.550963	0.0833951	REACTOME METABOLISM OF LIPIDS
NCOA6	0.320328	0.207622	REACTOME METABOLISM OF LIPIDS
NCOR1	0.319745	0.131719	REACTOME METABOLISM OF LIPIDS
NCOR2	0.195571	0.332445	REACTOME METABOLISM OF LIPIDS
NDUFAB1	0.154022	-0.139199	REACTOME METABOLISM OF LIPIDS
NEU1	0.438757	-0.0976572	REACTOME METABOLISM OF LIPIDS
NEU2	0.78439	0.0428974	REACTOME METABOLISM OF LIPIDS
NEU3	0.682369	0.0539379	REACTOME METABOLISM OF LIPIDS
NEU4	0.744719	0.0150042	REACTOME METABOLISM OF LIPIDS
NFYA	0.805664	0.0380371	REACTOME METABOLISM OF LIPIDS
NFYB	0.880329	-0.0172642	REACTOME METABOLISM OF LIPIDS
NFYC	0.163525	0.102836	REACTOME METABOLISM OF LIPIDS
NPAS2	0.188986	0.317361	REACTOME METABOLISM OF LIPIDS
NR1H2	0.353495	0.113777	REACTOME METABOLISM OF LIPIDS
NR1H3	0.567297	-0.152563	REACTOME METABOLISM OF LIPIDS
NR1H4	0.246241	-0.012266	REACTOME METABOLISM OF LIPIDS
NRF1	0.195446	-0.10799	REACTOME METABOLISM OF LIPIDS
NSDHL	0.745298	0.0636502	REACTOME METABOLISM OF LIPIDS
NUDT19	0.338975	0.0821279	REACTOME METABOLISM OF LIPIDS
NUDT7	0.608719	-0.103511	REACTOME METABOLISM OF LIPIDS
OCRL	0.18521	-0.136749	REACTOME METABOLISM OF LIPIDS
OLAH	0.729944	0.00872556	REACTOME METABOLISM OF LIPIDS
ORMDL1	0.968407	0.00485099	REACTOME METABOLISM OF LIPIDS
ORMDL2	0.70228	0.0631149	REACTOME METABOLISM OF LIPIDS
ORMDL3	0.920366	0.0128159	REACTOME METABOLISM OF LIPIDS
OSBP	0.302111	0.110035	REACTOME METABOLISM OF LIPIDS
OSBPL10	0.268087	-0.239678	REACTOME METABOLISM OF LIPIDS
OSBPL1A	0.779827	-0.0421746	REACTOME METABOLISM OF LIPIDS
OSBPL2	0.628615	0.0734682	REACTOME METABOLISM OF LIPIDS
OSBPL3	0.903014	0.0283382	REACTOME METABOLISM OF LIPIDS
OSBPL5	0.49833	-0.14495	REACTOME METABOLISM OF LIPIDS
OSBPL6	0.228278	0.18324	REACTOME METABOLISM OF LIPIDS
OSBPL7	0.292899	-0.163855	REACTOME METABOLISM OF LIPIDS
OSBPL8	0.901965	-0.0211602	REACTOME METABOLISM OF LIPIDS
OSBPL9	0.893886	0.02264	REACTOME METABOLISM OF LIPIDS
OXCT1	0.791987	-0.0331778	REACTOME METABOLISM OF LIPIDS
OXCT2	0.265746	-0.121554	REACTOME METABOLISM OF LIPIDS
PCCA	0.341986	-0.0873152	REACTOME METABOLISM OF LIPIDS
PCCB	0.316121	0.169464	REACTOME METABOLISM OF LIPIDS
PCTP	0.504581	-0.0849329	REACTOME METABOLISM OF LIPIDS
PCYT1A	0.336479	0.109375	REACTOME METABOLISM OF LIPIDS
PCYT1B	0.967169	-0.00183057	REACTOME METABOLISM OF LIPIDS
PCYT2	0.238371	0.117597	REACTOME METABOLISM OF LIPIDS
PECR	0.0537026	0.240223	REACTOME METABOLISM OF LIPIDS
PEMT	0.940557	0.0100617	REACTOME METABOLISM OF LIPIDS
PEX11A	0.277644	-0.113805	REACTOME METABOLISM OF LIPIDS
PGS1	0.532245	-0.0536685	REACTOME METABOLISM OF LIPIDS
PHOSPHO1	0.364462	0.0918001	REACTOME METABOLISM OF LIPIDS
PI4K2A	0.587664	0.090228	REACTOME METABOLISM OF LIPIDS
PI4K2B	0.94907	0.00988704	REACTOME METABOLISM OF LIPIDS
PI4KA	0.386639	0.165767	REACTOME METABOLISM OF LIPIDS
PI4KB	0.695014	-0.0298592	REACTOME METABOLISM OF LIPIDS
PIAS4	0.345531	0.116029	REACTOME METABOLISM OF LIPIDS
PIK3C2A	0.720332	0.0563917	REACTOME METABOLISM OF LIPIDS
PIK3C2G	0.775659	-0.0243044	REACTOME METABOLISM OF LIPIDS
PIK3C3	0.0655549	-0.217364	REACTOME METABOLISM OF LIPIDS
PIK3CA	0.38923	0.0907343	REACTOME METABOLISM OF LIPIDS
PIK3CB	0.508819	0.071441	REACTOME METABOLISM OF LIPIDS
PIK3CD	0.706187	0.0543595	REACTOME METABOLISM OF LIPIDS
PIK3CG	0.50101	0.178193	REACTOME METABOLISM OF LIPIDS
PIK3R1	0.55118	0.114434	REACTOME METABOLISM OF LIPIDS
PIK3R2	0.109257	0.205821	REACTOME METABOLISM OF LIPIDS
PIK3R3	0.1421	0.460961	REACTOME METABOLISM OF LIPIDS
PIK3R4	0.967454	0.00345725	REACTOME METABOLISM OF LIPIDS
PIK3R5	0.102678	0.294304	REACTOME METABOLISM OF LIPIDS
PIK3R6	0.0436879	0.259256	REACTOME METABOLISM OF LIPIDS
PIKFYVE	0.600284	0.0893622	REACTOME METABOLISM OF LIPIDS
PIP4K2A	0.402424	0.118394	REACTOME METABOLISM OF LIPIDS
PIP4K2B	0.732672	-0.0293246	REACTOME METABOLISM OF LIPIDS
PIP4K2C	0.762349	-0.0298984	REACTOME METABOLISM OF LIPIDS
PIP5K1A	0.407751	-0.114424	REACTOME METABOLISM OF LIPIDS
PIP5K1B	0.170007	0.40402	REACTOME METABOLISM OF LIPIDS
PIP5K1C	0.158239	0.236828	REACTOME METABOLISM OF LIPIDS
PISD	0.0869926	-0.177114	REACTOME METABOLISM OF LIPIDS
PITPNB	0.550121	-0.0707499	REACTOME METABOLISM OF LIPIDS
PITPNM1	0.362176	0.128402	REACTOME METABOLISM OF LIPIDS
PITPNM2	0.187337	0.167072	REACTOME METABOLISM OF LIPIDS
PITPNM3	0.816832	0.0427187	REACTOME METABOLISM OF LIPIDS
PLA1A	0.23206	-0.402177	REACTOME METABOLISM OF LIPIDS
PLA2G10	0.279234	-0.0402653	REACTOME METABOLISM OF LIPIDS
PLA2G12A	0.803595	0.0245708	REACTOME METABOLISM OF LIPIDS
PLA2G15	0.55988	0.0732641	REACTOME METABOLISM OF LIPIDS
PLA2G1B	0.243033	-0.0916229	REACTOME METABOLISM OF LIPIDS
PLA2G2A	0.353778	0.897559	REACTOME METABOLISM OF LIPIDS
PLA2G2D	0.854506	-0.0505353	REACTOME METABOLISM OF LIPIDS
PLA2G2E	0.337049	-0.00695788	REACTOME METABOLISM OF LIPIDS
PLA2G2F	0.816794	0.116422	REACTOME METABOLISM OF LIPIDS
PLA2G3	0.823208	0.0942569	REACTOME METABOLISM OF LIPIDS
PLA2G4A	0.733404	-0.0766147	REACTOME METABOLISM OF LIPIDS
PLA2G4B	0.697321	-0.157441	REACTOME METABOLISM OF LIPIDS
PLA2G4C	0.704264	0.0968379	REACTOME METABOLISM OF LIPIDS
PLA2G4D	0.906096	0.0597175	REACTOME METABOLISM OF LIPIDS
PLA2G4E	0.989912	0.00684153	REACTOME METABOLISM OF LIPIDS
PLA2G4F	0.946064	-0.0392074	REACTOME METABOLISM OF LIPIDS
PLA2G5	0.32594	-0.310089	REACTOME METABOLISM OF LIPIDS
PLA2G6	0.454212	-0.146012	REACTOME METABOLISM OF LIPIDS
PLA2R1	0.332747	-0.113351	REACTOME METABOLISM OF LIPIDS
PLB1	0.651779	0.0665358	REACTOME METABOLISM OF LIPIDS
PLBD1	0.180287	0.695945	REACTOME METABOLISM OF LIPIDS
PLD1	0.535054	-0.10407	REACTOME METABOLISM OF LIPIDS
PLD2	0.464738	0.131964	REACTOME METABOLISM OF LIPIDS
PLD3	0.733696	0.101179	REACTOME METABOLISM OF LIPIDS
PLD4	0.612338	-0.0885442	REACTOME METABOLISM OF LIPIDS
PLD6	0.553878	-0.101933	REACTOME METABOLISM OF LIPIDS
PLEKHA1	0.630365	-0.0619568	REACTOME METABOLISM OF LIPIDS
PLEKHA2	0.660985	0.0540962	REACTOME METABOLISM OF LIPIDS
PLEKHA3	0.888792	0.0225488	REACTOME METABOLISM OF LIPIDS
PLEKHA4	0.259711	-0.178123	REACTOME METABOLISM OF LIPIDS
PLEKHA5	0.281353	-0.328715	REACTOME METABOLISM OF LIPIDS
PLEKHA6	0.124784	0.343116	REACTOME METABOLISM OF LIPIDS
PLEKHA8	0.550963	0.0865164	REACTOME METABOLISM OF LIPIDS
PLIN1	0.105496	0.353532	REACTOME METABOLISM OF LIPIDS
PLIN3	0.176257	0.301756	REACTOME METABOLISM OF LIPIDS
PMVK	0.7132	0.0605192	REACTOME METABOLISM OF LIPIDS
PNPLA2	0.645612	-0.061497	REACTOME METABOLISM OF LIPIDS
PNPLA3	0.84557	-0.0370685	REACTOME METABOLISM OF LIPIDS
PNPLA4	0.499513	-0.112288	REACTOME METABOLISM OF LIPIDS
PNPLA5	0.423496	-0.0315274	REACTOME METABOLISM OF LIPIDS
PNPLA6	0.137892	0.235774	REACTOME METABOLISM OF LIPIDS
PNPLA7	0.441902	-0.214507	REACTOME METABOLISM OF LIPIDS
PNPLA8	0.803344	0.0334642	REACTOME METABOLISM OF LIPIDS
POMC	0.232941	0.275226	REACTOME METABOLISM OF LIPIDS
PON1	0.363416	0.0440813	REACTOME METABOLISM OF LIPIDS
PON2	0.519191	-0.0743652	REACTOME METABOLISM OF LIPIDS
PON3	0.683787	0.12094	REACTOME METABOLISM OF LIPIDS
PPARA	0.492025	0.125116	REACTOME METABOLISM OF LIPIDS
PPARD	0.15012	0.379847	REACTOME METABOLISM OF LIPIDS
PPARGC1A	0.105143	0.627944	REACTOME METABOLISM OF LIPIDS
PPARGC1B	0.950173	0.00946007	REACTOME METABOLISM OF LIPIDS
PPM1L	0.431961	0.0752721	REACTOME METABOLISM OF LIPIDS
PPP1CA	0.773801	-0.0432256	REACTOME METABOLISM OF LIPIDS
PPP1CB	0.260561	0.159068	REACTOME METABOLISM OF LIPIDS
PPP1CC	0.344187	-0.0904428	REACTOME METABOLISM OF LIPIDS
PPT1	0.680493	0.0248345	REACTOME METABOLISM OF LIPIDS
PPT2	0.424421	-0.111606	REACTOME METABOLISM OF LIPIDS
PRKAA2	0.359999	0.140338	REACTOME METABOLISM OF LIPIDS
PRKAB2	0.638123	-0.0858794	REACTOME METABOLISM OF LIPIDS
PRKACA	0.152354	0.235718	REACTOME METABOLISM OF LIPIDS
PRKACB	0.996427	-0.00116238	REACTOME METABOLISM OF LIPIDS
PRKACG	0.11492	0.0130173	REACTOME METABOLISM OF LIPIDS
PRKD1	0.949576	-0.0111264	REACTOME METABOLISM OF LIPIDS
PRKD2	0.393621	0.154587	REACTOME METABOLISM OF LIPIDS
PRKD3	0.968942	0.0118415	REACTOME METABOLISM OF LIPIDS
PSAP	0.408017	0.117523	REACTOME METABOLISM OF LIPIDS
PTDSS1	0.443273	0.0903083	REACTOME METABOLISM OF LIPIDS
PTDSS2	0.725904	-0.0479663	REACTOME METABOLISM OF LIPIDS
PTEN	0.476785	0.0913183	REACTOME METABOLISM OF LIPIDS
PTGDS	0.856335	-0.147345	REACTOME METABOLISM OF LIPIDS
PTGES	0.39619	0.393241	REACTOME METABOLISM OF LIPIDS
PTGES2	0.556346	0.0961072	REACTOME METABOLISM OF LIPIDS
PTGES3	0.850726	-0.0238996	REACTOME METABOLISM OF LIPIDS
PTGIS	0.610499	0.205451	REACTOME METABOLISM OF LIPIDS
PTGR1	0.281801	0.138126	REACTOME METABOLISM OF LIPIDS
PTGR2	0.688284	0.0416446	REACTOME METABOLISM OF LIPIDS
PTGS1	0.756648	0.131276	REACTOME METABOLISM OF LIPIDS
PTGS2	0.756591	-0.106941	REACTOME METABOLISM OF LIPIDS
PTPMT1	0.0943676	-0.156517	REACTOME METABOLISM OF LIPIDS
PTPN13	0.89529	-0.0297914	REACTOME METABOLISM OF LIPIDS
RAB14	0.464161	0.0755473	REACTOME METABOLISM OF LIPIDS
RAB4A	0.313011	-0.0618109	REACTOME METABOLISM OF LIPIDS
RAB5A	0.541931	0.0642853	REACTOME METABOLISM OF LIPIDS
RAN	0.707621	-0.0473297	REACTOME METABOLISM OF LIPIDS
RORA	0.709718	0.0953699	REACTOME METABOLISM OF LIPIDS
RUFY1	0.354895	0.0599114	REACTOME METABOLISM OF LIPIDS
RXRA	0.398835	0.255185	REACTOME METABOLISM OF LIPIDS
RXRB	0.728516	-0.032656	REACTOME METABOLISM OF LIPIDS
SACM1L	0.43459	-0.138177	REACTOME METABOLISM OF LIPIDS
SAMD8	0.714438	0.0521704	REACTOME METABOLISM OF LIPIDS
SAR1B	0.61753	0.0615033	REACTOME METABOLISM OF LIPIDS
SBF1	0.383637	0.130728	REACTOME METABOLISM OF LIPIDS
SBF2	0.637588	0.0430342	REACTOME METABOLISM OF LIPIDS
SC5D	0.411766	-0.146828	REACTOME METABOLISM OF LIPIDS
SCAP	0.543849	0.0905399	REACTOME METABOLISM OF LIPIDS
SCD	0.474492	0.150414	REACTOME METABOLISM OF LIPIDS
SCD5	0.25928	0.21119	REACTOME METABOLISM OF LIPIDS
SCP2	0.1587	0.153496	REACTOME METABOLISM OF LIPIDS
SEC23A	0.34201	0.15468	REACTOME METABOLISM OF LIPIDS
SEC24A	0.520656	0.114511	REACTOME METABOLISM OF LIPIDS
SEC24B	0.743038	0.0388226	REACTOME METABOLISM OF LIPIDS
SEC24C	0.246591	0.118352	REACTOME METABOLISM OF LIPIDS
SEC24D	0.55138	0.113838	REACTOME METABOLISM OF LIPIDS
SERPINA6	0.405181	-0.00474944	REACTOME METABOLISM OF LIPIDS
SGMS1	0.0987677	0.195715	REACTOME METABOLISM OF LIPIDS
SGMS2	0.0955697	0.203185	REACTOME METABOLISM OF LIPIDS
SGPL1	0.328793	0.143969	REACTOME METABOLISM OF LIPIDS
SGPP1	0.922591	0.0135448	REACTOME METABOLISM OF LIPIDS
SGPP2	0.966664	0.0173684	REACTOME METABOLISM OF LIPIDS
SIN3A	0.827984	0.0246201	REACTOME METABOLISM OF LIPIDS
SIN3B	0.366061	0.109503	REACTOME METABOLISM OF LIPIDS
SLC10A1	0.812175	-0.00164007	REACTOME METABOLISM OF LIPIDS
SLC10A2	0.127862	-0.00561532	REACTOME METABOLISM OF LIPIDS
SLC22A5	0.194814	-0.129594	REACTOME METABOLISM OF LIPIDS
SLC25A1	0.448327	0.138218	REACTOME METABOLISM OF LIPIDS
SLC25A17	0.187242	-0.112893	REACTOME METABOLISM OF LIPIDS
SLC25A20	0.550855	0.0810013	REACTOME METABOLISM OF LIPIDS
SLC27A1	0.651119	-0.0623364	REACTOME METABOLISM OF LIPIDS
SLC27A2	0.233934	-0.096487	REACTOME METABOLISM OF LIPIDS
SLC27A3	0.415128	0.274981	REACTOME METABOLISM OF LIPIDS
SLC27A5	0.318627	-0.115487	REACTOME METABOLISM OF LIPIDS
SLC44A1	0.557673	-0.127955	REACTOME METABOLISM OF LIPIDS
SLC44A2	0.655491	0.122298	REACTOME METABOLISM OF LIPIDS
SLC44A3	0.270799	-0.229354	REACTOME METABOLISM OF LIPIDS
SLC44A4	0.429232	0.0178788	REACTOME METABOLISM OF LIPIDS
SLC44A5	0.41573	-0.168464	REACTOME METABOLISM OF LIPIDS
SLCO1A2	0.393948	-0.0612532	REACTOME METABOLISM OF LIPIDS
SLCO1B1	0.337123	0.0127666	REACTOME METABOLISM OF LIPIDS
SLCO1B3	0.768844	-0.000391384	REACTOME METABOLISM OF LIPIDS
SMARCD3	0.625409	0.0972254	REACTOME METABOLISM OF LIPIDS
SMPD1	0.80856	0.0399197	REACTOME METABOLISM OF LIPIDS
SMPD2	0.393243	-0.154123	REACTOME METABOLISM OF LIPIDS
SMPD3	0.861514	0.0816799	REACTOME METABOLISM OF LIPIDS
SMPD4	0.66464	0.0601553	REACTOME METABOLISM OF LIPIDS
SP1	0.539128	-0.0708892	REACTOME METABOLISM OF LIPIDS
SPHK1	0.577393	0.178718	REACTOME METABOLISM OF LIPIDS
SPHK2	0.612883	0.0531792	REACTOME METABOLISM OF LIPIDS
SPTLC1	0.442044	-0.0527579	REACTOME METABOLISM OF LIPIDS
SPTLC2	0.625692	0.0518901	REACTOME METABOLISM OF LIPIDS
SPTLC3	0.727151	0.114287	REACTOME METABOLISM OF LIPIDS
SPTSSA	0.906974	0.0125203	REACTOME METABOLISM OF LIPIDS
SPTSSB	0.930605	-0.0424991	REACTOME METABOLISM OF LIPIDS
SRD5A1	0.481343	0.144911	REACTOME METABOLISM OF LIPIDS
SRD5A2	0.317938	-0.149752	REACTOME METABOLISM OF LIPIDS
SRD5A3	0.541338	-0.0562371	REACTOME METABOLISM OF LIPIDS
SREBF1	0.919335	0.0218894	REACTOME METABOLISM OF LIPIDS
SREBF2	0.334727	0.189217	REACTOME METABOLISM OF LIPIDS
STAR	0.95658	0.00422421	REACTOME METABOLISM OF LIPIDS
STARD10	0.261801	0.326173	REACTOME METABOLISM OF LIPIDS
STARD3	0.185794	0.1358	REACTOME METABOLISM OF LIPIDS
STARD3NL	0.812983	0.0345304	REACTOME METABOLISM OF LIPIDS
STARD4	0.978683	-0.00586246	REACTOME METABOLISM OF LIPIDS
STARD5	0.711509	0.142975	REACTOME METABOLISM OF LIPIDS
STARD6	0.874237	0.002348	REACTOME METABOLISM OF LIPIDS
STARD7	0.987532	0.00169802	REACTOME METABOLISM OF LIPIDS
STS	0.224729	0.130341	REACTOME METABOLISM OF LIPIDS
SULT2A1	0.337049	0.00452844	REACTOME METABOLISM OF LIPIDS
SUMF1	0.0701653	-0.177399	REACTOME METABOLISM OF LIPIDS
SUMF2	0.438503	-0.125524	REACTOME METABOLISM OF LIPIDS
SUMO2	0.469131	0.0422691	REACTOME METABOLISM OF LIPIDS
SYNJ1	0.173752	0.324196	REACTOME METABOLISM OF LIPIDS
SYNJ2	0.184417	0.239504	REACTOME METABOLISM OF LIPIDS
TAZ	0.432964	-0.124758	REACTOME METABOLISM OF LIPIDS
TBL1X	0.333515	0.147314	REACTOME METABOLISM OF LIPIDS
TBL1XR1	0.314664	0.0927971	REACTOME METABOLISM OF LIPIDS
TBXAS1	0.393835	0.259605	REACTOME METABOLISM OF LIPIDS
TECR	0.464556	0.176762	REACTOME METABOLISM OF LIPIDS
TECRL	0.339865	0.0450264	REACTOME METABOLISM OF LIPIDS
TGS1	0.274652	-0.188974	REACTOME METABOLISM OF LIPIDS
THEM4	0.118114	-0.281892	REACTOME METABOLISM OF LIPIDS
THEM5	0.933505	0.0595935	REACTOME METABOLISM OF LIPIDS
THRAP3	0.46678	0.0826385	REACTOME METABOLISM OF LIPIDS
THRSP	0.275391	-0.239401	REACTOME METABOLISM OF LIPIDS
TIAM2	0.55841	-0.172325	REACTOME METABOLISM OF LIPIDS
TM7SF2	0.83248	0.094944	REACTOME METABOLISM OF LIPIDS
TMEM86B	0.922431	-0.0150888	REACTOME METABOLISM OF LIPIDS
TNFAIP8	0.412557	0.185471	REACTOME METABOLISM OF LIPIDS
TNFAIP8L1	0.0910458	0.256004	REACTOME METABOLISM OF LIPIDS
TNFAIP8L2	0.379227	0.232553	REACTOME METABOLISM OF LIPIDS
TNFAIP8L3	0.374468	0.276853	REACTOME METABOLISM OF LIPIDS
TNFRSF21	0.986427	-0.0032642	REACTOME METABOLISM OF LIPIDS
TPTE	0.957228	-0.00809611	REACTOME METABOLISM OF LIPIDS
TPTE2	0.848049	-0.0122001	REACTOME METABOLISM OF LIPIDS
TRIB3	0.346448	-0.209418	REACTOME METABOLISM OF LIPIDS
TSPO	0.698401	-0.0852358	REACTOME METABOLISM OF LIPIDS
TXNRD1	0.874402	-0.0266013	REACTOME METABOLISM OF LIPIDS
UBE2I	0.780121	-0.032568	REACTOME METABOLISM OF LIPIDS
UGCG	0.703828	-0.0762582	REACTOME METABOLISM OF LIPIDS
UGT1A9	0.503467	0.00592499	REACTOME METABOLISM OF LIPIDS
VAC14	0.295309	0.139858	REACTOME METABOLISM OF LIPIDS
VAPA	0.718735	-0.0288347	REACTOME METABOLISM OF LIPIDS
VAPB	0.162303	-0.163472	REACTOME METABOLISM OF LIPIDS
VDR	0.343663	0.239992	REACTOME METABOLISM OF LIPIDS
AAK1	0.194948	0.175542	REACTOME VESICLE MEDIATED TRANSPORT
ACBD3	0.361516	0.129209	REACTOME VESICLE MEDIATED TRANSPORT
ACTB	0.282814	0.168318	REACTOME VESICLE MEDIATED TRANSPORT
ACTG1	0.0975093	0.227291	REACTOME VESICLE MEDIATED TRANSPORT
ACTR10	0.419119	-0.0860125	REACTOME VESICLE MEDIATED TRANSPORT
ACTR1A	0.0884808	0.261958	REACTOME VESICLE MEDIATED TRANSPORT
ACTR2	0.194748	0.178775	REACTOME VESICLE MEDIATED TRANSPORT
ACTR3	0.207287	0.161227	REACTOME VESICLE MEDIATED TRANSPORT
ADRB2	0.240007	-0.225298	REACTOME VESICLE MEDIATED TRANSPORT
AGFG1	0.863075	-0.0237375	REACTOME VESICLE MEDIATED TRANSPORT
AGPAT3	0.864947	0.0299028	REACTOME VESICLE MEDIATED TRANSPORT
AGTR1	0.329341	0.13657	REACTOME VESICLE MEDIATED TRANSPORT
AKT1	0.842479	0.022757	REACTOME VESICLE MEDIATED TRANSPORT
AKT2	0.552184	0.0818555	REACTOME VESICLE MEDIATED TRANSPORT
AKT3	0.269457	-0.244348	REACTOME VESICLE MEDIATED TRANSPORT
ALB	0.366331	0.0261206	REACTOME VESICLE MEDIATED TRANSPORT
ALPP	0.915309	-0.000247914	REACTOME VESICLE MEDIATED TRANSPORT
ALS2	0.989046	0.00172479	REACTOME VESICLE MEDIATED TRANSPORT
ALS2CL	0.817021	0.0829268	REACTOME VESICLE MEDIATED TRANSPORT
AMBP	0.486079	0.00877217	REACTOME VESICLE MEDIATED TRANSPORT
AMPH	0.359748	-0.179462	REACTOME VESICLE MEDIATED TRANSPORT
ANK1	0.245974	0.14754	REACTOME VESICLE MEDIATED TRANSPORT
ANK2	0.0828539	0.265583	REACTOME VESICLE MEDIATED TRANSPORT
ANK3	0.680168	0.0925199	REACTOME VESICLE MEDIATED TRANSPORT
ANKRD27	0.269145	0.139249	REACTOME VESICLE MEDIATED TRANSPORT
ANKRD28	0.631508	-0.0950283	REACTOME VESICLE MEDIATED TRANSPORT
AP1B1	0.144796	0.297047	REACTOME VESICLE MEDIATED TRANSPORT
AP1G1	0.928481	0.00872559	REACTOME VESICLE MEDIATED TRANSPORT
AP1G2	0.340066	-0.250826	REACTOME VESICLE MEDIATED TRANSPORT
AP1M1	0.514117	0.0784468	REACTOME VESICLE MEDIATED TRANSPORT
AP1M2	0.85747	0.091812	REACTOME VESICLE MEDIATED TRANSPORT
AP1S1	0.474834	-0.0888753	REACTOME VESICLE MEDIATED TRANSPORT
AP1S2	0.625517	-0.0981621	REACTOME VESICLE MEDIATED TRANSPORT
AP1S3	0.658462	-0.085565	REACTOME VESICLE MEDIATED TRANSPORT
AP2A1	0.231196	0.208488	REACTOME VESICLE MEDIATED TRANSPORT
AP2A2	0.632235	0.0517568	REACTOME VESICLE MEDIATED TRANSPORT
AP2B1	0.158144	0.154669	REACTOME VESICLE MEDIATED TRANSPORT
AP2M1	0.758732	0.0300164	REACTOME VESICLE MEDIATED TRANSPORT
AP2S1	0.345436	0.156665	REACTOME VESICLE MEDIATED TRANSPORT
AP3B1	0.373602	0.0776086	REACTOME VESICLE MEDIATED TRANSPORT
AP3S1	0.782641	0.0232106	REACTOME VESICLE MEDIATED TRANSPORT
AP4B1	0.467607	-0.0713859	REACTOME VESICLE MEDIATED TRANSPORT
AP4E1	0.583751	0.0570063	REACTOME VESICLE MEDIATED TRANSPORT
AP4M1	0.872631	0.0138677	REACTOME VESICLE MEDIATED TRANSPORT
AP4S1	0.449324	-0.0944575	REACTOME VESICLE MEDIATED TRANSPORT
APOA1	0.791475	0.0176555	REACTOME VESICLE MEDIATED TRANSPORT
APOB	0.7386	0.0143346	REACTOME VESICLE MEDIATED TRANSPORT
APOE	0.345832	0.433502	REACTOME VESICLE MEDIATED TRANSPORT
APOL1	0.534072	-0.245046	REACTOME VESICLE MEDIATED TRANSPORT
APP	0.632366	0.061085	REACTOME VESICLE MEDIATED TRANSPORT
ARCN1	0.525423	-0.0542408	REACTOME VESICLE MEDIATED TRANSPORT
AREG	0.965285	0.0033292	REACTOME VESICLE MEDIATED TRANSPORT
ARF1	0.530003	0.0480033	REACTOME VESICLE MEDIATED TRANSPORT
ARF3	0.443377	0.116083	REACTOME VESICLE MEDIATED TRANSPORT
ARF4	0.584092	0.0611353	REACTOME VESICLE MEDIATED TRANSPORT
ARF5	0.861448	0.0251887	REACTOME VESICLE MEDIATED TRANSPORT
ARF6	0.312699	0.0986851	REACTOME VESICLE MEDIATED TRANSPORT
ARFGAP1	0.886091	-0.027805	REACTOME VESICLE MEDIATED TRANSPORT
ARFGAP2	0.948744	-0.0096531	REACTOME VESICLE MEDIATED TRANSPORT
ARFGAP3	0.847569	0.028238	REACTOME VESICLE MEDIATED TRANSPORT
ARFIP2	0.0368895	-0.196232	REACTOME VESICLE MEDIATED TRANSPORT
ARFRP1	0.80991	-0.0360195	REACTOME VESICLE MEDIATED TRANSPORT
ARL1	0.629265	-0.0833563	REACTOME VESICLE MEDIATED TRANSPORT
ARPC1A	0.388711	0.108584	REACTOME VESICLE MEDIATED TRANSPORT
ARPC2	0.426793	0.0964737	REACTOME VESICLE MEDIATED TRANSPORT
ARPC3	0.621334	0.045042	REACTOME VESICLE MEDIATED TRANSPORT
ARPC4	0.708549	-0.0414866	REACTOME VESICLE MEDIATED TRANSPORT
ARPC5	0.970097	-0.00439893	REACTOME VESICLE MEDIATED TRANSPORT
ARRB1	0.205088	0.397124	REACTOME VESICLE MEDIATED TRANSPORT
ASPSCR1	0.779982	0.034176	REACTOME VESICLE MEDIATED TRANSPORT
AVP	0.920814	-0.00124646	REACTOME VESICLE MEDIATED TRANSPORT
AVPR2	0.25172	0.226577	REACTOME VESICLE MEDIATED TRANSPORT
BET1	0.787591	-0.0369764	REACTOME VESICLE MEDIATED TRANSPORT
BET1L	0.512503	-0.0616505	REACTOME VESICLE MEDIATED TRANSPORT
BICD1	0.716089	0.0555977	REACTOME VESICLE MEDIATED TRANSPORT
BICD2	0.665277	0.108804	REACTOME VESICLE MEDIATED TRANSPORT
BIN1	0.463553	0.189359	REACTOME VESICLE MEDIATED TRANSPORT
BLOC1S1	0.809176	-0.029771	REACTOME VESICLE MEDIATED TRANSPORT
BLOC1S3	0.295352	0.152578	REACTOME VESICLE MEDIATED TRANSPORT
BLOC1S4	0.993597	0.00101464	REACTOME VESICLE MEDIATED TRANSPORT
BLOC1S6	0.973349	-0.00621261	REACTOME VESICLE MEDIATED TRANSPORT
BNIP1	0.284411	-0.130515	REACTOME VESICLE MEDIATED TRANSPORT
BTC	0.930654	-0.0116744	REACTOME VESICLE MEDIATED TRANSPORT
C2CD5	0.615105	-0.0775334	REACTOME VESICLE MEDIATED TRANSPORT
CALM1	0.368756	0.169297	REACTOME VESICLE MEDIATED TRANSPORT
CALR	0.779354	-0.03278	REACTOME VESICLE MEDIATED TRANSPORT
CAPZA1	0.981753	0.00301645	REACTOME VESICLE MEDIATED TRANSPORT
CAPZA2	0.912254	0.0208263	REACTOME VESICLE MEDIATED TRANSPORT
CAPZA3	0.232273	-0.00964859	REACTOME VESICLE MEDIATED TRANSPORT
CAPZB	0.131612	0.196554	REACTOME VESICLE MEDIATED TRANSPORT
CBL	0.46998	0.126081	REACTOME VESICLE MEDIATED TRANSPORT
CCZ1	0.435217	-0.116276	REACTOME VESICLE MEDIATED TRANSPORT
CCZ1B	0.43335	-0.102197	REACTOME VESICLE MEDIATED TRANSPORT
CD3D	0.791044	0.122007	REACTOME VESICLE MEDIATED TRANSPORT
CD3G	0.518632	-0.105445	REACTOME VESICLE MEDIATED TRANSPORT
CD4	0.235098	0.39941	REACTOME VESICLE MEDIATED TRANSPORT
CD55	0.611995	-0.183768	REACTOME VESICLE MEDIATED TRANSPORT
CENPE	0.823656	0.0436401	REACTOME VESICLE MEDIATED TRANSPORT
CFTR	0.775097	0.0187521	REACTOME VESICLE MEDIATED TRANSPORT
CHM	0.931636	-0.0178106	REACTOME VESICLE MEDIATED TRANSPORT
CHML	0.411824	-0.180484	REACTOME VESICLE MEDIATED TRANSPORT
CHMP2A	0.784459	-0.0339156	REACTOME VESICLE MEDIATED TRANSPORT
CHMP2B	0.634322	0.063108	REACTOME VESICLE MEDIATED TRANSPORT
CHMP3	0.5801	0.0405441	REACTOME VESICLE MEDIATED TRANSPORT
CHMP4A	0.836769	0.0217927	REACTOME VESICLE MEDIATED TRANSPORT
CHMP4B	0.414048	0.0919793	REACTOME VESICLE MEDIATED TRANSPORT
CHMP4C	0.891025	-0.0429646	REACTOME VESICLE MEDIATED TRANSPORT
CHMP5	0.501268	-0.126374	REACTOME VESICLE MEDIATED TRANSPORT
CHMP6	0.972024	-0.0058882	REACTOME VESICLE MEDIATED TRANSPORT
CHMP7	0.472557	-0.0864966	REACTOME VESICLE MEDIATED TRANSPORT
CHRM2	0.56434	-0.00114561	REACTOME VESICLE MEDIATED TRANSPORT
CLINT1	0.613539	0.062103	REACTOME VESICLE MEDIATED TRANSPORT
CLTA	0.608439	-0.0495882	REACTOME VESICLE MEDIATED TRANSPORT
CLTB	0.634422	0.198143	REACTOME VESICLE MEDIATED TRANSPORT
CLTC	0.167116	0.217489	REACTOME VESICLE MEDIATED TRANSPORT
CLTCL1	0.315144	0.237082	REACTOME VESICLE MEDIATED TRANSPORT
CLVS1	0.179404	-0.249678	REACTOME VESICLE MEDIATED TRANSPORT
CLVS2	0.681244	0.0108939	REACTOME VESICLE MEDIATED TRANSPORT
CNIH1	0.605857	-0.0633184	REACTOME VESICLE MEDIATED TRANSPORT
CNIH3	0.413023	-0.257702	REACTOME VESICLE MEDIATED TRANSPORT
COG1	0.10522	0.219585	REACTOME VESICLE MEDIATED TRANSPORT
COG2	0.116823	-0.182386	REACTOME VESICLE MEDIATED TRANSPORT
COG3	0.0855419	-0.25639	REACTOME VESICLE MEDIATED TRANSPORT
COG4	0.524262	-0.0655229	REACTOME VESICLE MEDIATED TRANSPORT
COG5	0.400335	0.0816475	REACTOME VESICLE MEDIATED TRANSPORT
COG6	0.861342	-0.0388559	REACTOME VESICLE MEDIATED TRANSPORT
COG7	0.51331	-0.0514357	REACTOME VESICLE MEDIATED TRANSPORT
COG8	0.809327	-0.0179899	REACTOME VESICLE MEDIATED TRANSPORT
COL1A1	0.490674	0.381387	REACTOME VESICLE MEDIATED TRANSPORT
COL1A2	0.684197	0.191734	REACTOME VESICLE MEDIATED TRANSPORT
COL3A1	0.601469	0.225679	REACTOME VESICLE MEDIATED TRANSPORT
COL4A2	0.150282	0.617197	REACTOME VESICLE MEDIATED TRANSPORT
COL7A1	0.693795	-0.133212	REACTOME VESICLE MEDIATED TRANSPORT
COLEC11	0.360981	0.186797	REACTOME VESICLE MEDIATED TRANSPORT
COLEC12	0.618719	0.138118	REACTOME VESICLE MEDIATED TRANSPORT
COPA	0.433972	0.095597	REACTOME VESICLE MEDIATED TRANSPORT
COPB1	0.209255	-0.194657	REACTOME VESICLE MEDIATED TRANSPORT
COPB2	0.80552	0.0191373	REACTOME VESICLE MEDIATED TRANSPORT
COPE	0.902831	-0.0171121	REACTOME VESICLE MEDIATED TRANSPORT
COPG1	0.425002	0.107485	REACTOME VESICLE MEDIATED TRANSPORT
COPG2	0.687867	-0.0429396	REACTOME VESICLE MEDIATED TRANSPORT
COPS2	0.929097	0.0183315	REACTOME VESICLE MEDIATED TRANSPORT
COPS3	0.758286	0.0293986	REACTOME VESICLE MEDIATED TRANSPORT
COPS4	0.983275	0.00266688	REACTOME VESICLE MEDIATED TRANSPORT
COPS5	0.76515	0.0400725	REACTOME VESICLE MEDIATED TRANSPORT
COPS6	0.875868	0.0192376	REACTOME VESICLE MEDIATED TRANSPORT
COPS7A	0.908621	0.00876571	REACTOME VESICLE MEDIATED TRANSPORT
COPS7B	0.34812	-0.0927549	REACTOME VESICLE MEDIATED TRANSPORT
COPS8	0.253352	0.170394	REACTOME VESICLE MEDIATED TRANSPORT
COPZ1	0.635016	-0.0384996	REACTOME VESICLE MEDIATED TRANSPORT
COPZ2	0.340412	0.286997	REACTOME VESICLE MEDIATED TRANSPORT
CPD	0.6083	0.0586071	REACTOME VESICLE MEDIATED TRANSPORT
CSNK1D	0.554631	0.0513752	REACTOME VESICLE MEDIATED TRANSPORT
CTSC	0.727956	-0.064349	REACTOME VESICLE MEDIATED TRANSPORT
CTSZ	0.259664	0.193064	REACTOME VESICLE MEDIATED TRANSPORT
CTTN	0.0534076	-0.190504	REACTOME VESICLE MEDIATED TRANSPORT
CUX1	0.704951	0.0544339	REACTOME VESICLE MEDIATED TRANSPORT
CYTH1	0.298629	0.136377	REACTOME VESICLE MEDIATED TRANSPORT
CYTH2	0.808968	0.0246862	REACTOME VESICLE MEDIATED TRANSPORT
CYTH3	0.814369	-0.0476875	REACTOME VESICLE MEDIATED TRANSPORT
CYTH4	0.402804	0.248142	REACTOME VESICLE MEDIATED TRANSPORT
DCTN1	0.0971222	0.273243	REACTOME VESICLE MEDIATED TRANSPORT
DCTN2	0.288401	0.130666	REACTOME VESICLE MEDIATED TRANSPORT
DCTN3	0.781171	-0.0422205	REACTOME VESICLE MEDIATED TRANSPORT
DCTN4	0.535179	-0.0900881	REACTOME VESICLE MEDIATED TRANSPORT
DCTN5	0.154053	-0.103278	REACTOME VESICLE MEDIATED TRANSPORT
DCTN6	0.768678	-0.0359805	REACTOME VESICLE MEDIATED TRANSPORT
DENND1A	0.68144	0.0940395	REACTOME VESICLE MEDIATED TRANSPORT
DENND1B	0.486804	-0.0539126	REACTOME VESICLE MEDIATED TRANSPORT
DENND1C	0.387141	0.218256	REACTOME VESICLE MEDIATED TRANSPORT
DENND2A	0.350196	0.264582	REACTOME VESICLE MEDIATED TRANSPORT
DENND2C	0.696861	0.0812922	REACTOME VESICLE MEDIATED TRANSPORT
DENND2D	0.253438	0.385018	REACTOME VESICLE MEDIATED TRANSPORT
DENND3	0.217898	0.209277	REACTOME VESICLE MEDIATED TRANSPORT
DENND4A	0.89763	-0.0129558	REACTOME VESICLE MEDIATED TRANSPORT
DENND4B	0.608674	0.0603959	REACTOME VESICLE MEDIATED TRANSPORT
DENND4C	0.578953	0.0496914	REACTOME VESICLE MEDIATED TRANSPORT
DENND5A	0.491876	-0.0559298	REACTOME VESICLE MEDIATED TRANSPORT
DENND5B	0.653378	-0.057506	REACTOME VESICLE MEDIATED TRANSPORT
DENND6A	0.526126	-0.0673477	REACTOME VESICLE MEDIATED TRANSPORT
DENND6B	0.601486	-0.104315	REACTOME VESICLE MEDIATED TRANSPORT
DNAJC6	0.30198	-0.136754	REACTOME VESICLE MEDIATED TRANSPORT
DNASE2	0.64749	-0.0674499	REACTOME VESICLE MEDIATED TRANSPORT
DNM1	0.965759	0.0105044	REACTOME VESICLE MEDIATED TRANSPORT
DNM2	0.185828	0.221335	REACTOME VESICLE MEDIATED TRANSPORT
DNM3	0.193332	0.139084	REACTOME VESICLE MEDIATED TRANSPORT
DTNBP1	0.634539	-0.0466773	REACTOME VESICLE MEDIATED TRANSPORT
DVL2	0.309346	-0.125379	REACTOME VESICLE MEDIATED TRANSPORT
DYNC1H1	0.726089	0.083963	REACTOME VESICLE MEDIATED TRANSPORT
DYNC1I1	0.372064	-0.307686	REACTOME VESICLE MEDIATED TRANSPORT
DYNC1I2	0.132007	0.162464	REACTOME VESICLE MEDIATED TRANSPORT
DYNC1LI1	0.620156	0.0577381	REACTOME VESICLE MEDIATED TRANSPORT
DYNC1LI2	0.999145	-0.000204994	REACTOME VESICLE MEDIATED TRANSPORT
DYNLL1	0.776103	0.0438379	REACTOME VESICLE MEDIATED TRANSPORT
DYNLL2	0.0579498	0.166128	REACTOME VESICLE MEDIATED TRANSPORT
EGF	0.739988	-0.045064	REACTOME VESICLE MEDIATED TRANSPORT
EGFR	0.743484	0.104277	REACTOME VESICLE MEDIATED TRANSPORT
EPGN	0.361891	-0.285213	REACTOME VESICLE MEDIATED TRANSPORT
EPN1	0.181919	0.224522	REACTOME VESICLE MEDIATED TRANSPORT
EPN2	0.0567051	0.167829	REACTOME VESICLE MEDIATED TRANSPORT
EPS15	0.0920404	0.189329	REACTOME VESICLE MEDIATED TRANSPORT
EPS15L1	0.094567	0.204178	REACTOME VESICLE MEDIATED TRANSPORT
EREG	0.892456	-0.0309715	REACTOME VESICLE MEDIATED TRANSPORT
EXOC1	0.313194	-0.125011	REACTOME VESICLE MEDIATED TRANSPORT
EXOC2	0.571947	0.0470372	REACTOME VESICLE MEDIATED TRANSPORT
EXOC3	0.338233	0.119346	REACTOME VESICLE MEDIATED TRANSPORT
EXOC4	0.637397	0.0494029	REACTOME VESICLE MEDIATED TRANSPORT
EXOC5	0.450213	0.108083	REACTOME VESICLE MEDIATED TRANSPORT
EXOC6	0.508516	0.120213	REACTOME VESICLE MEDIATED TRANSPORT
EXOC7	0.551892	0.0536079	REACTOME VESICLE MEDIATED TRANSPORT
EXOC8	0.758591	-0.0398744	REACTOME VESICLE MEDIATED TRANSPORT
F5	0.348088	0.106799	REACTOME VESICLE MEDIATED TRANSPORT
F8	0.553505	0.105991	REACTOME VESICLE MEDIATED TRANSPORT
FCHO1	0.318909	0.262619	REACTOME VESICLE MEDIATED TRANSPORT
FCHO2	0.397811	0.104478	REACTOME VESICLE MEDIATED TRANSPORT
FNBP1	0.278972	0.194806	REACTOME VESICLE MEDIATED TRANSPORT
FNBP1L	0.519578	0.140031	REACTOME VESICLE MEDIATED TRANSPORT
FOLR1	0.359525	0.160066	REACTOME VESICLE MEDIATED TRANSPORT
FTH1	0.480481	0.102941	REACTOME VESICLE MEDIATED TRANSPORT
FZD4	0.270785	0.19056	REACTOME VESICLE MEDIATED TRANSPORT
GABARAP	0.679313	0.0653656	REACTOME VESICLE MEDIATED TRANSPORT
GABARAPL2	0.424347	-0.0798319	REACTOME VESICLE MEDIATED TRANSPORT
GAK	0.892111	-0.0193465	REACTOME VESICLE MEDIATED TRANSPORT
GALNT1	0.396786	-0.105234	REACTOME VESICLE MEDIATED TRANSPORT
GALNT2	0.69893	-0.0773038	REACTOME VESICLE MEDIATED TRANSPORT
GAPVD1	0.427679	0.0630988	REACTOME VESICLE MEDIATED TRANSPORT
GBF1	0.17657	0.245283	REACTOME VESICLE MEDIATED TRANSPORT
GCC1	0.675012	0.0511037	REACTOME VESICLE MEDIATED TRANSPORT
GCC2	0.954888	0.00930069	REACTOME VESICLE MEDIATED TRANSPORT
GDI1	0.921383	0.0144638	REACTOME VESICLE MEDIATED TRANSPORT
GDI2	0.654257	0.0433506	REACTOME VESICLE MEDIATED TRANSPORT
GGA1	0.486835	0.143055	REACTOME VESICLE MEDIATED TRANSPORT
GGA2	0.221473	-0.125869	REACTOME VESICLE MEDIATED TRANSPORT
GGA3	0.150015	0.194812	REACTOME VESICLE MEDIATED TRANSPORT
GJA1	0.865945	-0.0826064	REACTOME VESICLE MEDIATED TRANSPORT
GJA10	0.579906	0.00223164	REACTOME VESICLE MEDIATED TRANSPORT
GJA3	0.931621	-0.0207412	REACTOME VESICLE MEDIATED TRANSPORT
GJA4	0.116225	0.457116	REACTOME VESICLE MEDIATED TRANSPORT
GJA8	0.434872	-0.00425357	REACTOME VESICLE MEDIATED TRANSPORT
GJA9	0.920359	-0.0025681	REACTOME VESICLE MEDIATED TRANSPORT
GJB1	0.301166	-0.415283	REACTOME VESICLE MEDIATED TRANSPORT
GJB2	0.210182	1.03284	REACTOME VESICLE MEDIATED TRANSPORT
GJB3	0.894992	0.0900283	REACTOME VESICLE MEDIATED TRANSPORT
GJB4	0.479612	0.34105	REACTOME VESICLE MEDIATED TRANSPORT
GJB5	0.987601	-0.0103848	REACTOME VESICLE MEDIATED TRANSPORT
GJB6	0.438786	0.733798	REACTOME VESICLE MEDIATED TRANSPORT
GJB7	0.726546	0.00315392	REACTOME VESICLE MEDIATED TRANSPORT
GJC1	0.922332	-0.0186007	REACTOME VESICLE MEDIATED TRANSPORT
GJC2	0.754612	-0.0349446	REACTOME VESICLE MEDIATED TRANSPORT
GJD2	0.170209	-0.00395812	REACTOME VESICLE MEDIATED TRANSPORT
GJD3	0.414717	0.0941388	REACTOME VESICLE MEDIATED TRANSPORT
GJD4	0.481778	-0.00655149	REACTOME VESICLE MEDIATED TRANSPORT
GNS	0.512145	-0.161989	REACTOME VESICLE MEDIATED TRANSPORT
GOLGA1	0.197654	0.13086	REACTOME VESICLE MEDIATED TRANSPORT
GOLGA2	0.157446	0.230823	REACTOME VESICLE MEDIATED TRANSPORT
GOLGA4	0.374271	0.158462	REACTOME VESICLE MEDIATED TRANSPORT
GOLGA5	0.935089	-0.00966462	REACTOME VESICLE MEDIATED TRANSPORT
GOLGB1	0.462872	-0.117542	REACTOME VESICLE MEDIATED TRANSPORT
GOLIM4	0.691299	0.0966686	REACTOME VESICLE MEDIATED TRANSPORT
GORASP1	0.217027	-0.118359	REACTOME VESICLE MEDIATED TRANSPORT
GOSR1	0.469617	0.0616855	REACTOME VESICLE MEDIATED TRANSPORT
GOSR2	0.885889	-0.0117636	REACTOME VESICLE MEDIATED TRANSPORT
GPS1	0.449637	0.08894	REACTOME VESICLE MEDIATED TRANSPORT
GRB2	0.0911653	0.171442	REACTOME VESICLE MEDIATED TRANSPORT
GRIA1	0.24319	0.130593	REACTOME VESICLE MEDIATED TRANSPORT
HBA1	0.665336	-0.151542	REACTOME VESICLE MEDIATED TRANSPORT
HBA2	0.979288	0.0108956	REACTOME VESICLE MEDIATED TRANSPORT
HBB	0.844989	0.105218	REACTOME VESICLE MEDIATED TRANSPORT
HBEGF	0.403039	0.136367	REACTOME VESICLE MEDIATED TRANSPORT
HGS	0.49452	0.0731548	REACTOME VESICLE MEDIATED TRANSPORT
HIP1	0.606994	-0.103212	REACTOME VESICLE MEDIATED TRANSPORT
HIP1R	0.868979	0.0597085	REACTOME VESICLE MEDIATED TRANSPORT
HP	0.525846	-0.105194	REACTOME VESICLE MEDIATED TRANSPORT
HPR	0.762423	-0.00373517	REACTOME VESICLE MEDIATED TRANSPORT
HPS1	0.566856	-0.0750695	REACTOME VESICLE MEDIATED TRANSPORT
HPS4	0.588624	-0.118404	REACTOME VESICLE MEDIATED TRANSPORT
HPX	0.65191	-0.0285954	REACTOME VESICLE MEDIATED TRANSPORT
HSP90AA1	0.676842	-0.107009	REACTOME VESICLE MEDIATED TRANSPORT
HSP90B1	0.701423	-0.0615424	REACTOME VESICLE MEDIATED TRANSPORT
HSPA8	0.402272	-0.158204	REACTOME VESICLE MEDIATED TRANSPORT
HSPH1	0.869596	-0.0510062	REACTOME VESICLE MEDIATED TRANSPORT
HYOU1	0.975737	-0.00402394	REACTOME VESICLE MEDIATED TRANSPORT
IGF2R	0.855356	0.0430232	REACTOME VESICLE MEDIATED TRANSPORT
INS		0	REACTOME VESICLE MEDIATED TRANSPORT
ITSN1	0.0601639	0.186533	REACTOME VESICLE MEDIATED TRANSPORT
ITSN2	0.272736	0.13184	REACTOME VESICLE MEDIATED TRANSPORT
KDELR1	0.341678	0.119533	REACTOME VESICLE MEDIATED TRANSPORT
KDELR2	0.968847	0.00558728	REACTOME VESICLE MEDIATED TRANSPORT
KDELR3	0.849087	0.0425762	REACTOME VESICLE MEDIATED TRANSPORT
KIAA0319	0.793313	0.00665218	REACTOME VESICLE MEDIATED TRANSPORT
KIF11	0.85947	0.0437466	REACTOME VESICLE MEDIATED TRANSPORT
KIF12	0.661973	-0.0271805	REACTOME VESICLE MEDIATED TRANSPORT
KIF15	0.9149	0.0206829	REACTOME VESICLE MEDIATED TRANSPORT
KIF16B	0.323378	0.122028	REACTOME VESICLE MEDIATED TRANSPORT
KIF18A	0.497314	-0.129752	REACTOME VESICLE MEDIATED TRANSPORT
KIF18B	0.91395	0.0282635	REACTOME VESICLE MEDIATED TRANSPORT
KIF19	0.638847	-0.056738	REACTOME VESICLE MEDIATED TRANSPORT
KIF1A	0.391024	0.101871	REACTOME VESICLE MEDIATED TRANSPORT
KIF1B	0.0513294	0.288858	REACTOME VESICLE MEDIATED TRANSPORT
KIF1C	0.118673	0.31587	REACTOME VESICLE MEDIATED TRANSPORT
KIF20A	0.968423	-0.0090899	REACTOME VESICLE MEDIATED TRANSPORT
KIF20B	0.824784	0.0379039	REACTOME VESICLE MEDIATED TRANSPORT
KIF21A	0.535436	-0.128144	REACTOME VESICLE MEDIATED TRANSPORT
KIF21B	0.125719	0.412473	REACTOME VESICLE MEDIATED TRANSPORT
KIF22	0.933645	0.0121069	REACTOME VESICLE MEDIATED TRANSPORT
KIF23	0.611294	-0.0997738	REACTOME VESICLE MEDIATED TRANSPORT
KIF26B	0.88446	-0.0654468	REACTOME VESICLE MEDIATED TRANSPORT
KIF27	0.120454	-0.108839	REACTOME VESICLE MEDIATED TRANSPORT
KIF2A	0.793946	0.0338292	REACTOME VESICLE MEDIATED TRANSPORT
KIF2B	0.337049	-0.000821629	REACTOME VESICLE MEDIATED TRANSPORT
KIF2C	0.983679	0.00544356	REACTOME VESICLE MEDIATED TRANSPORT
KIF3A	0.472656	-0.134009	REACTOME VESICLE MEDIATED TRANSPORT
KIF3B	0.332621	0.139508	REACTOME VESICLE MEDIATED TRANSPORT
KIF3C	0.216199	0.181454	REACTOME VESICLE MEDIATED TRANSPORT
KIF4A	0.945531	0.0130224	REACTOME VESICLE MEDIATED TRANSPORT
KIF4B	0.804728	-0.0014833	REACTOME VESICLE MEDIATED TRANSPORT
KIF5A	0.908434	-0.00276335	REACTOME VESICLE MEDIATED TRANSPORT
KIF5B	0.529426	0.119273	REACTOME VESICLE MEDIATED TRANSPORT
KIF6	0.553546	0.115172	REACTOME VESICLE MEDIATED TRANSPORT
KIF9	0.0761784	-0.0674047	REACTOME VESICLE MEDIATED TRANSPORT
KIFAP3	0.927661	0.0133274	REACTOME VESICLE MEDIATED TRANSPORT
KIFC1	0.785202	-0.0469074	REACTOME VESICLE MEDIATED TRANSPORT
KIFC2	0.283287	-0.243686	REACTOME VESICLE MEDIATED TRANSPORT
KLC1	0.974176	-0.00311903	REACTOME VESICLE MEDIATED TRANSPORT
KLC2	0.858256	0.025498	REACTOME VESICLE MEDIATED TRANSPORT
KLC3	0.921668	0.0585333	REACTOME VESICLE MEDIATED TRANSPORT
KLC4	0.561663	0.0557398	REACTOME VESICLE MEDIATED TRANSPORT
LDLR	0.369856	0.278307	REACTOME VESICLE MEDIATED TRANSPORT
LDLRAP1	0.122214	0.279816	REACTOME VESICLE MEDIATED TRANSPORT
LMAN1	0.323729	-0.188493	REACTOME VESICLE MEDIATED TRANSPORT
LMAN1L	0.872043	-0.00222432	REACTOME VESICLE MEDIATED TRANSPORT
LMAN2	0.0919737	-0.177283	REACTOME VESICLE MEDIATED TRANSPORT
LMAN2L	0.942994	0.00816176	REACTOME VESICLE MEDIATED TRANSPORT
LNPEP	0.835744	0.0314337	REACTOME VESICLE MEDIATED TRANSPORT
LRP1	0.383074	0.251943	REACTOME VESICLE MEDIATED TRANSPORT
LRP2	0.150251	-0.29796	REACTOME VESICLE MEDIATED TRANSPORT
M6PR	0.811499	-0.0182807	REACTOME VESICLE MEDIATED TRANSPORT
MADD	0.810265	-0.0301368	REACTOME VESICLE MEDIATED TRANSPORT
MAN1A1	0.100129	0.321626	REACTOME VESICLE MEDIATED TRANSPORT
MAN1A2	0.893837	0.0236196	REACTOME VESICLE MEDIATED TRANSPORT
MAN2A1	0.604357	0.0669128	REACTOME VESICLE MEDIATED TRANSPORT
MAN2A2	0.341399	-0.161057	REACTOME VESICLE MEDIATED TRANSPORT
MAP1LC3B	0.649383	-0.0493043	REACTOME VESICLE MEDIATED TRANSPORT
MARCO	0.500235	0.398852	REACTOME VESICLE MEDIATED TRANSPORT
MASP1	0.882243	0.0393258	REACTOME VESICLE MEDIATED TRANSPORT
MCFD2	0.728218	0.0507272	REACTOME VESICLE MEDIATED TRANSPORT
MIA2	0.364462	0.00554858	REACTOME VESICLE MEDIATED TRANSPORT
MIA3	0.497762	0.096292	REACTOME VESICLE MEDIATED TRANSPORT
MON1A	0.230677	0.119645	REACTOME VESICLE MEDIATED TRANSPORT
MON1B	0.743206	-0.0205492	REACTOME VESICLE MEDIATED TRANSPORT
MSR1	0.163685	0.297969	REACTOME VESICLE MEDIATED TRANSPORT
MVB12A	0.355526	0.147934	REACTOME VESICLE MEDIATED TRANSPORT
MVB12B	0.423675	0.145053	REACTOME VESICLE MEDIATED TRANSPORT
MYH9	0.106791	0.431443	REACTOME VESICLE MEDIATED TRANSPORT
MYO1C	0.195594	0.201542	REACTOME VESICLE MEDIATED TRANSPORT
MYO5A	0.588482	-0.123965	REACTOME VESICLE MEDIATED TRANSPORT
MYO6	0.770633	0.0449366	REACTOME VESICLE MEDIATED TRANSPORT
NAA30	0.77318	0.0318431	REACTOME VESICLE MEDIATED TRANSPORT
NAA35	0.942886	0.00385104	REACTOME VESICLE MEDIATED TRANSPORT
NAA38	0.728628	-0.0593656	REACTOME VESICLE MEDIATED TRANSPORT
NAPA	0.442523	0.149398	REACTOME VESICLE MEDIATED TRANSPORT
NAPB	0.361541	-0.142046	REACTOME VESICLE MEDIATED TRANSPORT
NAPG	0.497042	-0.125456	REACTOME VESICLE MEDIATED TRANSPORT
NBAS	0.767183	0.0361752	REACTOME VESICLE MEDIATED TRANSPORT
NECAP1	0.724954	0.0422136	REACTOME VESICLE MEDIATED TRANSPORT
NECAP2	0.569116	0.0906797	REACTOME VESICLE MEDIATED TRANSPORT
NEDD8	0.568433	0.0605878	REACTOME VESICLE MEDIATED TRANSPORT
NSF	0.0257824	0.171961	REACTOME VESICLE MEDIATED TRANSPORT
OCRL	0.18521	-0.136749	REACTOME VESICLE MEDIATED TRANSPORT
OPTN	0.453936	0.150472	REACTOME VESICLE MEDIATED TRANSPORT
PACSIN1	0.23714	0.0523008	REACTOME VESICLE MEDIATED TRANSPORT
PACSIN2	0.349507	-0.167449	REACTOME VESICLE MEDIATED TRANSPORT
PACSIN3	0.904	0.0198971	REACTOME VESICLE MEDIATED TRANSPORT
PAFAH1B1	0.869151	-0.0176733	REACTOME VESICLE MEDIATED TRANSPORT
PAFAH1B2	0.327933	-0.0848449	REACTOME VESICLE MEDIATED TRANSPORT
PAFAH1B3	0.723513	-0.044815	REACTOME VESICLE MEDIATED TRANSPORT
PICALM	0.310297	-0.137506	REACTOME VESICLE MEDIATED TRANSPORT
PIK3C2A	0.720332	0.0563917	REACTOME VESICLE MEDIATED TRANSPORT
PIP5K1C	0.158239	0.236828	REACTOME VESICLE MEDIATED TRANSPORT
PLA2G4A	0.733404	-0.0766147	REACTOME VESICLE MEDIATED TRANSPORT
PLA2G6	0.454212	-0.146012	REACTOME VESICLE MEDIATED TRANSPORT
PLIN3	0.176257	0.301756	REACTOME VESICLE MEDIATED TRANSPORT
PPP6C	0.0944617	0.133872	REACTOME VESICLE MEDIATED TRANSPORT
PPP6R1	0.415897	0.106994	REACTOME VESICLE MEDIATED TRANSPORT
PPP6R3	0.207648	-0.208063	REACTOME VESICLE MEDIATED TRANSPORT
PREB	0.343873	0.0973823	REACTOME VESICLE MEDIATED TRANSPORT
PRKAA2	0.359999	0.140338	REACTOME VESICLE MEDIATED TRANSPORT
PRKAB1	0.159883	-0.122051	REACTOME VESICLE MEDIATED TRANSPORT
PRKAB2	0.638123	-0.0858794	REACTOME VESICLE MEDIATED TRANSPORT
PRKAG1	0.136192	-0.0972025	REACTOME VESICLE MEDIATED TRANSPORT
PRKAG3	0.329448	0.261703	REACTOME VESICLE MEDIATED TRANSPORT
PUM1	0.358441	0.0859143	REACTOME VESICLE MEDIATED TRANSPORT
RAB10	0.278096	0.169904	REACTOME VESICLE MEDIATED TRANSPORT
RAB11A	0.364123	0.128428	REACTOME VESICLE MEDIATED TRANSPORT
RAB11B	0.710235	0.0542435	REACTOME VESICLE MEDIATED TRANSPORT
RAB12	0.85087	-0.0217127	REACTOME VESICLE MEDIATED TRANSPORT
RAB13	0.833134	-0.0194097	REACTOME VESICLE MEDIATED TRANSPORT
RAB14	0.464161	0.0755473	REACTOME VESICLE MEDIATED TRANSPORT
RAB18	0.413152	0.0987585	REACTOME VESICLE MEDIATED TRANSPORT
RAB1A	0.095024	0.207165	REACTOME VESICLE MEDIATED TRANSPORT
RAB1B	0.678621	0.0696375	REACTOME VESICLE MEDIATED TRANSPORT
RAB21	0.233002	0.147144	REACTOME VESICLE MEDIATED TRANSPORT
RAB27A	0.861925	-0.0426874	REACTOME VESICLE MEDIATED TRANSPORT
RAB27B	0.251024	-0.204538	REACTOME VESICLE MEDIATED TRANSPORT
RAB30	0.810601	-0.0236476	REACTOME VESICLE MEDIATED TRANSPORT
RAB31	0.146403	0.32963	REACTOME VESICLE MEDIATED TRANSPORT
RAB32	0.842968	0.0391781	REACTOME VESICLE MEDIATED TRANSPORT
RAB33A	0.828034	0.0549169	REACTOME VESICLE MEDIATED TRANSPORT
RAB33B	0.454755	0.110486	REACTOME VESICLE MEDIATED TRANSPORT
RAB35	0.736991	0.0379337	REACTOME VESICLE MEDIATED TRANSPORT
RAB36	0.189395	-0.263611	REACTOME VESICLE MEDIATED TRANSPORT
RAB38	0.203718	-0.344553	REACTOME VESICLE MEDIATED TRANSPORT
RAB39A	0.379861	0.0415782	REACTOME VESICLE MEDIATED TRANSPORT
RAB39B	0.220609	-0.147163	REACTOME VESICLE MEDIATED TRANSPORT
RAB3GAP1	0.125584	0.142726	REACTOME VESICLE MEDIATED TRANSPORT
RAB3GAP2	0.976232	-0.00588354	REACTOME VESICLE MEDIATED TRANSPORT
RAB3IL1	0.243852	0.255978	REACTOME VESICLE MEDIATED TRANSPORT
RAB3IP	0.929034	-0.00748544	REACTOME VESICLE MEDIATED TRANSPORT
RAB41	0.263371	-0.0512472	REACTOME VESICLE MEDIATED TRANSPORT
RAB43	0.972585	-0.00705942	REACTOME VESICLE MEDIATED TRANSPORT
RAB4A	0.313011	-0.0618109	REACTOME VESICLE MEDIATED TRANSPORT
RAB5A	0.541931	0.0642853	REACTOME VESICLE MEDIATED TRANSPORT
RAB5B	0.51744	0.0814294	REACTOME VESICLE MEDIATED TRANSPORT
RAB5C	0.19795	0.136377	REACTOME VESICLE MEDIATED TRANSPORT
RAB6A	0.485328	0.103595	REACTOME VESICLE MEDIATED TRANSPORT
RAB7A	0.440394	0.0743124	REACTOME VESICLE MEDIATED TRANSPORT
RAB8A	0.561543	0.0580996	REACTOME VESICLE MEDIATED TRANSPORT
RAB8B	0.800401	0.0333145	REACTOME VESICLE MEDIATED TRANSPORT
RAB9A	0.219531	-0.210785	REACTOME VESICLE MEDIATED TRANSPORT
RAB9B	0.680412	-0.0650688	REACTOME VESICLE MEDIATED TRANSPORT
RABEP1	0.537496	-0.0798838	REACTOME VESICLE MEDIATED TRANSPORT
RABEPK	0.640972	0.0509728	REACTOME VESICLE MEDIATED TRANSPORT
RABGAP1	0.813866	-0.031192	REACTOME VESICLE MEDIATED TRANSPORT
RABGEF1	0.168097	0.0839846	REACTOME VESICLE MEDIATED TRANSPORT
RAC1	0.413231	0.0714023	REACTOME VESICLE MEDIATED TRANSPORT
RACGAP1	0.86563	-0.0318353	REACTOME VESICLE MEDIATED TRANSPORT
RALA	0.0170392	0.222487	REACTOME VESICLE MEDIATED TRANSPORT
RALGAPB	0.993569	0.00115253	REACTOME VESICLE MEDIATED TRANSPORT
REPS1	0.540559	0.063327	REACTOME VESICLE MEDIATED TRANSPORT
REPS2	0.195035	0.116774	REACTOME VESICLE MEDIATED TRANSPORT
RGP1	0.676287	0.0580184	REACTOME VESICLE MEDIATED TRANSPORT
RHOBTB3	0.189329	-0.511761	REACTOME VESICLE MEDIATED TRANSPORT
RIN1	0.567833	-0.137311	REACTOME VESICLE MEDIATED TRANSPORT
RIN2	0.182453	0.207078	REACTOME VESICLE MEDIATED TRANSPORT
RIN3	0.461851	0.215337	REACTOME VESICLE MEDIATED TRANSPORT
RINL	0.658695	-0.0630808	REACTOME VESICLE MEDIATED TRANSPORT
RINT1	0.836163	0.0335771	REACTOME VESICLE MEDIATED TRANSPORT
RPS27A	0.593936	0.0511398	REACTOME VESICLE MEDIATED TRANSPORT
SAA1	0.500741	-0.290044	REACTOME VESICLE MEDIATED TRANSPORT
SAR1B	0.61753	0.0615033	REACTOME VESICLE MEDIATED TRANSPORT
SBF1	0.383637	0.130728	REACTOME VESICLE MEDIATED TRANSPORT
SBF2	0.637588	0.0430342	REACTOME VESICLE MEDIATED TRANSPORT
SCARA5	0.386233	0.262899	REACTOME VESICLE MEDIATED TRANSPORT
SCARB1	0.897235	0.0392582	REACTOME VESICLE MEDIATED TRANSPORT
SCARB2	0.929927	-0.0203735	REACTOME VESICLE MEDIATED TRANSPORT
SCARF1	0.376838	0.128761	REACTOME VESICLE MEDIATED TRANSPORT
SCFD1	0.573401	-0.0827995	REACTOME VESICLE MEDIATED TRANSPORT
SCGB3A2	0.367267	-0.0720391	REACTOME VESICLE MEDIATED TRANSPORT
SCOC	0.880562	-0.0302877	REACTOME VESICLE MEDIATED TRANSPORT
SEC13	0.503676	0.0786621	REACTOME VESICLE MEDIATED TRANSPORT
SEC16A	0.298783	0.184006	REACTOME VESICLE MEDIATED TRANSPORT
SEC16B	0.415905	-0.117043	REACTOME VESICLE MEDIATED TRANSPORT
SEC22A	0.382551	-0.052877	REACTOME VESICLE MEDIATED TRANSPORT
SEC22B	0.11319	0.213526	REACTOME VESICLE MEDIATED TRANSPORT
SEC22C	0.745623	0.0252022	REACTOME VESICLE MEDIATED TRANSPORT
SEC23A	0.34201	0.15468	REACTOME VESICLE MEDIATED TRANSPORT
SEC23IP	0.453808	0.0960366	REACTOME VESICLE MEDIATED TRANSPORT
SEC24A	0.520656	0.114511	REACTOME VESICLE MEDIATED TRANSPORT
SEC24B	0.743038	0.0388226	REACTOME VESICLE MEDIATED TRANSPORT
SEC24C	0.246591	0.118352	REACTOME VESICLE MEDIATED TRANSPORT
SEC24D	0.55138	0.113838	REACTOME VESICLE MEDIATED TRANSPORT
SEC31A	0.23463	0.151623	REACTOME VESICLE MEDIATED TRANSPORT
SERPINA1	0.262085	0.525185	REACTOME VESICLE MEDIATED TRANSPORT
SFN	0.783198	-0.311729	REACTOME VESICLE MEDIATED TRANSPORT
SGIP1	0.867608	0.0277093	REACTOME VESICLE MEDIATED TRANSPORT
SH3D19	0.788038	0.0326805	REACTOME VESICLE MEDIATED TRANSPORT
SH3GL1	0.271479	0.204273	REACTOME VESICLE MEDIATED TRANSPORT
SH3GL2	0.36869	-0.155799	REACTOME VESICLE MEDIATED TRANSPORT
SH3GL3	0.500279	0.0980289	REACTOME VESICLE MEDIATED TRANSPORT
SH3KBP1	0.66154	-0.113897	REACTOME VESICLE MEDIATED TRANSPORT
SLC18A3	0.960393	0.00377772	REACTOME VESICLE MEDIATED TRANSPORT
SLC2A4	0.39618	0.0698313	REACTOME VESICLE MEDIATED TRANSPORT
SLC2A8	0.561064	0.110107	REACTOME VESICLE MEDIATED TRANSPORT
SNAP23	0.512477	-0.113874	REACTOME VESICLE MEDIATED TRANSPORT
SNAP29	0.124005	0.0841375	REACTOME VESICLE MEDIATED TRANSPORT
SNAP91	0.267702	0.187313	REACTOME VESICLE MEDIATED TRANSPORT
SNAPIN	0.244037	-0.0942806	REACTOME VESICLE MEDIATED TRANSPORT
SNF8	0.622619	0.0520221	REACTOME VESICLE MEDIATED TRANSPORT
SNX18	0.119683	0.186953	REACTOME VESICLE MEDIATED TRANSPORT
SNX2	0.672382	0.0655501	REACTOME VESICLE MEDIATED TRANSPORT
SNX5	0.671146	-0.0367532	REACTOME VESICLE MEDIATED TRANSPORT
SNX9	0.294865	-0.210433	REACTOME VESICLE MEDIATED TRANSPORT
SORT1	0.79609	0.0267189	REACTOME VESICLE MEDIATED TRANSPORT
SPARC	0.569072	0.142338	REACTOME VESICLE MEDIATED TRANSPORT
SPTA1	0.0550364	-0.109866	REACTOME VESICLE MEDIATED TRANSPORT
SPTAN1	0.377703	0.217312	REACTOME VESICLE MEDIATED TRANSPORT
SPTB	0.406366	0.207527	REACTOME VESICLE MEDIATED TRANSPORT
SPTBN1	0.327772	0.205152	REACTOME VESICLE MEDIATED TRANSPORT
SPTBN2	0.73173	0.158403	REACTOME VESICLE MEDIATED TRANSPORT
SPTBN4	0.00546151	0.149865	REACTOME VESICLE MEDIATED TRANSPORT
SPTBN5	0.555295	-0.0595133	REACTOME VESICLE MEDIATED TRANSPORT
SRC	0.752398	0.056287	REACTOME VESICLE MEDIATED TRANSPORT
SSC5D	0.179181	0.330825	REACTOME VESICLE MEDIATED TRANSPORT
STAB1	0.216238	0.415539	REACTOME VESICLE MEDIATED TRANSPORT
STAB2	0.204269	0.0995453	REACTOME VESICLE MEDIATED TRANSPORT
STAM	0.367214	-0.141175	REACTOME VESICLE MEDIATED TRANSPORT
STAM2	0.614517	0.0655448	REACTOME VESICLE MEDIATED TRANSPORT
STON1	0.141479	-0.27224	REACTOME VESICLE MEDIATED TRANSPORT
STON2	0.461839	0.0761849	REACTOME VESICLE MEDIATED TRANSPORT
STX10	0.718193	-0.0427693	REACTOME VESICLE MEDIATED TRANSPORT
STX16	0.19815	-0.279314	REACTOME VESICLE MEDIATED TRANSPORT
STX17	0.654462	-0.0400624	REACTOME VESICLE MEDIATED TRANSPORT
STX18	0.583753	-0.0555558	REACTOME VESICLE MEDIATED TRANSPORT
STX4	0.644922	0.0614126	REACTOME VESICLE MEDIATED TRANSPORT
STX5	0.763329	-0.0362917	REACTOME VESICLE MEDIATED TRANSPORT
STX6	0.918286	0.011381	REACTOME VESICLE MEDIATED TRANSPORT
STXBP3	0.520355	0.120935	REACTOME VESICLE MEDIATED TRANSPORT
SURF4	0.772556	-0.0330691	REACTOME VESICLE MEDIATED TRANSPORT
SYNJ1	0.173752	0.324196	REACTOME VESICLE MEDIATED TRANSPORT
SYNJ2	0.184417	0.239504	REACTOME VESICLE MEDIATED TRANSPORT
SYS1	0.796059	-0.0226855	REACTOME VESICLE MEDIATED TRANSPORT
SYT1	0.960612	-0.0126516	REACTOME VESICLE MEDIATED TRANSPORT
SYT11	0.521653	0.104436	REACTOME VESICLE MEDIATED TRANSPORT
SYT2	0.654652	-0.00543048	REACTOME VESICLE MEDIATED TRANSPORT
SYT8	0.648392	0.135455	REACTOME VESICLE MEDIATED TRANSPORT
SYT9	0.50704	-0.00289662	REACTOME VESICLE MEDIATED TRANSPORT
SYTL1	0.986181	0.0106773	REACTOME VESICLE MEDIATED TRANSPORT
TACR1	0.450547	0.101503	REACTOME VESICLE MEDIATED TRANSPORT
TBC1D1	0.0333695	0.296512	REACTOME VESICLE MEDIATED TRANSPORT
TBC1D10A	0.416361	0.151297	REACTOME VESICLE MEDIATED TRANSPORT
TBC1D10B	0.463394	0.111284	REACTOME VESICLE MEDIATED TRANSPORT
TBC1D10C	0.894844	0.0489905	REACTOME VESICLE MEDIATED TRANSPORT
TBC1D13	0.692353	0.0544052	REACTOME VESICLE MEDIATED TRANSPORT
TBC1D14	0.417732	-0.128469	REACTOME VESICLE MEDIATED TRANSPORT
TBC1D15	0.404555	-0.121307	REACTOME VESICLE MEDIATED TRANSPORT
TBC1D16	0.445287	0.176885	REACTOME VESICLE MEDIATED TRANSPORT
TBC1D17	0.391457	0.166575	REACTOME VESICLE MEDIATED TRANSPORT
TBC1D2	0.129414	0.414169	REACTOME VESICLE MEDIATED TRANSPORT
TBC1D20	0.910218	0.0139272	REACTOME VESICLE MEDIATED TRANSPORT
TBC1D24	0.556692	-0.0622819	REACTOME VESICLE MEDIATED TRANSPORT
TBC1D25	0.669634	-0.0557251	REACTOME VESICLE MEDIATED TRANSPORT
TBC1D3	0.586614	5.40895e-11	REACTOME VESICLE MEDIATED TRANSPORT
TBC1D4	0.142849	-0.34554	REACTOME VESICLE MEDIATED TRANSPORT
TBC1D7	0.49705	0.181507	REACTOME VESICLE MEDIATED TRANSPORT
TBC1D8B	0.425627	-0.130552	REACTOME VESICLE MEDIATED TRANSPORT
TFG	0.772245	-0.0189121	REACTOME VESICLE MEDIATED TRANSPORT
TFRC	0.964974	-0.013452	REACTOME VESICLE MEDIATED TRANSPORT
TGFA	0.324697	0.321503	REACTOME VESICLE MEDIATED TRANSPORT
TGOLN2	0.962729	0.00624635	REACTOME VESICLE MEDIATED TRANSPORT
TJP1	0.603776	0.0550685	REACTOME VESICLE MEDIATED TRANSPORT
TMED10	0.224416	-0.158842	REACTOME VESICLE MEDIATED TRANSPORT
TMED2	0.477167	-0.0714071	REACTOME VESICLE MEDIATED TRANSPORT
TMED3	0.15176	-0.224415	REACTOME VESICLE MEDIATED TRANSPORT
TMED7	0.744345	-0.0282919	REACTOME VESICLE MEDIATED TRANSPORT
TMED9	0.197664	-0.0970005	REACTOME VESICLE MEDIATED TRANSPORT
TMEM115	0.801405	-0.0351551	REACTOME VESICLE MEDIATED TRANSPORT
TMF1	0.782426	0.0540068	REACTOME VESICLE MEDIATED TRANSPORT
TOR1A	0.278535	-0.10374	REACTOME VESICLE MEDIATED TRANSPORT
TOR1B	0.814711	-0.0226217	REACTOME VESICLE MEDIATED TRANSPORT
TPD52	0.213712	-0.350448	REACTOME VESICLE MEDIATED TRANSPORT
TRAPPC1	0.980755	0.0035579	REACTOME VESICLE MEDIATED TRANSPORT
TRAPPC10	0.427035	0.0845397	REACTOME VESICLE MEDIATED TRANSPORT
TRAPPC11	0.426012	-0.100015	REACTOME VESICLE MEDIATED TRANSPORT
TRAPPC12	0.369899	0.0930876	REACTOME VESICLE MEDIATED TRANSPORT
TRAPPC13	0.728033	-0.0616721	REACTOME VESICLE MEDIATED TRANSPORT
TRAPPC2L	0.900792	0.0141308	REACTOME VESICLE MEDIATED TRANSPORT
TRAPPC3	0.821707	0.019493	REACTOME VESICLE MEDIATED TRANSPORT
TRAPPC4	0.391046	-0.10791	REACTOME VESICLE MEDIATED TRANSPORT
TRAPPC5	0.806614	-0.0532448	REACTOME VESICLE MEDIATED TRANSPORT
TRAPPC6A	0.972242	0.00789782	REACTOME VESICLE MEDIATED TRANSPORT
TRAPPC6B	0.597292	-0.0742286	REACTOME VESICLE MEDIATED TRANSPORT
TRAPPC8	0.233542	-0.203356	REACTOME VESICLE MEDIATED TRANSPORT
TRAPPC9	0.188438	0.244223	REACTOME VESICLE MEDIATED TRANSPORT
TRIP10	0.345861	0.151255	REACTOME VESICLE MEDIATED TRANSPORT
TRIP11	0.734102	0.0485788	REACTOME VESICLE MEDIATED TRANSPORT
TSC1	0.686486	-0.0540752	REACTOME VESICLE MEDIATED TRANSPORT
TSC2	0.733853	0.0560562	REACTOME VESICLE MEDIATED TRANSPORT
TSG101	0.0590243	-0.175846	REACTOME VESICLE MEDIATED TRANSPORT
TUBA1A	0.567412	0.0844255	REACTOME VESICLE MEDIATED TRANSPORT
TUBA1B	0.554373	0.0913612	REACTOME VESICLE MEDIATED TRANSPORT
TUBA1C	0.303874	0.163656	REACTOME VESICLE MEDIATED TRANSPORT
TUBA3C	0.216785	-0.0287811	REACTOME VESICLE MEDIATED TRANSPORT
TUBA3D	0.0834671	-0.0402579	REACTOME VESICLE MEDIATED TRANSPORT
TUBA3E	0.933595	0.000857401	REACTOME VESICLE MEDIATED TRANSPORT
TUBA4A	0.747089	0.257659	REACTOME VESICLE MEDIATED TRANSPORT
TUBA4B	0.372068	-0.0234105	REACTOME VESICLE MEDIATED TRANSPORT
TUBA8	0.633086	0.152271	REACTOME VESICLE MEDIATED TRANSPORT
TUBAL3	0.564215	0.0107535	REACTOME VESICLE MEDIATED TRANSPORT
TUBB1	0.625796	-0.0273959	REACTOME VESICLE MEDIATED TRANSPORT
TUBB2A	0.919706	0.0273517	REACTOME VESICLE MEDIATED TRANSPORT
TUBB2B	0.676311	0.0982845	REACTOME VESICLE MEDIATED TRANSPORT
TUBB3	0.817704	-0.0660231	REACTOME VESICLE MEDIATED TRANSPORT
TUBB4A	0.495783	0.265042	REACTOME VESICLE MEDIATED TRANSPORT
TUBB4B	0.456941	0.146329	REACTOME VESICLE MEDIATED TRANSPORT
TUBB6	0.22033	0.223538	REACTOME VESICLE MEDIATED TRANSPORT
TUBB8	0.517723	0.00962073	REACTOME VESICLE MEDIATED TRANSPORT
UBA52	0.300223	0.133607	REACTOME VESICLE MEDIATED TRANSPORT
UBAP1	0.670457	-0.0413994	REACTOME VESICLE MEDIATED TRANSPORT
UBB	0.479501	-0.180488	REACTOME VESICLE MEDIATED TRANSPORT
UBC	0.405911	0.0795263	REACTOME VESICLE MEDIATED TRANSPORT
UBQLN1	0.902528	-0.0110607	REACTOME VESICLE MEDIATED TRANSPORT
UBQLN2	0.434084	0.0947618	REACTOME VESICLE MEDIATED TRANSPORT
ULK1	0.39201	0.168557	REACTOME VESICLE MEDIATED TRANSPORT
USE1	0.547042	0.0687341	REACTOME VESICLE MEDIATED TRANSPORT
USO1	0.98054	-0.00511022	REACTOME VESICLE MEDIATED TRANSPORT
VAMP2	0.832334	-0.0301964	REACTOME VESICLE MEDIATED TRANSPORT
VAMP3	0.0522566	0.12685	REACTOME VESICLE MEDIATED TRANSPORT
VAMP4	0.362106	-0.140938	REACTOME VESICLE MEDIATED TRANSPORT
VAMP7	0.896733	-0.00033286	REACTOME VESICLE MEDIATED TRANSPORT
VAMP8	0.62662	0.220702	REACTOME VESICLE MEDIATED TRANSPORT
VPS25	0.848612	-0.0168816	REACTOME VESICLE MEDIATED TRANSPORT
VPS28	0.358611	0.187469	REACTOME VESICLE MEDIATED TRANSPORT
VPS36	0.187664	-0.194489	REACTOME VESICLE MEDIATED TRANSPORT
VPS37A	0.826422	-0.0291499	REACTOME VESICLE MEDIATED TRANSPORT
VPS37B	0.293028	-0.104365	REACTOME VESICLE MEDIATED TRANSPORT
VPS37C	0.874498	0.0210044	REACTOME VESICLE MEDIATED TRANSPORT
VPS37D	0.718463	-0.0502611	REACTOME VESICLE MEDIATED TRANSPORT
VPS45	0.0983857	-0.146571	REACTOME VESICLE MEDIATED TRANSPORT
VPS4A	0.678066	0.0389165	REACTOME VESICLE MEDIATED TRANSPORT
VPS4B	0.268622	-0.111966	REACTOME VESICLE MEDIATED TRANSPORT
VPS51	0.733373	-0.0747703	REACTOME VESICLE MEDIATED TRANSPORT
VPS52	0.756496	0.0360224	REACTOME VESICLE MEDIATED TRANSPORT
VPS53	0.320399	0.17788	REACTOME VESICLE MEDIATED TRANSPORT
VPS54	0.889107	0.019372	REACTOME VESICLE MEDIATED TRANSPORT
VTA1	0.9151	-0.0119128	REACTOME VESICLE MEDIATED TRANSPORT
VTI1A	0.533785	0.0519501	REACTOME VESICLE MEDIATED TRANSPORT
WASL	0.360604	0.216988	REACTOME VESICLE MEDIATED TRANSPORT
WNT5A	0.575562	-0.107819	REACTOME VESICLE MEDIATED TRANSPORT
YIPF6	0.147971	-0.223675	REACTOME VESICLE MEDIATED TRANSPORT
YKT6	0.725258	0.0331266	REACTOME VESICLE MEDIATED TRANSPORT
YWHAB	0.801193	0.020078	REACTOME VESICLE MEDIATED TRANSPORT
YWHAE	0.288611	-0.0925804	REACTOME VESICLE MEDIATED TRANSPORT
YWHAG	0.265435	0.147145	REACTOME VESICLE MEDIATED TRANSPORT
YWHAH	0.575308	0.0835279	REACTOME VESICLE MEDIATED TRANSPORT
YWHAQ	0.944403	0.00797978	REACTOME VESICLE MEDIATED TRANSPORT
YWHAZ	0.735733	0.0588095	REACTOME VESICLE MEDIATED TRANSPORT
ZW10	0.488806	-0.0658795	REACTOME VESICLE MEDIATED TRANSPORT
AAK1	0.194948	0.175542	REACTOME MEMBRANE TRAFFICKING
ACBD3	0.361516	0.129209	REACTOME MEMBRANE TRAFFICKING
ACTB	0.282814	0.168318	REACTOME MEMBRANE TRAFFICKING
ACTG1	0.0975093	0.227291	REACTOME MEMBRANE TRAFFICKING
ACTR10	0.419119	-0.0860125	REACTOME MEMBRANE TRAFFICKING
ACTR1A	0.0884808	0.261958	REACTOME MEMBRANE TRAFFICKING
ACTR2	0.194748	0.178775	REACTOME MEMBRANE TRAFFICKING
ACTR3	0.207287	0.161227	REACTOME MEMBRANE TRAFFICKING
ADRB2	0.240007	-0.225298	REACTOME MEMBRANE TRAFFICKING
AGFG1	0.863075	-0.0237375	REACTOME MEMBRANE TRAFFICKING
AGPAT3	0.864947	0.0299028	REACTOME MEMBRANE TRAFFICKING
AGTR1	0.329341	0.13657	REACTOME MEMBRANE TRAFFICKING
AKT1	0.842479	0.022757	REACTOME MEMBRANE TRAFFICKING
AKT2	0.552184	0.0818555	REACTOME MEMBRANE TRAFFICKING
AKT3	0.269457	-0.244348	REACTOME MEMBRANE TRAFFICKING
ALPP	0.915309	-0.000247914	REACTOME MEMBRANE TRAFFICKING
ALS2	0.989046	0.00172479	REACTOME MEMBRANE TRAFFICKING
ALS2CL	0.817021	0.0829268	REACTOME MEMBRANE TRAFFICKING
AMPH	0.359748	-0.179462	REACTOME MEMBRANE TRAFFICKING
ANK1	0.245974	0.14754	REACTOME MEMBRANE TRAFFICKING
ANK2	0.0828539	0.265583	REACTOME MEMBRANE TRAFFICKING
ANK3	0.680168	0.0925199	REACTOME MEMBRANE TRAFFICKING
ANKRD27	0.269145	0.139249	REACTOME MEMBRANE TRAFFICKING
ANKRD28	0.631508	-0.0950283	REACTOME MEMBRANE TRAFFICKING
AP1B1	0.144796	0.297047	REACTOME MEMBRANE TRAFFICKING
AP1G1	0.928481	0.00872559	REACTOME MEMBRANE TRAFFICKING
AP1G2	0.340066	-0.250826	REACTOME MEMBRANE TRAFFICKING
AP1M1	0.514117	0.0784468	REACTOME MEMBRANE TRAFFICKING
AP1M2	0.85747	0.091812	REACTOME MEMBRANE TRAFFICKING
AP1S1	0.474834	-0.0888753	REACTOME MEMBRANE TRAFFICKING
AP1S2	0.625517	-0.0981621	REACTOME MEMBRANE TRAFFICKING
AP1S3	0.658462	-0.085565	REACTOME MEMBRANE TRAFFICKING
AP2A1	0.231196	0.208488	REACTOME MEMBRANE TRAFFICKING
AP2A2	0.632235	0.0517568	REACTOME MEMBRANE TRAFFICKING
AP2B1	0.158144	0.154669	REACTOME MEMBRANE TRAFFICKING
AP2M1	0.758732	0.0300164	REACTOME MEMBRANE TRAFFICKING
AP2S1	0.345436	0.156665	REACTOME MEMBRANE TRAFFICKING
AP3B1	0.373602	0.0776086	REACTOME MEMBRANE TRAFFICKING
AP3S1	0.782641	0.0232106	REACTOME MEMBRANE TRAFFICKING
AP4B1	0.467607	-0.0713859	REACTOME MEMBRANE TRAFFICKING
AP4E1	0.583751	0.0570063	REACTOME MEMBRANE TRAFFICKING
AP4M1	0.872631	0.0138677	REACTOME MEMBRANE TRAFFICKING
AP4S1	0.449324	-0.0944575	REACTOME MEMBRANE TRAFFICKING
APOB	0.7386	0.0143346	REACTOME MEMBRANE TRAFFICKING
APP	0.632366	0.061085	REACTOME MEMBRANE TRAFFICKING
ARCN1	0.525423	-0.0542408	REACTOME MEMBRANE TRAFFICKING
AREG	0.965285	0.0033292	REACTOME MEMBRANE TRAFFICKING
ARF1	0.530003	0.0480033	REACTOME MEMBRANE TRAFFICKING
ARF3	0.443377	0.116083	REACTOME MEMBRANE TRAFFICKING
ARF4	0.584092	0.0611353	REACTOME MEMBRANE TRAFFICKING
ARF5	0.861448	0.0251887	REACTOME MEMBRANE TRAFFICKING
ARF6	0.312699	0.0986851	REACTOME MEMBRANE TRAFFICKING
ARFGAP1	0.886091	-0.027805	REACTOME MEMBRANE TRAFFICKING
ARFGAP2	0.948744	-0.0096531	REACTOME MEMBRANE TRAFFICKING
ARFGAP3	0.847569	0.028238	REACTOME MEMBRANE TRAFFICKING
ARFIP2	0.0368895	-0.196232	REACTOME MEMBRANE TRAFFICKING
ARFRP1	0.80991	-0.0360195	REACTOME MEMBRANE TRAFFICKING
ARL1	0.629265	-0.0833563	REACTOME MEMBRANE TRAFFICKING
ARPC1A	0.388711	0.108584	REACTOME MEMBRANE TRAFFICKING
ARPC2	0.426793	0.0964737	REACTOME MEMBRANE TRAFFICKING
ARPC3	0.621334	0.045042	REACTOME MEMBRANE TRAFFICKING
ARPC4	0.708549	-0.0414866	REACTOME MEMBRANE TRAFFICKING
ARPC5	0.970097	-0.00439893	REACTOME MEMBRANE TRAFFICKING
ARRB1	0.205088	0.397124	REACTOME MEMBRANE TRAFFICKING
ASPSCR1	0.779982	0.034176	REACTOME MEMBRANE TRAFFICKING
AVP	0.920814	-0.00124646	REACTOME MEMBRANE TRAFFICKING
AVPR2	0.25172	0.226577	REACTOME MEMBRANE TRAFFICKING
BET1	0.787591	-0.0369764	REACTOME MEMBRANE TRAFFICKING
BET1L	0.512503	-0.0616505	REACTOME MEMBRANE TRAFFICKING
BICD1	0.716089	0.0555977	REACTOME MEMBRANE TRAFFICKING
BICD2	0.665277	0.108804	REACTOME MEMBRANE TRAFFICKING
BIN1	0.463553	0.189359	REACTOME MEMBRANE TRAFFICKING
BLOC1S1	0.809176	-0.029771	REACTOME MEMBRANE TRAFFICKING
BLOC1S3	0.295352	0.152578	REACTOME MEMBRANE TRAFFICKING
BLOC1S4	0.993597	0.00101464	REACTOME MEMBRANE TRAFFICKING
BLOC1S6	0.973349	-0.00621261	REACTOME MEMBRANE TRAFFICKING
BNIP1	0.284411	-0.130515	REACTOME MEMBRANE TRAFFICKING
BTC	0.930654	-0.0116744	REACTOME MEMBRANE TRAFFICKING
C2CD5	0.615105	-0.0775334	REACTOME MEMBRANE TRAFFICKING
CALM1	0.368756	0.169297	REACTOME MEMBRANE TRAFFICKING
CAPZA1	0.981753	0.00301645	REACTOME MEMBRANE TRAFFICKING
CAPZA2	0.912254	0.0208263	REACTOME MEMBRANE TRAFFICKING
CAPZA3	0.232273	-0.00964859	REACTOME MEMBRANE TRAFFICKING
CAPZB	0.131612	0.196554	REACTOME MEMBRANE TRAFFICKING
CBL	0.46998	0.126081	REACTOME MEMBRANE TRAFFICKING
CCZ1	0.435217	-0.116276	REACTOME MEMBRANE TRAFFICKING
CCZ1B	0.43335	-0.102197	REACTOME MEMBRANE TRAFFICKING
CD3D	0.791044	0.122007	REACTOME MEMBRANE TRAFFICKING
CD3G	0.518632	-0.105445	REACTOME MEMBRANE TRAFFICKING
CD4	0.235098	0.39941	REACTOME MEMBRANE TRAFFICKING
CD55	0.611995	-0.183768	REACTOME MEMBRANE TRAFFICKING
CENPE	0.823656	0.0436401	REACTOME MEMBRANE TRAFFICKING
CFTR	0.775097	0.0187521	REACTOME MEMBRANE TRAFFICKING
CHM	0.931636	-0.0178106	REACTOME MEMBRANE TRAFFICKING
CHML	0.411824	-0.180484	REACTOME MEMBRANE TRAFFICKING
CHMP2A	0.784459	-0.0339156	REACTOME MEMBRANE TRAFFICKING
CHMP2B	0.634322	0.063108	REACTOME MEMBRANE TRAFFICKING
CHMP3	0.5801	0.0405441	REACTOME MEMBRANE TRAFFICKING
CHMP4A	0.836769	0.0217927	REACTOME MEMBRANE TRAFFICKING
CHMP4B	0.414048	0.0919793	REACTOME MEMBRANE TRAFFICKING
CHMP4C	0.891025	-0.0429646	REACTOME MEMBRANE TRAFFICKING
CHMP5	0.501268	-0.126374	REACTOME MEMBRANE TRAFFICKING
CHMP6	0.972024	-0.0058882	REACTOME MEMBRANE TRAFFICKING
CHMP7	0.472557	-0.0864966	REACTOME MEMBRANE TRAFFICKING
CHRM2	0.56434	-0.00114561	REACTOME MEMBRANE TRAFFICKING
CLINT1	0.613539	0.062103	REACTOME MEMBRANE TRAFFICKING
CLTA	0.608439	-0.0495882	REACTOME MEMBRANE TRAFFICKING
CLTB	0.634422	0.198143	REACTOME MEMBRANE TRAFFICKING
CLTC	0.167116	0.217489	REACTOME MEMBRANE TRAFFICKING
CLTCL1	0.315144	0.237082	REACTOME MEMBRANE TRAFFICKING
CLVS1	0.179404	-0.249678	REACTOME MEMBRANE TRAFFICKING
CLVS2	0.681244	0.0108939	REACTOME MEMBRANE TRAFFICKING
CNIH1	0.605857	-0.0633184	REACTOME MEMBRANE TRAFFICKING
CNIH3	0.413023	-0.257702	REACTOME MEMBRANE TRAFFICKING
COG1	0.10522	0.219585	REACTOME MEMBRANE TRAFFICKING
COG2	0.116823	-0.182386	REACTOME MEMBRANE TRAFFICKING
COG3	0.0855419	-0.25639	REACTOME MEMBRANE TRAFFICKING
COG4	0.524262	-0.0655229	REACTOME MEMBRANE TRAFFICKING
COG5	0.400335	0.0816475	REACTOME MEMBRANE TRAFFICKING
COG6	0.861342	-0.0388559	REACTOME MEMBRANE TRAFFICKING
COG7	0.51331	-0.0514357	REACTOME MEMBRANE TRAFFICKING
COG8	0.809327	-0.0179899	REACTOME MEMBRANE TRAFFICKING
COL7A1	0.693795	-0.133212	REACTOME MEMBRANE TRAFFICKING
COPA	0.433972	0.095597	REACTOME MEMBRANE TRAFFICKING
COPB1	0.209255	-0.194657	REACTOME MEMBRANE TRAFFICKING
COPB2	0.80552	0.0191373	REACTOME MEMBRANE TRAFFICKING
COPE	0.902831	-0.0171121	REACTOME MEMBRANE TRAFFICKING
COPG1	0.425002	0.107485	REACTOME MEMBRANE TRAFFICKING
COPG2	0.687867	-0.0429396	REACTOME MEMBRANE TRAFFICKING
COPS2	0.929097	0.0183315	REACTOME MEMBRANE TRAFFICKING
COPS3	0.758286	0.0293986	REACTOME MEMBRANE TRAFFICKING
COPS4	0.983275	0.00266688	REACTOME MEMBRANE TRAFFICKING
COPS5	0.76515	0.0400725	REACTOME MEMBRANE TRAFFICKING
COPS6	0.875868	0.0192376	REACTOME MEMBRANE TRAFFICKING
COPS7A	0.908621	0.00876571	REACTOME MEMBRANE TRAFFICKING
COPS7B	0.34812	-0.0927549	REACTOME MEMBRANE TRAFFICKING
COPS8	0.253352	0.170394	REACTOME MEMBRANE TRAFFICKING
COPZ1	0.635016	-0.0384996	REACTOME MEMBRANE TRAFFICKING
COPZ2	0.340412	0.286997	REACTOME MEMBRANE TRAFFICKING
CPD	0.6083	0.0586071	REACTOME MEMBRANE TRAFFICKING
CSNK1D	0.554631	0.0513752	REACTOME MEMBRANE TRAFFICKING
CTSC	0.727956	-0.064349	REACTOME MEMBRANE TRAFFICKING
CTSZ	0.259664	0.193064	REACTOME MEMBRANE TRAFFICKING
CTTN	0.0534076	-0.190504	REACTOME MEMBRANE TRAFFICKING
CUX1	0.704951	0.0544339	REACTOME MEMBRANE TRAFFICKING
CYTH1	0.298629	0.136377	REACTOME MEMBRANE TRAFFICKING
CYTH2	0.808968	0.0246862	REACTOME MEMBRANE TRAFFICKING
CYTH3	0.814369	-0.0476875	REACTOME MEMBRANE TRAFFICKING
CYTH4	0.402804	0.248142	REACTOME MEMBRANE TRAFFICKING
DCTN1	0.0971222	0.273243	REACTOME MEMBRANE TRAFFICKING
DCTN2	0.288401	0.130666	REACTOME MEMBRANE TRAFFICKING
DCTN3	0.781171	-0.0422205	REACTOME MEMBRANE TRAFFICKING
DCTN4	0.535179	-0.0900881	REACTOME MEMBRANE TRAFFICKING
DCTN5	0.154053	-0.103278	REACTOME MEMBRANE TRAFFICKING
DCTN6	0.768678	-0.0359805	REACTOME MEMBRANE TRAFFICKING
DENND1A	0.68144	0.0940395	REACTOME MEMBRANE TRAFFICKING
DENND1B	0.486804	-0.0539126	REACTOME MEMBRANE TRAFFICKING
DENND1C	0.387141	0.218256	REACTOME MEMBRANE TRAFFICKING
DENND2A	0.350196	0.264582	REACTOME MEMBRANE TRAFFICKING
DENND2C	0.696861	0.0812922	REACTOME MEMBRANE TRAFFICKING
DENND2D	0.253438	0.385018	REACTOME MEMBRANE TRAFFICKING
DENND3	0.217898	0.209277	REACTOME MEMBRANE TRAFFICKING
DENND4A	0.89763	-0.0129558	REACTOME MEMBRANE TRAFFICKING
DENND4B	0.608674	0.0603959	REACTOME MEMBRANE TRAFFICKING
DENND4C	0.578953	0.0496914	REACTOME MEMBRANE TRAFFICKING
DENND5A	0.491876	-0.0559298	REACTOME MEMBRANE TRAFFICKING
DENND5B	0.653378	-0.057506	REACTOME MEMBRANE TRAFFICKING
DENND6A	0.526126	-0.0673477	REACTOME MEMBRANE TRAFFICKING
DENND6B	0.601486	-0.104315	REACTOME MEMBRANE TRAFFICKING
DNAJC6	0.30198	-0.136754	REACTOME MEMBRANE TRAFFICKING
DNASE2	0.64749	-0.0674499	REACTOME MEMBRANE TRAFFICKING
DNM1	0.965759	0.0105044	REACTOME MEMBRANE TRAFFICKING
DNM2	0.185828	0.221335	REACTOME MEMBRANE TRAFFICKING
DNM3	0.193332	0.139084	REACTOME MEMBRANE TRAFFICKING
DTNBP1	0.634539	-0.0466773	REACTOME MEMBRANE TRAFFICKING
DVL2	0.309346	-0.125379	REACTOME MEMBRANE TRAFFICKING
DYNC1H1	0.726089	0.083963	REACTOME MEMBRANE TRAFFICKING
DYNC1I1	0.372064	-0.307686	REACTOME MEMBRANE TRAFFICKING
DYNC1I2	0.132007	0.162464	REACTOME MEMBRANE TRAFFICKING
DYNC1LI1	0.620156	0.0577381	REACTOME MEMBRANE TRAFFICKING
DYNC1LI2	0.999145	-0.000204994	REACTOME MEMBRANE TRAFFICKING
DYNLL1	0.776103	0.0438379	REACTOME MEMBRANE TRAFFICKING
DYNLL2	0.0579498	0.166128	REACTOME MEMBRANE TRAFFICKING
EGF	0.739988	-0.045064	REACTOME MEMBRANE TRAFFICKING
EGFR	0.743484	0.104277	REACTOME MEMBRANE TRAFFICKING
EPGN	0.361891	-0.285213	REACTOME MEMBRANE TRAFFICKING
EPN1	0.181919	0.224522	REACTOME MEMBRANE TRAFFICKING
EPN2	0.0567051	0.167829	REACTOME MEMBRANE TRAFFICKING
EPS15	0.0920404	0.189329	REACTOME MEMBRANE TRAFFICKING
EPS15L1	0.094567	0.204178	REACTOME MEMBRANE TRAFFICKING
EREG	0.892456	-0.0309715	REACTOME MEMBRANE TRAFFICKING
EXOC1	0.313194	-0.125011	REACTOME MEMBRANE TRAFFICKING
EXOC2	0.571947	0.0470372	REACTOME MEMBRANE TRAFFICKING
EXOC3	0.338233	0.119346	REACTOME MEMBRANE TRAFFICKING
EXOC4	0.637397	0.0494029	REACTOME MEMBRANE TRAFFICKING
EXOC5	0.450213	0.108083	REACTOME MEMBRANE TRAFFICKING
EXOC6	0.508516	0.120213	REACTOME MEMBRANE TRAFFICKING
EXOC7	0.551892	0.0536079	REACTOME MEMBRANE TRAFFICKING
EXOC8	0.758591	-0.0398744	REACTOME MEMBRANE TRAFFICKING
F5	0.348088	0.106799	REACTOME MEMBRANE TRAFFICKING
F8	0.553505	0.105991	REACTOME MEMBRANE TRAFFICKING
FCHO1	0.318909	0.262619	REACTOME MEMBRANE TRAFFICKING
FCHO2	0.397811	0.104478	REACTOME MEMBRANE TRAFFICKING
FNBP1	0.278972	0.194806	REACTOME MEMBRANE TRAFFICKING
FNBP1L	0.519578	0.140031	REACTOME MEMBRANE TRAFFICKING
FOLR1	0.359525	0.160066	REACTOME MEMBRANE TRAFFICKING
FTH1	0.480481	0.102941	REACTOME MEMBRANE TRAFFICKING
FZD4	0.270785	0.19056	REACTOME MEMBRANE TRAFFICKING
GABARAP	0.679313	0.0653656	REACTOME MEMBRANE TRAFFICKING
GABARAPL2	0.424347	-0.0798319	REACTOME MEMBRANE TRAFFICKING
GAK	0.892111	-0.0193465	REACTOME MEMBRANE TRAFFICKING
GALNT1	0.396786	-0.105234	REACTOME MEMBRANE TRAFFICKING
GALNT2	0.69893	-0.0773038	REACTOME MEMBRANE TRAFFICKING
GAPVD1	0.427679	0.0630988	REACTOME MEMBRANE TRAFFICKING
GBF1	0.17657	0.245283	REACTOME MEMBRANE TRAFFICKING
GCC1	0.675012	0.0511037	REACTOME MEMBRANE TRAFFICKING
GCC2	0.954888	0.00930069	REACTOME MEMBRANE TRAFFICKING
GDI1	0.921383	0.0144638	REACTOME MEMBRANE TRAFFICKING
GDI2	0.654257	0.0433506	REACTOME MEMBRANE TRAFFICKING
GGA1	0.486835	0.143055	REACTOME MEMBRANE TRAFFICKING
GGA2	0.221473	-0.125869	REACTOME MEMBRANE TRAFFICKING
GGA3	0.150015	0.194812	REACTOME MEMBRANE TRAFFICKING
GJA1	0.865945	-0.0826064	REACTOME MEMBRANE TRAFFICKING
GJA10	0.579906	0.00223164	REACTOME MEMBRANE TRAFFICKING
GJA3	0.931621	-0.0207412	REACTOME MEMBRANE TRAFFICKING
GJA4	0.116225	0.457116	REACTOME MEMBRANE TRAFFICKING
GJA8	0.434872	-0.00425357	REACTOME MEMBRANE TRAFFICKING
GJA9	0.920359	-0.0025681	REACTOME MEMBRANE TRAFFICKING
GJB1	0.301166	-0.415283	REACTOME MEMBRANE TRAFFICKING
GJB2	0.210182	1.03284	REACTOME MEMBRANE TRAFFICKING
GJB3	0.894992	0.0900283	REACTOME MEMBRANE TRAFFICKING
GJB4	0.479612	0.34105	REACTOME MEMBRANE TRAFFICKING
GJB5	0.987601	-0.0103848	REACTOME MEMBRANE TRAFFICKING
GJB6	0.438786	0.733798	REACTOME MEMBRANE TRAFFICKING
GJB7	0.726546	0.00315392	REACTOME MEMBRANE TRAFFICKING
GJC1	0.922332	-0.0186007	REACTOME MEMBRANE TRAFFICKING
GJC2	0.754612	-0.0349446	REACTOME MEMBRANE TRAFFICKING
GJD2	0.170209	-0.00395812	REACTOME MEMBRANE TRAFFICKING
GJD3	0.414717	0.0941388	REACTOME MEMBRANE TRAFFICKING
GJD4	0.481778	-0.00655149	REACTOME MEMBRANE TRAFFICKING
GNS	0.512145	-0.161989	REACTOME MEMBRANE TRAFFICKING
GOLGA1	0.197654	0.13086	REACTOME MEMBRANE TRAFFICKING
GOLGA2	0.157446	0.230823	REACTOME MEMBRANE TRAFFICKING
GOLGA4	0.374271	0.158462	REACTOME MEMBRANE TRAFFICKING
GOLGA5	0.935089	-0.00966462	REACTOME MEMBRANE TRAFFICKING
GOLGB1	0.462872	-0.117542	REACTOME MEMBRANE TRAFFICKING
GOLIM4	0.691299	0.0966686	REACTOME MEMBRANE TRAFFICKING
GORASP1	0.217027	-0.118359	REACTOME MEMBRANE TRAFFICKING
GOSR1	0.469617	0.0616855	REACTOME MEMBRANE TRAFFICKING
GOSR2	0.885889	-0.0117636	REACTOME MEMBRANE TRAFFICKING
GPS1	0.449637	0.08894	REACTOME MEMBRANE TRAFFICKING
GRB2	0.0911653	0.171442	REACTOME MEMBRANE TRAFFICKING
GRIA1	0.24319	0.130593	REACTOME MEMBRANE TRAFFICKING
HBEGF	0.403039	0.136367	REACTOME MEMBRANE TRAFFICKING
HGS	0.49452	0.0731548	REACTOME MEMBRANE TRAFFICKING
HIP1	0.606994	-0.103212	REACTOME MEMBRANE TRAFFICKING
HIP1R	0.868979	0.0597085	REACTOME MEMBRANE TRAFFICKING
HPS1	0.566856	-0.0750695	REACTOME MEMBRANE TRAFFICKING
HPS4	0.588624	-0.118404	REACTOME MEMBRANE TRAFFICKING
HSPA8	0.402272	-0.158204	REACTOME MEMBRANE TRAFFICKING
IGF2R	0.855356	0.0430232	REACTOME MEMBRANE TRAFFICKING
INS		0	REACTOME MEMBRANE TRAFFICKING
ITSN1	0.0601639	0.186533	REACTOME MEMBRANE TRAFFICKING
ITSN2	0.272736	0.13184	REACTOME MEMBRANE TRAFFICKING
KDELR1	0.341678	0.119533	REACTOME MEMBRANE TRAFFICKING
KDELR2	0.968847	0.00558728	REACTOME MEMBRANE TRAFFICKING
KDELR3	0.849087	0.0425762	REACTOME MEMBRANE TRAFFICKING
KIAA0319	0.793313	0.00665218	REACTOME MEMBRANE TRAFFICKING
KIF11	0.85947	0.0437466	REACTOME MEMBRANE TRAFFICKING
KIF12	0.661973	-0.0271805	REACTOME MEMBRANE TRAFFICKING
KIF15	0.9149	0.0206829	REACTOME MEMBRANE TRAFFICKING
KIF16B	0.323378	0.122028	REACTOME MEMBRANE TRAFFICKING
KIF18A	0.497314	-0.129752	REACTOME MEMBRANE TRAFFICKING
KIF18B	0.91395	0.0282635	REACTOME MEMBRANE TRAFFICKING
KIF19	0.638847	-0.056738	REACTOME MEMBRANE TRAFFICKING
KIF1A	0.391024	0.101871	REACTOME MEMBRANE TRAFFICKING
KIF1B	0.0513294	0.288858	REACTOME MEMBRANE TRAFFICKING
KIF1C	0.118673	0.31587	REACTOME MEMBRANE TRAFFICKING
KIF20A	0.968423	-0.0090899	REACTOME MEMBRANE TRAFFICKING
KIF20B	0.824784	0.0379039	REACTOME MEMBRANE TRAFFICKING
KIF21A	0.535436	-0.128144	REACTOME MEMBRANE TRAFFICKING
KIF21B	0.125719	0.412473	REACTOME MEMBRANE TRAFFICKING
KIF22	0.933645	0.0121069	REACTOME MEMBRANE TRAFFICKING
KIF23	0.611294	-0.0997738	REACTOME MEMBRANE TRAFFICKING
KIF26B	0.88446	-0.0654468	REACTOME MEMBRANE TRAFFICKING
KIF27	0.120454	-0.108839	REACTOME MEMBRANE TRAFFICKING
KIF2A	0.793946	0.0338292	REACTOME MEMBRANE TRAFFICKING
KIF2B	0.337049	-0.000821629	REACTOME MEMBRANE TRAFFICKING
KIF2C	0.983679	0.00544356	REACTOME MEMBRANE TRAFFICKING
KIF3A	0.472656	-0.134009	REACTOME MEMBRANE TRAFFICKING
KIF3B	0.332621	0.139508	REACTOME MEMBRANE TRAFFICKING
KIF3C	0.216199	0.181454	REACTOME MEMBRANE TRAFFICKING
KIF4A	0.945531	0.0130224	REACTOME MEMBRANE TRAFFICKING
KIF4B	0.804728	-0.0014833	REACTOME MEMBRANE TRAFFICKING
KIF5A	0.908434	-0.00276335	REACTOME MEMBRANE TRAFFICKING
KIF5B	0.529426	0.119273	REACTOME MEMBRANE TRAFFICKING
KIF6	0.553546	0.115172	REACTOME MEMBRANE TRAFFICKING
KIF9	0.0761784	-0.0674047	REACTOME MEMBRANE TRAFFICKING
KIFAP3	0.927661	0.0133274	REACTOME MEMBRANE TRAFFICKING
KIFC1	0.785202	-0.0469074	REACTOME MEMBRANE TRAFFICKING
KIFC2	0.283287	-0.243686	REACTOME MEMBRANE TRAFFICKING
KLC1	0.974176	-0.00311903	REACTOME MEMBRANE TRAFFICKING
KLC2	0.858256	0.025498	REACTOME MEMBRANE TRAFFICKING
KLC3	0.921668	0.0585333	REACTOME MEMBRANE TRAFFICKING
KLC4	0.561663	0.0557398	REACTOME MEMBRANE TRAFFICKING
LDLR	0.369856	0.278307	REACTOME MEMBRANE TRAFFICKING
LDLRAP1	0.122214	0.279816	REACTOME MEMBRANE TRAFFICKING
LMAN1	0.323729	-0.188493	REACTOME MEMBRANE TRAFFICKING
LMAN1L	0.872043	-0.00222432	REACTOME MEMBRANE TRAFFICKING
LMAN2	0.0919737	-0.177283	REACTOME MEMBRANE TRAFFICKING
LMAN2L	0.942994	0.00816176	REACTOME MEMBRANE TRAFFICKING
LNPEP	0.835744	0.0314337	REACTOME MEMBRANE TRAFFICKING
LRP2	0.150251	-0.29796	REACTOME MEMBRANE TRAFFICKING
M6PR	0.811499	-0.0182807	REACTOME MEMBRANE TRAFFICKING
MADD	0.810265	-0.0301368	REACTOME MEMBRANE TRAFFICKING
MAN1A1	0.100129	0.321626	REACTOME MEMBRANE TRAFFICKING
MAN1A2	0.893837	0.0236196	REACTOME MEMBRANE TRAFFICKING
MAN2A1	0.604357	0.0669128	REACTOME MEMBRANE TRAFFICKING
MAN2A2	0.341399	-0.161057	REACTOME MEMBRANE TRAFFICKING
MAP1LC3B	0.649383	-0.0493043	REACTOME MEMBRANE TRAFFICKING
MCFD2	0.728218	0.0507272	REACTOME MEMBRANE TRAFFICKING
MIA2	0.364462	0.00554858	REACTOME MEMBRANE TRAFFICKING
MIA3	0.497762	0.096292	REACTOME MEMBRANE TRAFFICKING
MON1A	0.230677	0.119645	REACTOME MEMBRANE TRAFFICKING
MON1B	0.743206	-0.0205492	REACTOME MEMBRANE TRAFFICKING
MVB12A	0.355526	0.147934	REACTOME MEMBRANE TRAFFICKING
MVB12B	0.423675	0.145053	REACTOME MEMBRANE TRAFFICKING
MYH9	0.106791	0.431443	REACTOME MEMBRANE TRAFFICKING
MYO1C	0.195594	0.201542	REACTOME MEMBRANE TRAFFICKING
MYO5A	0.588482	-0.123965	REACTOME MEMBRANE TRAFFICKING
MYO6	0.770633	0.0449366	REACTOME MEMBRANE TRAFFICKING
NAA30	0.77318	0.0318431	REACTOME MEMBRANE TRAFFICKING
NAA35	0.942886	0.00385104	REACTOME MEMBRANE TRAFFICKING
NAA38	0.728628	-0.0593656	REACTOME MEMBRANE TRAFFICKING
NAPA	0.442523	0.149398	REACTOME MEMBRANE TRAFFICKING
NAPB	0.361541	-0.142046	REACTOME MEMBRANE TRAFFICKING
NAPG	0.497042	-0.125456	REACTOME MEMBRANE TRAFFICKING
NBAS	0.767183	0.0361752	REACTOME MEMBRANE TRAFFICKING
NECAP1	0.724954	0.0422136	REACTOME MEMBRANE TRAFFICKING
NECAP2	0.569116	0.0906797	REACTOME MEMBRANE TRAFFICKING
NEDD8	0.568433	0.0605878	REACTOME MEMBRANE TRAFFICKING
NSF	0.0257824	0.171961	REACTOME MEMBRANE TRAFFICKING
OCRL	0.18521	-0.136749	REACTOME MEMBRANE TRAFFICKING
OPTN	0.453936	0.150472	REACTOME MEMBRANE TRAFFICKING
PACSIN1	0.23714	0.0523008	REACTOME MEMBRANE TRAFFICKING
PACSIN2	0.349507	-0.167449	REACTOME MEMBRANE TRAFFICKING
PACSIN3	0.904	0.0198971	REACTOME MEMBRANE TRAFFICKING
PAFAH1B1	0.869151	-0.0176733	REACTOME MEMBRANE TRAFFICKING
PAFAH1B2	0.327933	-0.0848449	REACTOME MEMBRANE TRAFFICKING
PAFAH1B3	0.723513	-0.044815	REACTOME MEMBRANE TRAFFICKING
PICALM	0.310297	-0.137506	REACTOME MEMBRANE TRAFFICKING
PIK3C2A	0.720332	0.0563917	REACTOME MEMBRANE TRAFFICKING
PIP5K1C	0.158239	0.236828	REACTOME MEMBRANE TRAFFICKING
PLA2G4A	0.733404	-0.0766147	REACTOME MEMBRANE TRAFFICKING
PLA2G6	0.454212	-0.146012	REACTOME MEMBRANE TRAFFICKING
PLIN3	0.176257	0.301756	REACTOME MEMBRANE TRAFFICKING
PPP6C	0.0944617	0.133872	REACTOME MEMBRANE TRAFFICKING
PPP6R1	0.415897	0.106994	REACTOME MEMBRANE TRAFFICKING
PPP6R3	0.207648	-0.208063	REACTOME MEMBRANE TRAFFICKING
PREB	0.343873	0.0973823	REACTOME MEMBRANE TRAFFICKING
PRKAA2	0.359999	0.140338	REACTOME MEMBRANE TRAFFICKING
PRKAB1	0.159883	-0.122051	REACTOME MEMBRANE TRAFFICKING
PRKAB2	0.638123	-0.0858794	REACTOME MEMBRANE TRAFFICKING
PRKAG1	0.136192	-0.0972025	REACTOME MEMBRANE TRAFFICKING
PRKAG3	0.329448	0.261703	REACTOME MEMBRANE TRAFFICKING
PUM1	0.358441	0.0859143	REACTOME MEMBRANE TRAFFICKING
RAB10	0.278096	0.169904	REACTOME MEMBRANE TRAFFICKING
RAB11A	0.364123	0.128428	REACTOME MEMBRANE TRAFFICKING
RAB11B	0.710235	0.0542435	REACTOME MEMBRANE TRAFFICKING
RAB12	0.85087	-0.0217127	REACTOME MEMBRANE TRAFFICKING
RAB13	0.833134	-0.0194097	REACTOME MEMBRANE TRAFFICKING
RAB14	0.464161	0.0755473	REACTOME MEMBRANE TRAFFICKING
RAB18	0.413152	0.0987585	REACTOME MEMBRANE TRAFFICKING
RAB1A	0.095024	0.207165	REACTOME MEMBRANE TRAFFICKING
RAB1B	0.678621	0.0696375	REACTOME MEMBRANE TRAFFICKING
RAB21	0.233002	0.147144	REACTOME MEMBRANE TRAFFICKING
RAB27A	0.861925	-0.0426874	REACTOME MEMBRANE TRAFFICKING
RAB27B	0.251024	-0.204538	REACTOME MEMBRANE TRAFFICKING
RAB30	0.810601	-0.0236476	REACTOME MEMBRANE TRAFFICKING
RAB31	0.146403	0.32963	REACTOME MEMBRANE TRAFFICKING
RAB32	0.842968	0.0391781	REACTOME MEMBRANE TRAFFICKING
RAB33A	0.828034	0.0549169	REACTOME MEMBRANE TRAFFICKING
RAB33B	0.454755	0.110486	REACTOME MEMBRANE TRAFFICKING
RAB35	0.736991	0.0379337	REACTOME MEMBRANE TRAFFICKING
RAB36	0.189395	-0.263611	REACTOME MEMBRANE TRAFFICKING
RAB38	0.203718	-0.344553	REACTOME MEMBRANE TRAFFICKING
RAB39A	0.379861	0.0415782	REACTOME MEMBRANE TRAFFICKING
RAB39B	0.220609	-0.147163	REACTOME MEMBRANE TRAFFICKING
RAB3GAP1	0.125584	0.142726	REACTOME MEMBRANE TRAFFICKING
RAB3GAP2	0.976232	-0.00588354	REACTOME MEMBRANE TRAFFICKING
RAB3IL1	0.243852	0.255978	REACTOME MEMBRANE TRAFFICKING
RAB3IP	0.929034	-0.00748544	REACTOME MEMBRANE TRAFFICKING
RAB41	0.263371	-0.0512472	REACTOME MEMBRANE TRAFFICKING
RAB43	0.972585	-0.00705942	REACTOME MEMBRANE TRAFFICKING
RAB4A	0.313011	-0.0618109	REACTOME MEMBRANE TRAFFICKING
RAB5A	0.541931	0.0642853	REACTOME MEMBRANE TRAFFICKING
RAB5B	0.51744	0.0814294	REACTOME MEMBRANE TRAFFICKING
RAB5C	0.19795	0.136377	REACTOME MEMBRANE TRAFFICKING
RAB6A	0.485328	0.103595	REACTOME MEMBRANE TRAFFICKING
RAB7A	0.440394	0.0743124	REACTOME MEMBRANE TRAFFICKING
RAB8A	0.561543	0.0580996	REACTOME MEMBRANE TRAFFICKING
RAB8B	0.800401	0.0333145	REACTOME MEMBRANE TRAFFICKING
RAB9A	0.219531	-0.210785	REACTOME MEMBRANE TRAFFICKING
RAB9B	0.680412	-0.0650688	REACTOME MEMBRANE TRAFFICKING
RABEP1	0.537496	-0.0798838	REACTOME MEMBRANE TRAFFICKING
RABEPK	0.640972	0.0509728	REACTOME MEMBRANE TRAFFICKING
RABGAP1	0.813866	-0.031192	REACTOME MEMBRANE TRAFFICKING
RABGEF1	0.168097	0.0839846	REACTOME MEMBRANE TRAFFICKING
RAC1	0.413231	0.0714023	REACTOME MEMBRANE TRAFFICKING
RACGAP1	0.86563	-0.0318353	REACTOME MEMBRANE TRAFFICKING
RALA	0.0170392	0.222487	REACTOME MEMBRANE TRAFFICKING
RALGAPB	0.993569	0.00115253	REACTOME MEMBRANE TRAFFICKING
REPS1	0.540559	0.063327	REACTOME MEMBRANE TRAFFICKING
REPS2	0.195035	0.116774	REACTOME MEMBRANE TRAFFICKING
RGP1	0.676287	0.0580184	REACTOME MEMBRANE TRAFFICKING
RHOBTB3	0.189329	-0.511761	REACTOME MEMBRANE TRAFFICKING
RIN1	0.567833	-0.137311	REACTOME MEMBRANE TRAFFICKING
RIN2	0.182453	0.207078	REACTOME MEMBRANE TRAFFICKING
RIN3	0.461851	0.215337	REACTOME MEMBRANE TRAFFICKING
RINL	0.658695	-0.0630808	REACTOME MEMBRANE TRAFFICKING
RINT1	0.836163	0.0335771	REACTOME MEMBRANE TRAFFICKING
RPS27A	0.593936	0.0511398	REACTOME MEMBRANE TRAFFICKING
SAR1B	0.61753	0.0615033	REACTOME MEMBRANE TRAFFICKING
SBF1	0.383637	0.130728	REACTOME MEMBRANE TRAFFICKING
SBF2	0.637588	0.0430342	REACTOME MEMBRANE TRAFFICKING
SCARB2	0.929927	-0.0203735	REACTOME MEMBRANE TRAFFICKING
SCFD1	0.573401	-0.0827995	REACTOME MEMBRANE TRAFFICKING
SCOC	0.880562	-0.0302877	REACTOME MEMBRANE TRAFFICKING
SEC13	0.503676	0.0786621	REACTOME MEMBRANE TRAFFICKING
SEC16A	0.298783	0.184006	REACTOME MEMBRANE TRAFFICKING
SEC16B	0.415905	-0.117043	REACTOME MEMBRANE TRAFFICKING
SEC22A	0.382551	-0.052877	REACTOME MEMBRANE TRAFFICKING
SEC22B	0.11319	0.213526	REACTOME MEMBRANE TRAFFICKING
SEC22C	0.745623	0.0252022	REACTOME MEMBRANE TRAFFICKING
SEC23A	0.34201	0.15468	REACTOME MEMBRANE TRAFFICKING
SEC23IP	0.453808	0.0960366	REACTOME MEMBRANE TRAFFICKING
SEC24A	0.520656	0.114511	REACTOME MEMBRANE TRAFFICKING
SEC24B	0.743038	0.0388226	REACTOME MEMBRANE TRAFFICKING
SEC24C	0.246591	0.118352	REACTOME MEMBRANE TRAFFICKING
SEC24D	0.55138	0.113838	REACTOME MEMBRANE TRAFFICKING
SEC31A	0.23463	0.151623	REACTOME MEMBRANE TRAFFICKING
SERPINA1	0.262085	0.525185	REACTOME MEMBRANE TRAFFICKING
SFN	0.783198	-0.311729	REACTOME MEMBRANE TRAFFICKING
SGIP1	0.867608	0.0277093	REACTOME MEMBRANE TRAFFICKING
SH3D19	0.788038	0.0326805	REACTOME MEMBRANE TRAFFICKING
SH3GL1	0.271479	0.204273	REACTOME MEMBRANE TRAFFICKING
SH3GL2	0.36869	-0.155799	REACTOME MEMBRANE TRAFFICKING
SH3GL3	0.500279	0.0980289	REACTOME MEMBRANE TRAFFICKING
SH3KBP1	0.66154	-0.113897	REACTOME MEMBRANE TRAFFICKING
SLC18A3	0.960393	0.00377772	REACTOME MEMBRANE TRAFFICKING
SLC2A4	0.39618	0.0698313	REACTOME MEMBRANE TRAFFICKING
SLC2A8	0.561064	0.110107	REACTOME MEMBRANE TRAFFICKING
SNAP23	0.512477	-0.113874	REACTOME MEMBRANE TRAFFICKING
SNAP29	0.124005	0.0841375	REACTOME MEMBRANE TRAFFICKING
SNAP91	0.267702	0.187313	REACTOME MEMBRANE TRAFFICKING
SNAPIN	0.244037	-0.0942806	REACTOME MEMBRANE TRAFFICKING
SNF8	0.622619	0.0520221	REACTOME MEMBRANE TRAFFICKING
SNX18	0.119683	0.186953	REACTOME MEMBRANE TRAFFICKING
SNX2	0.672382	0.0655501	REACTOME MEMBRANE TRAFFICKING
SNX5	0.671146	-0.0367532	REACTOME MEMBRANE TRAFFICKING
SNX9	0.294865	-0.210433	REACTOME MEMBRANE TRAFFICKING
SORT1	0.79609	0.0267189	REACTOME MEMBRANE TRAFFICKING
SPTA1	0.0550364	-0.109866	REACTOME MEMBRANE TRAFFICKING
[truncated: 3,022 more rows]

## Sheet: E
gene	FDR	log2FOLD	pathway	significant(FDR<0.1 &abs(logfold)>0.3)	GSE77940
ACBD6	0.0409685	-0.412907	REACTOME METABOLISM OF LIPIDS	selected
ACOT13	0.0771	0.340526	REACTOME METABOLISM OF LIPIDS	selected
ACOT8	0.0625405	0.313127	REACTOME METABOLISM OF LIPIDS	selected
ACP6	0.063729	0.932835	REACTOME METABOLISM OF LIPIDS	selected
AGPAT4	0.000942217	1.20453	REACTOME METABOLISM OF LIPIDS	selected
AGPAT5	0.0296753	-0.433933	REACTOME METABOLISM OF LIPIDS	selected
AGT	0.0337822	0.783144	REACTOME METABOLISM OF LIPIDS	selected
ALDH3B1	0.0463456	0.540167	REACTOME METABOLISM OF LIPIDS	selected
ALOX5AP	0.054989	1.11272	REACTOME METABOLISM OF LIPIDS	selected
ARNTL	0.0146817	0.389901	REACTOME METABOLISM OF LIPIDS	selected
B4GALNT1	0.0742029	1.02713	REACTOME METABOLISM OF LIPIDS	selected
CDK19	0.0979149	-0.428579	REACTOME METABOLISM OF LIPIDS	selected
CHD9	0.053884	-0.399647	REACTOME METABOLISM OF LIPIDS	selected
CHKA	0.0716659	-0.400333	REACTOME METABOLISM OF LIPIDS	selected
CPNE3	0.0203368	-0.401125	REACTOME METABOLISM OF LIPIDS	selected
CTSA	0.00585656	0.736389	REACTOME METABOLISM OF LIPIDS	selected
CYP2U1	0.0164198	-1.18928	REACTOME METABOLISM OF LIPIDS	selected
DBI	0.0940226	-0.620293	REACTOME METABOLISM OF LIPIDS	selected
DHCR24	0.00535586	1.25367	REACTOME METABOLISM OF LIPIDS	selected
FADS2	0.0645191	1.41297	REACTOME METABOLISM OF LIPIDS	selected
FAR2	0.0596417	-0.594351	REACTOME METABOLISM OF LIPIDS	selected
GDPD5	0.0576861	-0.562853	REACTOME METABOLISM OF LIPIDS	selected
GLB1	0.0573609	0.342138	REACTOME METABOLISM OF LIPIDS	selected
GPD1L	0.0551412	-0.993447	REACTOME METABOLISM OF LIPIDS	selected
HADH	0.0638874	-0.4387	REACTOME METABOLISM OF LIPIDS	selected
HEXB	0.0405683	0.500709	REACTOME METABOLISM OF LIPIDS	selected
HMGCS1	0.0661736	-0.523326	REACTOME METABOLISM OF LIPIDS	selected
IDI2	0.0485412	-0.347954	REACTOME METABOLISM OF LIPIDS	selected
LPCAT2	0.0686455	-0.581425	REACTOME METABOLISM OF LIPIDS	selected
LPGAT1	0.00645093	-0.532164	REACTOME METABOLISM OF LIPIDS	selected
MBOAT7	0.0209604	0.658295	REACTOME METABOLISM OF LIPIDS	selected
MBTPS2	0.0934465	-0.428746	REACTOME METABOLISM OF LIPIDS	selected
MED23	0.0467769	-0.460277	REACTOME METABOLISM OF LIPIDS	selected
MED8	0.0118115	0.555106	REACTOME METABOLISM OF LIPIDS	selected
MFSD2A	0.0058299	0.808593	REACTOME METABOLISM OF LIPIDS	selected
MTMR1	0.0998891	-0.370469	REACTOME METABOLISM OF LIPIDS	selected
MTMR10	0.0143921	-0.757386	REACTOME METABOLISM OF LIPIDS	selected
MTMR12	0.0115006	-0.450478	REACTOME METABOLISM OF LIPIDS	selected
NCOR1	0.0162493	-0.322468	REACTOME METABOLISM OF LIPIDS	selected
NFYA	0.0149088	-0.62947	REACTOME METABOLISM OF LIPIDS	selected
OSBPL1A	0.0978131	-0.613782	REACTOME METABOLISM OF LIPIDS	selected
OSBPL6	0.0889061	0.583998	REACTOME METABOLISM OF LIPIDS	selected
OSBPL8	0.0332599	-0.39945	REACTOME METABOLISM OF LIPIDS	selected
OSBPL9	0.018185	-0.901858	REACTOME METABOLISM OF LIPIDS	selected
PCYT1A	0.0136952	0.314649	REACTOME METABOLISM OF LIPIDS	selected
PIK3CB	0.0861507	-0.460219	REACTOME METABOLISM OF LIPIDS	selected
PIK3CD	0.0796499	-0.767788	REACTOME METABOLISM OF LIPIDS	selected
PIKFYVE	0.0601012	-0.421581	REACTOME METABOLISM OF LIPIDS	selected
PIP4K2A	0.0300842	-0.593141	REACTOME METABOLISM OF LIPIDS	selected
PISD	0.0416633	0.300132	REACTOME METABOLISM OF LIPIDS	selected
PITPNM2	0.0162979	0.501493	REACTOME METABOLISM OF LIPIDS	selected
PLA2G15	0.0816464	0.376295	REACTOME METABOLISM OF LIPIDS	selected
PLEKHA2	0.00341442	-0.854075	REACTOME METABOLISM OF LIPIDS	selected
PLEKHA6	0.0981858	0.395209	REACTOME METABOLISM OF LIPIDS	selected
PLIN3	0.0104085	0.58505	REACTOME METABOLISM OF LIPIDS	selected
PPARGC1A	0.0793556	-0.567908	REACTOME METABOLISM OF LIPIDS	selected
PPARGC1B	0.0652304	-0.529522	REACTOME METABOLISM OF LIPIDS	selected
PTGS1	0.0921022	1.31281	REACTOME METABOLISM OF LIPIDS	selected
PTGS2	0.0413299	1.08036	REACTOME METABOLISM OF LIPIDS	selected
SBF2	0.0499542	-0.387915	REACTOME METABOLISM OF LIPIDS	selected
SEC24D	0.0166028	0.80813	REACTOME METABOLISM OF LIPIDS	selected
SGMS2	0.0306759	0.36134	REACTOME METABOLISM OF LIPIDS	selected
SLC44A1	0.0928247	-0.672061	REACTOME METABOLISM OF LIPIDS	selected
SLC44A3	0.0147918	0.49278	REACTOME METABOLISM OF LIPIDS	selected
SPHK1	0.0280328	0.848561	REACTOME METABOLISM OF LIPIDS	selected
SPTLC3	0.0272383	0.353449	REACTOME METABOLISM OF LIPIDS	selected
TXNRD1	0.0411525	0.507964	REACTOME METABOLISM OF LIPIDS	selected
UGCG	0.023133	-0.858257	REACTOME METABOLISM OF LIPIDS	selected
AKT3	0.0944414	-0.508787	REACTOME VESICLE MEDIATED TRANSPORT	selected
ANK2	0.0557433	-0.98764	REACTOME VESICLE MEDIATED TRANSPORT	selected
ANKRD28	0.0986235	-0.396024	REACTOME VESICLE MEDIATED TRANSPORT	selected
AP2B1	0.0162247	-0.376137	REACTOME VESICLE MEDIATED TRANSPORT	selected
AP2M1	0.073569	0.302223	REACTOME VESICLE MEDIATED TRANSPORT	selected
AREG	0.0239489	1.30074	REACTOME VESICLE MEDIATED TRANSPORT	selected
ARF4	0.0229707	0.627916	REACTOME VESICLE MEDIATED TRANSPORT	selected
ARFGAP1	0.0152906	0.573107	REACTOME VESICLE MEDIATED TRANSPORT	selected
ARPC4	0.0696376	0.306256	REACTOME VESICLE MEDIATED TRANSPORT	selected
BET1L	0.0367442	0.386099	REACTOME VESICLE MEDIATED TRANSPORT	selected
CD55	0.0122983	0.40463	REACTOME VESICLE MEDIATED TRANSPORT	selected
CHMP3	0.00241261	-0.342424	REACTOME VESICLE MEDIATED TRANSPORT	selected
COL7A1	0.0962855	0.91298	REACTOME VESICLE MEDIATED TRANSPORT	selected
COPB2	0.0619802	0.579317	REACTOME VESICLE MEDIATED TRANSPORT	selected
COPG1	0.0895298	0.517493	REACTOME VESICLE MEDIATED TRANSPORT	selected
COPZ2	0.0169694	0.962865	REACTOME VESICLE MEDIATED TRANSPORT	selected
CTSZ	0.0425939	0.927107	REACTOME VESICLE MEDIATED TRANSPORT	selected
DTNBP1	0.020383	-0.466736	REACTOME VESICLE MEDIATED TRANSPORT	selected
EGF	0.0909966	0.348109	REACTOME VESICLE MEDIATED TRANSPORT	selected
EPS15	0.00331865	-0.585921	REACTOME VESICLE MEDIATED TRANSPORT	selected
EXOC2	0.0630125	-0.380855	REACTOME VESICLE MEDIATED TRANSPORT	selected
EXOC6	0.00565009	-0.501258	REACTOME VESICLE MEDIATED TRANSPORT	selected
GCC2	0.0849888	-0.344829	REACTOME VESICLE MEDIATED TRANSPORT	selected
GDI1	0.041574	0.351164	REACTOME VESICLE MEDIATED TRANSPORT	selected
GOLGA5	0.00466005	0.343986	REACTOME VESICLE MEDIATED TRANSPORT	selected
HBEGF	0.0752671	1.00422	REACTOME VESICLE MEDIATED TRANSPORT	selected
HGS	0.0347039	0.42083	REACTOME VESICLE MEDIATED TRANSPORT	selected
HIP1	0.0632854	-0.525876	REACTOME VESICLE MEDIATED TRANSPORT	selected
HPS1	0.0143652	-0.48983	REACTOME VESICLE MEDIATED TRANSPORT	selected
KDELR2	0.080411	0.609494	REACTOME VESICLE MEDIATED TRANSPORT	selected
KDELR3	0.0472253	1.58845	REACTOME VESICLE MEDIATED TRANSPORT	selected
KIF3A	0.057836	-0.418528	REACTOME VESICLE MEDIATED TRANSPORT	selected
KIF3C	0.0386636	0.377646	REACTOME VESICLE MEDIATED TRANSPORT	selected
LDLR	0.0625213	0.962079	REACTOME VESICLE MEDIATED TRANSPORT	selected
LMAN1	0.0250696	0.590231	REACTOME VESICLE MEDIATED TRANSPORT	selected
LMAN2	0.00335806	0.360798	REACTOME VESICLE MEDIATED TRANSPORT	selected
LMAN2L	0.05244	0.332674	REACTOME VESICLE MEDIATED TRANSPORT	selected
LNPEP	0.0179086	-0.565735	REACTOME VESICLE MEDIATED TRANSPORT	selected
MYO5A	0.0807681	-0.777584	REACTOME VESICLE MEDIATED TRANSPORT	selected
NEDD8	0.0349856	0.313053	REACTOME VESICLE MEDIATED TRANSPORT	selected
PLIN3	0.0104085	0.58505	REACTOME VESICLE MEDIATED TRANSPORT	selected
PPP6R3	0.08072	-0.724433	REACTOME VESICLE MEDIATED TRANSPORT	selected
RIN1	0.0192722	0.978105	REACTOME VESICLE MEDIATED TRANSPORT	selected
SBF2	0.0499542	-0.387915	REACTOME VESICLE MEDIATED TRANSPORT	selected
SCARB1	0.0916571	-0.814111	REACTOME VESICLE MEDIATED TRANSPORT	selected
SEC13	0.00228136	0.606385	REACTOME VESICLE MEDIATED TRANSPORT	selected
SEC24D	0.0166028	0.80813	REACTOME VESICLE MEDIATED TRANSPORT	selected
SEC31A	0.0341977	0.35378	REACTOME VESICLE MEDIATED TRANSPORT	selected
SNX18	0.0574244	-0.565542	REACTOME VESICLE MEDIATED TRANSPORT	selected
SPTBN1	0.0082472	-0.361048	REACTOME VESICLE MEDIATED TRANSPORT	selected
STAM	0.0315816	-0.564116	REACTOME VESICLE MEDIATED TRANSPORT	selected
SURF4	0.0175702	0.638939	REACTOME VESICLE MEDIATED TRANSPORT	selected
TBC1D14	0.0154359	-0.594597	REACTOME VESICLE MEDIATED TRANSPORT	selected
TBC1D15	0.0172909	-0.397727	REACTOME VESICLE MEDIATED TRANSPORT	selected
TBC1D16	0.0886878	-0.472976	REACTOME VESICLE MEDIATED TRANSPORT	selected
TBC1D2	0.0877569	0.505246	REACTOME VESICLE MEDIATED TRANSPORT	selected
TFG	0.0973375	0.552611	REACTOME VESICLE MEDIATED TRANSPORT	selected
TMED3	0.0395147	0.563666	REACTOME VESICLE MEDIATED TRANSPORT	selected
TMED9	0.000857349	0.558416	REACTOME VESICLE MEDIATED TRANSPORT	selected
TOR1A	0.0129236	0.361928	REACTOME VESICLE MEDIATED TRANSPORT	selected
TOR1B	0.0476746	0.430282	REACTOME VESICLE MEDIATED TRANSPORT	selected
TUBA1A	0.0430274	0.827347	REACTOME VESICLE MEDIATED TRANSPORT	selected
TUBB3	0.0840148	0.440804	REACTOME VESICLE MEDIATED TRANSPORT	selected
TUBB4A	0.0516568	-1.90328	REACTOME VESICLE MEDIATED TRANSPORT	selected
TUBB4B	0.0583864	0.465933	REACTOME VESICLE MEDIATED TRANSPORT	selected
TUBB6	0.0744635	0.926684	REACTOME VESICLE MEDIATED TRANSPORT	selected
TXNDC5	0.0887873	-0.524685	REACTOME VESICLE MEDIATED TRANSPORT	selected
UBC	0.0661351	0.413104	REACTOME VESICLE MEDIATED TRANSPORT	selected
VPS36	0.00500249	-0.436077	REACTOME VESICLE MEDIATED TRANSPORT	selected
AKT3	0.0944414	-0.508787	REACTOME MEMBRANE TRAFFICKING	selected
ANK2	0.0557433	-0.98764	REACTOME MEMBRANE TRAFFICKING	selected
ANKRD28	0.0986235	-0.396024	REACTOME MEMBRANE TRAFFICKING	selected
AP2B1	0.0162247	-0.376137	REACTOME MEMBRANE TRAFFICKING	selected
AP2M1	0.073569	0.302223	REACTOME MEMBRANE TRAFFICKING	selected
AREG	0.0239489	1.30074	REACTOME MEMBRANE TRAFFICKING	selected
ARF4	0.0229707	0.627916	REACTOME MEMBRANE TRAFFICKING	selected
ARFGAP1	0.0152906	0.573107	REACTOME MEMBRANE TRAFFICKING	selected
ARPC4	0.0696376	0.306256	REACTOME MEMBRANE TRAFFICKING	selected
BET1L	0.0367442	0.386099	REACTOME MEMBRANE TRAFFICKING	selected
CD55	0.0122983	0.40463	REACTOME MEMBRANE TRAFFICKING	selected
CHMP3	0.00241261	-0.342424	REACTOME MEMBRANE TRAFFICKING	selected
COL7A1	0.0962855	0.91298	REACTOME MEMBRANE TRAFFICKING	selected
COPB2	0.0619802	0.579317	REACTOME MEMBRANE TRAFFICKING	selected
COPG1	0.0895298	0.517493	REACTOME MEMBRANE TRAFFICKING	selected
COPZ2	0.0169694	0.962865	REACTOME MEMBRANE TRAFFICKING	selected
CTSZ	0.0425939	0.927107	REACTOME MEMBRANE TRAFFICKING	selected
DTNBP1	0.020383	-0.466736	REACTOME MEMBRANE TRAFFICKING	selected
EGF	0.0909966	0.348109	REACTOME MEMBRANE TRAFFICKING	selected
EPS15	0.00331865	-0.585921	REACTOME MEMBRANE TRAFFICKING	selected
EXOC2	0.0630125	-0.380855	REACTOME MEMBRANE TRAFFICKING	selected
EXOC6	0.00565009	-0.501258	REACTOME MEMBRANE TRAFFICKING	selected
GCC2	0.0849888	-0.344829	REACTOME MEMBRANE TRAFFICKING	selected
GDI1	0.041574	0.351164	REACTOME MEMBRANE TRAFFICKING	selected
GOLGA5	0.00466005	0.343986	REACTOME MEMBRANE TRAFFICKING	selected
HBEGF	0.0752671	1.00422	REACTOME MEMBRANE TRAFFICKING	selected
HGS	0.0347039	0.42083	REACTOME MEMBRANE TRAFFICKING	selected
HIP1	0.0632854	-0.525876	REACTOME MEMBRANE TRAFFICKING	selected
HPS1	0.0143652	-0.48983	REACTOME MEMBRANE TRAFFICKING	selected
KDELR2	0.080411	0.609494	REACTOME MEMBRANE TRAFFICKING	selected
KDELR3	0.0472253	1.58845	REACTOME MEMBRANE TRAFFICKING	selected
KIF3A	0.057836	-0.418528	REACTOME MEMBRANE TRAFFICKING	selected
KIF3C	0.0386636	0.377646	REACTOME MEMBRANE TRAFFICKING	selected
LDLR	0.0625213	0.962079	REACTOME MEMBRANE TRAFFICKING	selected
LMAN1	0.0250696	0.590231	REACTOME MEMBRANE TRAFFICKING	selected
LMAN2	0.00335806	0.360798	REACTOME MEMBRANE TRAFFICKING	selected
LMAN2L	0.05244	0.332674	REACTOME MEMBRANE TRAFFICKING	selected
LNPEP	0.0179086	-0.565735	REACTOME MEMBRANE TRAFFICKING	selected
MYO5A	0.0807681	-0.777584	REACTOME MEMBRANE TRAFFICKING	selected
NEDD8	0.0349856	0.313053	REACTOME MEMBRANE TRAFFICKING	selected
PLIN3	0.0104085	0.58505	REACTOME MEMBRANE TRAFFICKING	selected
PPP6R3	0.08072	-0.724433	REACTOME MEMBRANE TRAFFICKING	selected
RIN1	0.0192722	0.978105	REACTOME MEMBRANE TRAFFICKING	selected
SBF2	0.0499542	-0.387915	REACTOME MEMBRANE TRAFFICKING	selected
SEC13	0.00228136	0.606385	REACTOME MEMBRANE TRAFFICKING	selected
SEC24D	0.0166028	0.80813	REACTOME MEMBRANE TRAFFICKING	selected
SEC31A	0.0341977	0.35378	REACTOME MEMBRANE TRAFFICKING	selected
SNX18	0.0574244	-0.565542	REACTOME MEMBRANE TRAFFICKING	selected
SPTBN1	0.0082472	-0.361048	REACTOME MEMBRANE TRAFFICKING	selected
STAM	0.0315816	-0.564116	REACTOME MEMBRANE TRAFFICKING	selected
SURF4	0.0175702	0.638939	REACTOME MEMBRANE TRAFFICKING	selected
TBC1D14	0.0154359	-0.594597	REACTOME MEMBRANE TRAFFICKING	selected
TBC1D15	0.0172909	-0.397727	REACTOME MEMBRANE TRAFFICKING	selected
TBC1D16	0.0886878	-0.472976	REACTOME MEMBRANE TRAFFICKING	selected
TBC1D2	0.0877569	0.505246	REACTOME MEMBRANE TRAFFICKING	selected
TFG	0.0973375	0.552611	REACTOME MEMBRANE TRAFFICKING	selected
TMED3	0.0395147	0.563666	REACTOME MEMBRANE TRAFFICKING	selected
TMED9	0.000857349	0.558416	REACTOME MEMBRANE TRAFFICKING	selected
TOR1A	0.0129236	0.361928	REACTOME MEMBRANE TRAFFICKING	selected
TOR1B	0.0476746	0.430282	REACTOME MEMBRANE TRAFFICKING	selected
TUBA1A	0.0430274	0.827347	REACTOME MEMBRANE TRAFFICKING	selected
TUBB3	0.0840148	0.440804	REACTOME MEMBRANE TRAFFICKING	selected
TUBB4A	0.0516568	-1.90328	REACTOME MEMBRANE TRAFFICKING	selected
TUBB4B	0.0583864	0.465933	REACTOME MEMBRANE TRAFFICKING	selected
TUBB6	0.0744635	0.926684	REACTOME MEMBRANE TRAFFICKING	selected
TXNDC5	0.0887873	-0.524685	REACTOME MEMBRANE TRAFFICKING	selected
UBC	0.0661351	0.413104	REACTOME MEMBRANE TRAFFICKING	selected
VPS36	0.00500249	-0.436077	REACTOME MEMBRANE TRAFFICKING	selected
BATF2	0.0795997	-0.739734	HALLMARK INTERFERON ALPHA RESPONSE	selected
ELF1	0.0304863	-0.416956	HALLMARK INTERFERON ALPHA RESPONSE	selected
IFI30	0.0248034	1.26217	HALLMARK INTERFERON ALPHA RESPONSE	selected
TRIM25	0.0198894	-0.615845	HALLMARK INTERFERON ALPHA RESPONSE	selected
BATF2	0.0795997	-0.739734	HALLMARK INTERFERON GAMMA RESPONSE	selected
BTG1	0.0292906	-0.414532	HALLMARK INTERFERON GAMMA RESPONSE	selected
CCL2	0.0320447	1.40736	HALLMARK INTERFERON GAMMA RESPONSE	selected
CDKN1A	0.0396781	1.22719	HALLMARK INTERFERON GAMMA RESPONSE	selected
IFI30	0.0248034	1.26217	HALLMARK INTERFERON GAMMA RESPONSE	selected
IRF4	0.0077113	-1.38238	HALLMARK INTERFERON GAMMA RESPONSE	selected
MT2A	0.0435792	1.02632	HALLMARK INTERFERON GAMMA RESPONSE	selected
MVP	0.0263394	0.725781	HALLMARK INTERFERON GAMMA RESPONSE	selected
PTGS2	0.0413299	1.08036	HALLMARK INTERFERON GAMMA RESPONSE	selected
ST3GAL5	0.0870361	-1.21275	HALLMARK INTERFERON GAMMA RESPONSE	selected
TNFAIP6	0.0704943	1.48083	HALLMARK INTERFERON GAMMA RESPONSE	selected
TOR1B	0.0476746	0.430282	HALLMARK INTERFERON GAMMA RESPONSE	selected
TRIM25	0.0198894	-0.615845	HALLMARK INTERFERON GAMMA RESPONSE	selected
AREG	0.0239489	1.30074	HALLMARK EPITHELIAL MESENCHYMAL TRANSITION	selected
CAP2	0.0644877	-0.621194	HALLMARK EPITHELIAL MESENCHYMAL TRANSITION	selected
COL7A1	0.0962855	0.91298	HALLMARK EPITHELIAL MESENCHYMAL TRANSITION	selected
CTHRC1	0.0884824	0.793154	HALLMARK EPITHELIAL MESENCHYMAL TRANSITION	selected
EDIL3	0.0274973	1.78464	HALLMARK EPITHELIAL MESENCHYMAL TRANSITION	selected
FBN2	0.0539213	1.11044	HALLMARK EPITHELIAL MESENCHYMAL TRANSITION	selected
FERMT2	0.0855005	0.356581	HALLMARK EPITHELIAL MESENCHYMAL TRANSITION	selected
FN1	0.0239237	1.95499	HALLMARK EPITHELIAL MESENCHYMAL TRANSITION	selected
FSTL3	0.0517773	0.649941	HALLMARK EPITHELIAL MESENCHYMAL TRANSITION	selected
GEM	0.0466566	1.35002	HALLMARK EPITHELIAL MESENCHYMAL TRANSITION	selected
IGFBP2	0.0840342	1.08199	HALLMARK EPITHELIAL MESENCHYMAL TRANSITION	selected
LGALS1	0.00693117	1.38638	HALLMARK EPITHELIAL MESENCHYMAL TRANSITION	selected
NNMT	0.0674761	1.08738	HALLMARK EPITHELIAL MESENCHYMAL TRANSITION	selected
NT5E	0.0718448	1.08413	HALLMARK EPITHELIAL MESENCHYMAL TRANSITION	selected
PCOLCE2	0.0688766	1.49982	HALLMARK EPITHELIAL MESENCHYMAL TRANSITION	selected
PFN2	0.0812182	0.74513	HALLMARK EPITHELIAL MESENCHYMAL TRANSITION	selected
PLAUR	0.0054444	1.48058	HALLMARK EPITHELIAL MESENCHYMAL TRANSITION	selected
PLOD1	0.0718318	0.626276	HALLMARK EPITHELIAL MESENCHYMAL TRANSITION	selected
PLOD2	0.0430364	0.937646	HALLMARK EPITHELIAL MESENCHYMAL TRANSITION	selected
PPIB	0.00973185	0.585374	HALLMARK EPITHELIAL MESENCHYMAL TRANSITION	selected
PTHLH	0.0158379	1.0697	HALLMARK EPITHELIAL MESENCHYMAL TRANSITION	selected
PTX3	0.0617026	0.97426	HALLMARK EPITHELIAL MESENCHYMAL TRANSITION	selected
QSOX1	0.0186526	0.491524	HALLMARK EPITHELIAL MESENCHYMAL TRANSITION	selected
SCG2	0.0636181	1.24176	HALLMARK EPITHELIAL MESENCHYMAL TRANSITION	selected
SERPINH1	0.0169594	1.14706	HALLMARK EPITHELIAL MESENCHYMAL TRANSITION	selected
TFPI2	0.0384434	3.04671	HALLMARK EPITHELIAL MESENCHYMAL TRANSITION	selected
TGFBI	0.0611733	1.86258	HALLMARK EPITHELIAL MESENCHYMAL TRANSITION	selected
TGFBR3	0.0132212	-0.973794	HALLMARK EPITHELIAL MESENCHYMAL TRANSITION	selected
TIMP1	0.0218706	1.80613	HALLMARK EPITHELIAL MESENCHYMAL TRANSITION	selected
TNFRSF12A	0.0167345	1.74134	HALLMARK EPITHELIAL MESENCHYMAL TRANSITION	selected
VEGFA	0.0493224	0.933747	HALLMARK EPITHELIAL MESENCHYMAL TRANSITION	selected
CD151	0.0365519	0.613421	REACTOME CELL CELL COMMUNICATION	selected
CD2AP	0.0473337	-0.424693	REACTOME CELL CELL COMMUNICATION	selected
CDH1	0.0173937	-1.85033	REACTOME CELL CELL COMMUNICATION	selected
FERMT2	0.0855005	0.356581	REACTOME CELL CELL COMMUNICATION	selected
FLNC	0.07972	1.22939	REACTOME CELL CELL COMMUNICATION	selected
PARD6A	0.0522414	-0.563906	REACTOME CELL CELL COMMUNICATION	selected
PIK3CB	0.0861507	-0.460219	REACTOME CELL CELL COMMUNICATION	selected
PLEC	0.0648589	0.65267	REACTOME CELL CELL COMMUNICATION	selected
PXN	0.0639705	0.338566	REACTOME CELL CELL COMMUNICATION	selected
SPTBN1	0.0082472	-0.361048	REACTOME CELL CELL COMMUNICATION	selected
AKT3	0.0944414	-0.508787	REACTOME PI3K AKT SIGNALING IN CANCER	selected
AREG	0.0239489	1.30074	REACTOME PI3K AKT SIGNALING IN CANCER	selected
CDKN1A	0.0396781	1.22719	REACTOME PI3K AKT SIGNALING IN CANCER	selected
CDKN1B	0.0118992	-0.441357	REACTOME PI3K AKT SIGNALING IN CANCER	selected
CHUK	0.0927307	-0.33691	REACTOME PI3K AKT SIGNALING IN CANCER	selected
EGF	0.0909966	0.348109	REACTOME PI3K AKT SIGNALING IN CANCER	selected
FGF1	0.0508072	0.757831	REACTOME PI3K AKT SIGNALING IN CANCER	selected
FOXO3	0.0686925	-0.588603	REACTOME PI3K AKT SIGNALING IN CANCER	selected
GAB1	0.0209534	-0.512198	REACTOME PI3K AKT SIGNALING IN CANCER	selected
GSK3B	0.0781524	-0.329154	REACTOME PI3K AKT SIGNALING IN CANCER	selected
HBEGF	0.0752671	1.00422	REACTOME PI3K AKT SIGNALING IN CANCER	selected
KIT	0.0832419	-1.55915	REACTOME PI3K AKT SIGNALING IN CANCER	selected
NRG3	0.0668915	-1.14553	REACTOME PI3K AKT SIGNALING IN CANCER	selected
PIK3CB	0.0861507	-0.460219	REACTOME PI3K AKT SIGNALING IN CANCER	selected
PIK3CD	0.0796499	-0.767788	REACTOME PI3K AKT SIGNALING IN CANCER	selected
RICTOR	0.0483716	-0.477547	REACTOME PI3K AKT SIGNALING IN CANCER	selected
ADAMTS1	0.0776469	1.10494	REACTOME DEGRADATION OF THE EXTRACELLULAR MATRIX	selected
CDH1	0.0173937	-1.85033	REACTOME DEGRADATION OF THE EXTRACELLULAR MATRIX	selected
COL13A1	0.0883022	0.989508	REACTOME DEGRADATION OF THE EXTRACELLULAR MATRIX	selected
COL7A1	0.0962855	0.91298	REACTOME DEGRADATION OF THE EXTRACELLULAR MATRIX	selected
COL8A1	0.0692483	1.50312	REACTOME DEGRADATION OF THE EXTRACELLULAR MATRIX	selected
FBN2	0.0539213	1.11044	REACTOME DEGRADATION OF THE EXTRACELLULAR MATRIX	selected
FN1	0.0239237	1.95499	REACTOME DEGRADATION OF THE EXTRACELLULAR MATRIX	selected
FURIN	0.0815323	0.494876	REACTOME DEGRADATION OF THE EXTRACELLULAR MATRIX	selected
MMP10	0.0654495	0.77457	REACTOME DEGRADATION OF THE EXTRACELLULAR MATRIX	selected
MMP16	0.0897088	1.12696	REACTOME DEGRADATION OF THE EXTRACELLULAR MATRIX	selected
SCUBE3	0.0989145	0.642237	REACTOME DEGRADATION OF THE EXTRACELLULAR MATRIX	selected
TIMP1	0.0218706	1.80613	REACTOME DEGRADATION OF THE EXTRACELLULAR MATRIX	selected
ADCY9	0.0430185	-0.536211	WP CHEMOKINE SIGNALING PATHWAY	selected
AKT3	0.0944414	-0.508787	WP CHEMOKINE SIGNALING PATHWAY	selected
CCL26	0.04755	0.653351	WP CHEMOKINE SIGNALING PATHWAY	selected
CCR1	0.0741672	1.19422	WP CHEMOKINE SIGNALING PATHWAY	selected
CHUK	0.0927307	-0.33691	WP CHEMOKINE SIGNALING PATHWAY	selected
FOXO3	0.0686925	-0.588603	WP CHEMOKINE SIGNALING PATHWAY	selected
GNG7	0.0472726	-1.10896	WP CHEMOKINE SIGNALING PATHWAY	selected
GSK3B	0.0781524	-0.329154	WP CHEMOKINE SIGNALING PATHWAY	selected
PAK1	0.0315677	0.404867	WP CHEMOKINE SIGNALING PATHWAY	selected
PF4	0.0862742	0.372603	WP CHEMOKINE SIGNALING PATHWAY	selected
PIK3CB	0.0861507	-0.460219	WP CHEMOKINE SIGNALING PATHWAY	selected
PIK3CD	0.0796499	-0.767788	WP CHEMOKINE SIGNALING PATHWAY	selected
PLCB3	0.0181616	0.398823	WP CHEMOKINE SIGNALING PATHWAY	selected
PXN	0.0639705	0.338566	WP CHEMOKINE SIGNALING PATHWAY	selected
SHC1	0.0366794	0.747756	WP CHEMOKINE SIGNALING PATHWAY	selected
SHC2	0.0314223	-0.917363	WP CHEMOKINE SIGNALING PATHWAY	selected
SOS1	0.0534582	-0.407878	WP CHEMOKINE SIGNALING PATHWAY	selected
AKT3	0.0944414	-0.508787	WP FOCAL ADHESIONPI3KAKTMTORSIGNALING PATHWAY	selected
CAB39	0.0542823	-0.35307	WP FOCAL ADHESIONPI3KAKTMTORSIGNALING PATHWAY	selected
CDKN1A	0.0396781	1.22719	WP FOCAL ADHESIONPI3KAKTMTORSIGNALING PATHWAY	selected
CDKN1B	0.0118992	-0.441357	WP FOCAL ADHESIONPI3KAKTMTORSIGNALING PATHWAY	selected
CREB3	0.0224648	0.622486	WP FOCAL ADHESIONPI3KAKTMTORSIGNALING PATHWAY	selected
EGF	0.0909966	0.348109	WP FOCAL ADHESIONPI3KAKTMTORSIGNALING PATHWAY	selected
EIF4B	0.0340955	-0.56544	WP FOCAL ADHESIONPI3KAKTMTORSIGNALING PATHWAY	selected
FGF1	0.0508072	0.757831	WP FOCAL ADHESIONPI3KAKTMTORSIGNALING PATHWAY	selected
FN1	0.0239237	1.95499	WP FOCAL ADHESIONPI3KAKTMTORSIGNALING PATHWAY	selected
FOXO3	0.0686925	-0.588603	WP FOCAL ADHESIONPI3KAKTMTORSIGNALING PATHWAY	selected
GNG7	0.0472726	-1.10896	WP FOCAL ADHESIONPI3KAKTMTORSIGNALING PATHWAY	selected
GSK3B	0.0781524	-0.329154	WP FOCAL ADHESIONPI3KAKTMTORSIGNALING PATHWAY	selected
KIT	0.0832419	-1.55915	WP FOCAL ADHESIONPI3KAKTMTORSIGNALING PATHWAY	selected
LPAR1	0.0881708	1.22094	WP FOCAL ADHESIONPI3KAKTMTORSIGNALING PATHWAY	selected
NGFR	0.0910877	1.32454	WP FOCAL ADHESIONPI3KAKTMTORSIGNALING PATHWAY	selected
PFKFB2	0.0409615	-0.769291	WP FOCAL ADHESIONPI3KAKTMTORSIGNALING PATHWAY	selected
PIK3CB	0.0861507	-0.460219	WP FOCAL ADHESIONPI3KAKTMTORSIGNALING PATHWAY	selected
PIK3CD	0.0796499	-0.767788	WP FOCAL ADHESIONPI3KAKTMTORSIGNALING PATHWAY	selected
PPARGC1A	0.0793556	-0.567908	WP FOCAL ADHESIONPI3KAKTMTORSIGNALING PATHWAY	selected
PPP2R1A	0.0888821	-0.329493	WP FOCAL ADHESIONPI3KAKTMTORSIGNALING PATHWAY	selected
PPP2R5A	0.0116218	-0.613882	WP FOCAL ADHESIONPI3KAKTMTORSIGNALING PATHWAY	selected
SOS1	0.0534582	-0.407878	WP FOCAL ADHESIONPI3KAKTMTORSIGNALING PATHWAY	selected
VEGFA	0.0493224	0.933747	WP FOCAL ADHESIONPI3KAKTMTORSIGNALING PATHWAY	selected
ANXA2	0.049205	0.628058	HALLMARK HYPOXIA	selected
ATP7A	0.00817192	-0.530882	HALLMARK HYPOXIA	selected
BCL2	0.00834955	-0.737605	HALLMARK HYPOXIA	selected
BTG1	0.0292906	-0.414532	HALLMARK HYPOXIA	selected
CDKN1A	0.0396781	1.22719	HALLMARK HYPOXIA	selected
CDKN1B	0.0118992	-0.441357	HALLMARK HYPOXIA	selected
CHST2	0.0641764	1.07361	HALLMARK HYPOXIA	selected
CSRP2	0.000630665	1.6144	HALLMARK HYPOXIA	selected
ERRFI1	0.0559005	1.08298	HALLMARK HYPOXIA	selected
ETS1	0.0683468	-0.808924	HALLMARK HYPOXIA	selected
EXT1	0.0740437	0.430539	HALLMARK HYPOXIA	selected
FOS	0.063087	1.01182	HALLMARK HYPOXIA	selected
FOXO3	0.0686925	-0.588603	HALLMARK HYPOXIA	selected
GCNT2	0.0691567	-0.571271	HALLMARK HYPOXIA	selected
HSPA5	0.0161342	0.844659	HALLMARK HYPOXIA	selected
JMJD6	0.0521724	0.486769	HALLMARK HYPOXIA	selected
KDELR3	0.0472253	1.58845	HALLMARK HYPOXIA	selected
KDM3A	0.0578837	-0.310937	HALLMARK HYPOXIA	selected
KLHL24	0.0850802	-0.587086	HALLMARK HYPOXIA	selected
LXN	0.0391648	0.721418	HALLMARK HYPOXIA	selected
MAP3K1	0.0958376	-0.531446	HALLMARK HYPOXIA	selected
MT2A	0.0435792	1.02632	HALLMARK HYPOXIA	selected
MXI1	0.079679	-1.07748	HALLMARK HYPOXIA	selected
NFIL3	0.0264166	0.779698	HALLMARK HYPOXIA	selected
P4HA2	0.0417449	1.44216	HALLMARK HYPOXIA	selected
PLAUR	0.0054444	1.48058	HALLMARK HYPOXIA	selected
PPARGC1A	0.0793556	-0.567908	HALLMARK HYPOXIA	selected
RRAGD	0.0346612	-0.69428	HALLMARK HYPOXIA	selected
SCARB1	0.0916571	-0.814111	HALLMARK HYPOXIA	selected
SLC6A6	0.0674767	0.910029	HALLMARK HYPOXIA	selected
STC1	0.0841798	1.19132	HALLMARK HYPOXIA	selected
TGFBI	0.0611733	1.86258	HALLMARK HYPOXIA	selected
TMEM45A	0.0648733	1.05646	HALLMARK HYPOXIA	selected
VEGFA	0.0493224	0.933747	HALLMARK HYPOXIA	selected
AKT3	0.0944414	-0.508787	REACTOME SIGNALING BY RECEPTOR TYROSINE KINASES	selected
AP2B1	0.0162247	-0.376137	REACTOME SIGNALING BY RECEPTOR TYROSINE KINASES	selected
AP2M1	0.073569	0.302223	REACTOME SIGNALING BY RECEPTOR TYROSINE KINASES	selected
AREG	0.0239489	1.30074	REACTOME SIGNALING BY RECEPTOR TYROSINE KINASES	selected
ATP6V0B	0.0598564	0.371558	REACTOME SIGNALING BY RECEPTOR TYROSINE KINASES	selected
ATP6V0D2	0.076364	0.892674	REACTOME SIGNALING BY RECEPTOR TYROSINE KINASES	selected
ATP6V0E1	0.0298579	0.315716	REACTOME SIGNALING BY RECEPTOR TYROSINE KINASES	selected
COL27A1	0.0957984	0.646081	REACTOME SIGNALING BY RECEPTOR TYROSINE KINASES	selected
CUL5	0.038559	-0.333662	REACTOME SIGNALING BY RECEPTOR TYROSINE KINASES	selected
EGF	0.0909966	0.348109	REACTOME SIGNALING BY RECEPTOR TYROSINE KINASES	selected
ELMO2	0.0318173	0.355045	REACTOME SIGNALING BY RECEPTOR TYROSINE KINASES	selected
EPS15	0.00331865	-0.585921	REACTOME SIGNALING BY RECEPTOR TYROSINE KINASES	selected
FGF1	0.0508072	0.757831	REACTOME SIGNALING BY RECEPTOR TYROSINE KINASES	selected
FN1	0.0239237	1.95499	REACTOME SIGNALING BY RECEPTOR TYROSINE KINASES	selected
FOS	0.063087	1.01182	REACTOME SIGNALING BY RECEPTOR TYROSINE KINASES	selected
FURIN	0.0815323	0.494876	REACTOME SIGNALING BY RECEPTOR TYROSINE KINASES	selected
GAB1	0.0209534	-0.512198	REACTOME SIGNALING BY RECEPTOR TYROSINE KINASES	selected
HBEGF	0.0752671	1.00422	REACTOME SIGNALING BY RECEPTOR TYROSINE KINASES	selected
HGS	0.0347039	0.42083	REACTOME SIGNALING BY RECEPTOR TYROSINE KINASES	selected
HNRNPA1	0.0435663	-0.338458	REACTOME SIGNALING BY RECEPTOR TYROSINE KINASES	selected
KIDINS220	0.0927756	-0.310493	REACTOME SIGNALING BY RECEPTOR TYROSINE KINASES	selected
KIT	0.0832419	-1.55915	REACTOME SIGNALING BY RECEPTOR TYROSINE KINASES	selected
NCOR1	0.0162493	-0.322468	REACTOME SIGNALING BY RECEPTOR TYROSINE KINASES	selected
NRG3	0.0668915	-1.14553	REACTOME SIGNALING BY RECEPTOR TYROSINE KINASES	selected
PAG1	0.0522857	-0.908464	REACTOME SIGNALING BY RECEPTOR TYROSINE KINASES	selected
PAK1	0.0315677	0.404867	REACTOME SIGNALING BY RECEPTOR TYROSINE KINASES	selected
PDE3B	0.00372791	-1.25377	REACTOME SIGNALING BY RECEPTOR TYROSINE KINASES	selected
PIK3CB	0.0861507	-0.460219	REACTOME SIGNALING BY RECEPTOR TYROSINE KINASES	selected
PPP2R1A	0.0888821	-0.329493	REACTOME SIGNALING BY RECEPTOR TYROSINE KINASES	selected
PRKCE	0.0556818	-0.5697	REACTOME SIGNALING BY RECEPTOR TYROSINE KINASES	selected
PSENEN	0.0472947	0.36081	REACTOME SIGNALING BY RECEPTOR TYROSINE KINASES	selected
PTPN3	0.0389261	1.0123	REACTOME SIGNALING BY RECEPTOR TYROSINE KINASES	selected
PTPRJ	0.0103789	-0.546518	REACTOME SIGNALING BY RECEPTOR TYROSINE KINASES	selected
PXN	0.0639705	0.338566	REACTOME SIGNALING BY RECEPTOR TYROSINE KINASES	selected
RAB4B	0.0644609	0.339576	REACTOME SIGNALING BY RECEPTOR TYROSINE KINASES	selected
RANBP10	0.00849412	-0.787111	REACTOME SIGNALING BY RECEPTOR TYROSINE KINASES	selected
RICTOR	0.0483716	-0.477547	REACTOME SIGNALING BY RECEPTOR TYROSINE KINASES	selected
RPS6KA5	0.00649262	-0.784536	REACTOME SIGNALING BY RECEPTOR TYROSINE KINASES	selected
SHB	0.0329172	1.2766	REACTOME SIGNALING BY RECEPTOR TYROSINE KINASES	selected
SHC1	0.0366794	0.747756	REACTOME SIGNALING BY RECEPTOR TYROSINE KINASES	selected
SHC2	0.0314223	-0.917363	REACTOME SIGNALING BY RECEPTOR TYROSINE KINASES	selected
SOCS6	0.0459097	-0.460577	REACTOME SIGNALING BY RECEPTOR TYROSINE KINASES	selected
SOS1	0.0534582	-0.407878	REACTOME SIGNALING BY RECEPTOR TYROSINE KINASES	selected
SPHK1	0.0280328	0.848561	REACTOME SIGNALING BY RECEPTOR TYROSINE KINASES	selected
SPINT1	0.0297118	0.625399	REACTOME SIGNALING BY RECEPTOR TYROSINE KINASES	selected
STAM	0.0315816	-0.564116	REACTOME SIGNALING BY RECEPTOR TYROSINE KINASES	selected
TCF12	0.0683488	-0.368347	REACTOME SIGNALING BY RECEPTOR TYROSINE KINASES	selected
UBC	0.0661351	0.413104	REACTOME SIGNALING BY RECEPTOR TYROSINE KINASES	selected
VEGFA	0.0493224	0.933747	REACTOME SIGNALING BY RECEPTOR TYROSINE KINASES	selected
VGF	0.0890154	1.90667	REACTOME SIGNALING BY RECEPTOR TYROSINE KINASES	selected
WASF3	0.00810174	-0.637478	REACTOME SIGNALING BY RECEPTOR TYROSINE KINASES	selected
WWOX	0.0534371	-0.465719	REACTOME SIGNALING BY RECEPTOR TYROSINE KINASES	selected
AKT3	0.0944414	-0.508787	WP MAPK SIGNALING PATHWAY	selected
CHUK	0.0927307	-0.33691	WP MAPK SIGNALING PATHWAY	selected
DUSP16	0.01563	-0.738221	WP MAPK SIGNALING PATHWAY	selected
EGF	0.0909966	0.348109	WP MAPK SIGNALING PATHWAY	selected
FGF1	0.0508072	0.757831	WP MAPK SIGNALING PATHWAY	selected
FLNC	0.07972	1.22939	WP MAPK SIGNALING PATHWAY	selected
FOS	0.063087	1.01182	WP MAPK SIGNALING PATHWAY	selected
HSPA6	0.0717184	1.70415	WP MAPK SIGNALING PATHWAY	selected
MAP2K3	0.0180377	0.484578	WP MAPK SIGNALING PATHWAY	selected
MAP3K1	0.0958376	-0.531446	WP MAPK SIGNALING PATHWAY	selected
NF1	0.0219964	-0.450534	WP MAPK SIGNALING PATHWAY	selected
NFKB2	0.0374941	0.450345	WP MAPK SIGNALING PATHWAY	selected
PAK1	0.0315677	0.404867	WP MAPK SIGNALING PATHWAY	selected
RPS6KA5	0.00649262	-0.784536	WP MAPK SIGNALING PATHWAY	selected
RRAS	0.0402743	1.04948	WP MAPK SIGNALING PATHWAY	selected
SOS1	0.0534582	-0.407878	WP MAPK SIGNALING PATHWAY	selected
TNFRSF1A	0.0795558	0.491663	WP MAPK SIGNALING PATHWAY	selected
ADCY9	0.0430185	-0.536211	KEGG CHEMOKINE SIGNALING PATHWAY	selected
AKT3	0.0944414	-0.508787	KEGG CHEMOKINE SIGNALING PATHWAY	selected
CCL2	0.0320447	1.40736	KEGG CHEMOKINE SIGNALING PATHWAY	selected
CCL26	0.04755	0.653351	KEGG CHEMOKINE SIGNALING PATHWAY	selected
CCR1	0.0741672	1.19422	KEGG CHEMOKINE SIGNALING PATHWAY	selected
CHUK	0.0927307	-0.33691	KEGG CHEMOKINE SIGNALING PATHWAY	selected
FOXO3	0.0686925	-0.588603	KEGG CHEMOKINE SIGNALING PATHWAY	selected
GNG7	0.0472726	-1.10896	KEGG CHEMOKINE SIGNALING PATHWAY	selected
GSK3B	0.0781524	-0.329154	KEGG CHEMOKINE SIGNALING PATHWAY	selected
PAK1	0.0315677	0.404867	KEGG CHEMOKINE SIGNALING PATHWAY	selected
PF4	0.0862742	0.372603	KEGG CHEMOKINE SIGNALING PATHWAY	selected
PIK3CB	0.0861507	-0.460219	KEGG CHEMOKINE SIGNALING PATHWAY	selected
PIK3CD	0.0796499	-0.767788	KEGG CHEMOKINE SIGNALING PATHWAY	selected
PLCB3	0.0181616	0.398823	KEGG CHEMOKINE SIGNALING PATHWAY	selected
PXN	0.0639705	0.338566	KEGG CHEMOKINE SIGNALING PATHWAY	selected
SHC1	0.0366794	0.747756	KEGG CHEMOKINE SIGNALING PATHWAY	selected
SHC2	0.0314223	-0.917363	KEGG CHEMOKINE SIGNALING PATHWAY	selected
SOS1	0.0534582	-0.407878	KEGG CHEMOKINE SIGNALING PATHWAY	selected
AKT3	0.0944414	-0.508787	KEGG JAK STAT SIGNALING PATHWAY	selected
CLCF1	0.00470628	1.14456	KEGG JAK STAT SIGNALING PATHWAY	selected
IFNGR2	0.0182822	0.698826	KEGG JAK STAT SIGNALING PATHWAY	selected
IL10	0.0198974	0.812241	KEGG JAK STAT SIGNALING PATHWAY	selected
IL11	0.0920394	1.23867	KEGG JAK STAT SIGNALING PATHWAY	selected
LIF	0.00286981	2.29273	KEGG JAK STAT SIGNALING PATHWAY	selected
PIK3CB	0.0861507	-0.460219	KEGG JAK STAT SIGNALING PATHWAY	selected
PIK3CD	0.0796499	-0.767788	KEGG JAK STAT SIGNALING PATHWAY	selected
SOS1	0.0534582	-0.407878	KEGG JAK STAT SIGNALING PATHWAY	selected
STAM	0.0315816	-0.564116	KEGG JAK STAT SIGNALING PATHWAY	selected
BMP7	0.038508	1.11206	KEGG CYTOKINE CYTOKINE RECEPTOR INTERACTION	selected
BMPR1A	0.0139505	-0.754855	KEGG CYTOKINE CYTOKINE RECEPTOR INTERACTION	selected
BMPR2	0.0968056	-0.47969	KEGG CYTOKINE CYTOKINE RECEPTOR INTERACTION	selected
CCL2	0.0320447	1.40736	KEGG CYTOKINE CYTOKINE RECEPTOR INTERACTION	selected
CCL26	0.04755	0.653351	KEGG CYTOKINE CYTOKINE RECEPTOR INTERACTION	selected
CCR1	0.0741672	1.19422	KEGG CYTOKINE CYTOKINE RECEPTOR INTERACTION	selected
CLCF1	0.00470628	1.14456	KEGG CYTOKINE CYTOKINE RECEPTOR INTERACTION	selected
EGF	0.0909966	0.348109	KEGG CYTOKINE CYTOKINE RECEPTOR INTERACTION	selected
IFNGR2	0.0182822	0.698826	KEGG CYTOKINE CYTOKINE RECEPTOR INTERACTION	selected
IL10	0.0198974	0.812241	KEGG CYTOKINE CYTOKINE RECEPTOR INTERACTION	selected
IL11	0.0920394	1.23867	KEGG CYTOKINE CYTOKINE RECEPTOR INTERACTION	selected
IL17RB	0.0889947	0.610038	KEGG CYTOKINE CYTOKINE RECEPTOR INTERACTION	selected
KIT	0.0832419	-1.55915	KEGG CYTOKINE CYTOKINE RECEPTOR INTERACTION	selected
LIF	0.00286981	2.29273	KEGG CYTOKINE CYTOKINE RECEPTOR INTERACTION	selected
NGFR	0.0910877	1.32454	KEGG CYTOKINE CYTOKINE RECEPTOR INTERACTION	selected
PF4	0.0862742	0.372603	KEGG CYTOKINE CYTOKINE RECEPTOR INTERACTION	selected
TNFRSF11A	0.0474623	0.736984	KEGG CYTOKINE CYTOKINE RECEPTOR INTERACTION	selected
TNFRSF12A	0.0167345	1.74134	KEGG CYTOKINE CYTOKINE RECEPTOR INTERACTION	selected
TNFRSF14	0.0234197	-1.10609	KEGG CYTOKINE CYTOKINE RECEPTOR INTERACTION	selected
TNFRSF1A	0.0795558	0.491663	KEGG CYTOKINE CYTOKINE RECEPTOR INTERACTION	selected
TNFSF11	0.0867321	0.623444	KEGG CYTOKINE CYTOKINE RECEPTOR INTERACTION	selected
VEGFA	0.0493224	0.933747	KEGG CYTOKINE CYTOKINE RECEPTOR INTERACTION	selected
AGT	0.0337822	0.783144	WP IL6 SIGNALING PATHWAY	selected
GAB1	0.0209534	-0.512198	WP IL6 SIGNALING PATHWAY	selected
GSK3B	0.0781524	-0.329154	WP IL6 SIGNALING PATHWAY	selected
SHC1	0.0366794	0.747756	WP IL6 SIGNALING PATHWAY	selected
SOS1	0.0534582	-0.407878	WP IL6 SIGNALING PATHWAY	selected
TIMP1	0.0218706	1.80613	WP IL6 SIGNALING PATHWAY	selected
MAP2K3	0.0180377	0.484578	WP MAPK CASCADE	selected
MAP3K1	0.0958376	-0.531446	WP MAPK CASCADE	selected
PLCB3	0.0181616	0.398823	WP MAPK CASCADE	selected
RRAS	0.0402743	1.04948	WP MAPK CASCADE	selected
SOS1	0.0534582	-0.407878	WP MAPK CASCADE	selected
AKT3	0.0944414	-0.508787	KEGG VEGF SIGNALING PATHWAY	selected
NFAT5	0.0977855	-0.321457	KEGG VEGF SIGNALING PATHWAY	selected
PIK3CB	0.0861507	-0.460219	KEGG VEGF SIGNALING PATHWAY	selected
PIK3CD	0.0796499	-0.767788	KEGG VEGF SIGNALING PATHWAY	selected
PTGS2	0.0413299	1.08036	KEGG VEGF SIGNALING PATHWAY	selected
PXN	0.0639705	0.338566	KEGG VEGF SIGNALING PATHWAY	selected
SHC2	0.0314223	-0.917363	KEGG VEGF SIGNALING PATHWAY	selected
SPHK1	0.0280328	0.848561	KEGG VEGF SIGNALING PATHWAY	selected
VEGFA	0.0493224	0.933747	KEGG VEGF SIGNALING PATHWAY	selected
AACS	0.724143	0.0485112	REACTOME METABOLISM OF LIPIDS
ABCA1	0.877849	0.0817315	REACTOME METABOLISM OF LIPIDS
ABCB11	0.812806	-0.000827216	REACTOME METABOLISM OF LIPIDS
ABCB4	0.118331	0.929485	REACTOME METABOLISM OF LIPIDS
ABCC1	0.682649	0.0835444	REACTOME METABOLISM OF LIPIDS
ABCC3	0.351831	0.432318	REACTOME METABOLISM OF LIPIDS
ABCD1	0.451926	0.225281	REACTOME METABOLISM OF LIPIDS
ABHD3	0.837626	-0.0835464	REACTOME METABOLISM OF LIPIDS
ABHD4	0.351638	0.233581	REACTOME METABOLISM OF LIPIDS
ABHD5	0.51694	0.188989	REACTOME METABOLISM OF LIPIDS
ACAA1	0.38145	0.133898	REACTOME METABOLISM OF LIPIDS
ACAA2	0.733425	-0.12024	REACTOME METABOLISM OF LIPIDS
ACACA	0.433898	-0.126863	REACTOME METABOLISM OF LIPIDS
ACACB	0.166136	-0.442392	REACTOME METABOLISM OF LIPIDS
ACAD10	0.389984	-0.234181	REACTOME METABOLISM OF LIPIDS
ACAD11		0	REACTOME METABOLISM OF LIPIDS
ACADL	0.31479	0.107335	REACTOME METABOLISM OF LIPIDS
ACADM	0.123486	-0.366709	REACTOME METABOLISM OF LIPIDS
ACADS	0.60352	0.246972	REACTOME METABOLISM OF LIPIDS
ACADVL	0.115003	0.563202	REACTOME METABOLISM OF LIPIDS
ACAT1	0.23907	-0.349699	REACTOME METABOLISM OF LIPIDS
ACAT2	0.752716	-0.153852	REACTOME METABOLISM OF LIPIDS
ACBD4	0.559019	-0.188585	REACTOME METABOLISM OF LIPIDS
ACBD5	0.0359486	-0.161137	REACTOME METABOLISM OF LIPIDS
ACBD7	0.993146	0.00100244	REACTOME METABOLISM OF LIPIDS
ACER1	0.483388	0.0119211	REACTOME METABOLISM OF LIPIDS
ACER2	0.24077	-0.345372	REACTOME METABOLISM OF LIPIDS
ACER3	0.83758	-0.0571545	REACTOME METABOLISM OF LIPIDS
ACHE	0.528686	0.34659	REACTOME METABOLISM OF LIPIDS
ACLY	0.930728	0.023236	REACTOME METABOLISM OF LIPIDS
ACOT1	0.886544	0.0269126	REACTOME METABOLISM OF LIPIDS
ACOT11	0.347249	0.123652	REACTOME METABOLISM OF LIPIDS
ACOT12	0.237236	0.0201579	REACTOME METABOLISM OF LIPIDS
ACOT2	0.275603	-0.161739	REACTOME METABOLISM OF LIPIDS
ACOT4	0.913698	0.0237205	REACTOME METABOLISM OF LIPIDS
ACOT6	0.882033	0.0104393	REACTOME METABOLISM OF LIPIDS
ACOT7	0.943744	-0.0378079	REACTOME METABOLISM OF LIPIDS
ACOT9	0.486773	0.0568253	REACTOME METABOLISM OF LIPIDS
ACOX1	0.907843	-0.013605	REACTOME METABOLISM OF LIPIDS
ACOX2	0.137636	0.666831	REACTOME METABOLISM OF LIPIDS
ACOX3	0.511636	-0.104518	REACTOME METABOLISM OF LIPIDS
ACOXL	0.576223	-0.0180087	REACTOME METABOLISM OF LIPIDS
ACSBG1	0.323951	0.128802	REACTOME METABOLISM OF LIPIDS
ACSBG2	0.293482	0.0287186	REACTOME METABOLISM OF LIPIDS
ACSF2	0.936315	0.0337124	REACTOME METABOLISM OF LIPIDS
ACSF3	0.0930413	-0.270597	REACTOME METABOLISM OF LIPIDS
ACSL1	0.446644	0.369311	REACTOME METABOLISM OF LIPIDS
ACSL3	0.800429	0.113446	REACTOME METABOLISM OF LIPIDS
ACSL4	0.54976	-0.127219	REACTOME METABOLISM OF LIPIDS
ACSL5	0.649937	-0.221878	REACTOME METABOLISM OF LIPIDS
ACSL6	0.577696	-0.0607299	REACTOME METABOLISM OF LIPIDS
ACSM3	0.177938	-0.098874	REACTOME METABOLISM OF LIPIDS
ACSS3	0.212852	0.611694	REACTOME METABOLISM OF LIPIDS
AGK	0.447912	0.483606	REACTOME METABOLISM OF LIPIDS
AGMO	0.684202	0.159402	REACTOME METABOLISM OF LIPIDS
AGPAT1	0.910594	-0.0301766	REACTOME METABOLISM OF LIPIDS
AGPAT2	0.623928	-0.20308	REACTOME METABOLISM OF LIPIDS
AGPAT3	0.497368	-0.123298	REACTOME METABOLISM OF LIPIDS
AGPS	0.459956	-0.15957	REACTOME METABOLISM OF LIPIDS
AHR	0.914709	0.0584081	REACTOME METABOLISM OF LIPIDS
AHRR	0.422584	0.178811	REACTOME METABOLISM OF LIPIDS
AKR1B1	0.421074	-0.180754	REACTOME METABOLISM OF LIPIDS
AKR1B15	0.153409	0.319281	REACTOME METABOLISM OF LIPIDS
AKR1C1	0.479788	0.261654	REACTOME METABOLISM OF LIPIDS
AKR1C2	0.529452	0.35715	REACTOME METABOLISM OF LIPIDS
AKR1C3	0.64886	0.33041	REACTOME METABOLISM OF LIPIDS
AKR1C4	0.93754	0.000432737	REACTOME METABOLISM OF LIPIDS
AKR1D1	0.605136	0.00952469	REACTOME METABOLISM OF LIPIDS
ALAS1	0.428717	0.229862	REACTOME METABOLISM OF LIPIDS
ALB	0.126495	0.271903	REACTOME METABOLISM OF LIPIDS
ALDH3A2	0.992377	-0.00254495	REACTOME METABOLISM OF LIPIDS
ALDH3B2	0.414645	-0.0263827	REACTOME METABOLISM OF LIPIDS
ALOX12	0.720511	-0.0378132	REACTOME METABOLISM OF LIPIDS
ALOX12B	0.363217	0.00371851	REACTOME METABOLISM OF LIPIDS
ALOX15	0.395381	0.164597	REACTOME METABOLISM OF LIPIDS
ALOX15B	0.585387	-0.167465	REACTOME METABOLISM OF LIPIDS
ALOX5	0.236946	0.68349	REACTOME METABOLISM OF LIPIDS
ALOXE3	0.0860493	0.0667307	REACTOME METABOLISM OF LIPIDS
ALPI	0.363217	0.00279708	REACTOME METABOLISM OF LIPIDS
AMACR	0.566683	-0.160115	REACTOME METABOLISM OF LIPIDS
ANGPTL4	0.234759	1.1299	REACTOME METABOLISM OF LIPIDS
ANKRD1	0.285324	1.06234	REACTOME METABOLISM OF LIPIDS
APOA1	0.0506495	0.123604	REACTOME METABOLISM OF LIPIDS
APOA2	0.466041	0.0495692	REACTOME METABOLISM OF LIPIDS
APOA5	0.217625	0.011698	REACTOME METABOLISM OF LIPIDS
ARF1	0.263952	0.0913357	REACTOME METABOLISM OF LIPIDS
ARF3	0.478448	0.109105	REACTOME METABOLISM OF LIPIDS
ARNT	0.371351	-0.154169	REACTOME METABOLISM OF LIPIDS
ARNT2	0.727248	-0.28865	REACTOME METABOLISM OF LIPIDS
ARSA	0.169756	0.230597	REACTOME METABOLISM OF LIPIDS
ARSB	0.701372	0.0765269	REACTOME METABOLISM OF LIPIDS
ARSD	0.987005	-0.00340996	REACTOME METABOLISM OF LIPIDS
ARSF		0	REACTOME METABOLISM OF LIPIDS
ARSG	0.84653	-0.045135	REACTOME METABOLISM OF LIPIDS
ARSH	0.616207	0.0124625	REACTOME METABOLISM OF LIPIDS
ARSI	0.712345	-0.0954527	REACTOME METABOLISM OF LIPIDS
ARSJ	0.154625	0.506145	REACTOME METABOLISM OF LIPIDS
ARSK	0.787426	-0.0501492	REACTOME METABOLISM OF LIPIDS
ARV1	0.493327	-0.21175	REACTOME METABOLISM OF LIPIDS
ASAH1	0.109957	-0.623852	REACTOME METABOLISM OF LIPIDS
ASAH2	0.112687	0.120762	REACTOME METABOLISM OF LIPIDS
AWAT1		0	REACTOME METABOLISM OF LIPIDS
AWAT2	0.463376	0.0330375	REACTOME METABOLISM OF LIPIDS
B3GALNT1	0.883	0.0502858	REACTOME METABOLISM OF LIPIDS
BAAT	0.691714	0.0676011	REACTOME METABOLISM OF LIPIDS
BCHE	0.566106	-0.632994	REACTOME METABOLISM OF LIPIDS
BDH1	0.138588	-0.384225	REACTOME METABOLISM OF LIPIDS
BDH2	0.971474	-0.0105174	REACTOME METABOLISM OF LIPIDS
BMX	0.638494	-0.49988	REACTOME METABOLISM OF LIPIDS
CARM1	0.974235	-0.00835833	REACTOME METABOLISM OF LIPIDS
CAV1	0.975663	-0.0158056	REACTOME METABOLISM OF LIPIDS
CBR1	0.587136	0.195838	REACTOME METABOLISM OF LIPIDS
CBR4	0.0628823	-0.228966	REACTOME METABOLISM OF LIPIDS
CCNC	0.175899	-0.344247	REACTOME METABOLISM OF LIPIDS
CD36	0.6641	0.564053	REACTOME METABOLISM OF LIPIDS
CDIPT	0.172862	0.247152	REACTOME METABOLISM OF LIPIDS
CDK8	0.763302	-0.0366766	REACTOME METABOLISM OF LIPIDS
CDS1	0.618104	-0.0791869	REACTOME METABOLISM OF LIPIDS
CDS2	0.0112207	-0.29181	REACTOME METABOLISM OF LIPIDS
CEPT1	0.5348	-0.0854635	REACTOME METABOLISM OF LIPIDS
CERK	0.324134	-0.301416	REACTOME METABOLISM OF LIPIDS
CERS1		0	REACTOME METABOLISM OF LIPIDS
CERS2	0.851017	-0.0485127	REACTOME METABOLISM OF LIPIDS
CERS3	0.289227	0.0477328	REACTOME METABOLISM OF LIPIDS
CERS4	0.436319	-0.363414	REACTOME METABOLISM OF LIPIDS
CERS5	0.252219	0.156198	REACTOME METABOLISM OF LIPIDS
CERS6	0.23363	0.403248	REACTOME METABOLISM OF LIPIDS
CGA	0.363217	0.182444	REACTOME METABOLISM OF LIPIDS
CH25H	0.338394	0.517683	REACTOME METABOLISM OF LIPIDS
CHAT	0.287803	-0.00635401	REACTOME METABOLISM OF LIPIDS
CHKB	0.63922	0.160572	REACTOME METABOLISM OF LIPIDS
CHPT1	0.389498	-0.320055	REACTOME METABOLISM OF LIPIDS
CIDEA	0.718109	-0.160049	REACTOME METABOLISM OF LIPIDS
CIDEC	0.937715	-0.0531153	REACTOME METABOLISM OF LIPIDS
CLOCK	0.314574	-0.209512	REACTOME METABOLISM OF LIPIDS
CPNE1	0.281684	0.184631	REACTOME METABOLISM OF LIPIDS
CPNE6	0.292515	-0.117655	REACTOME METABOLISM OF LIPIDS
CPNE7	0.824528	-0.108451	REACTOME METABOLISM OF LIPIDS
CPT1A	0.880638	-0.0767077	REACTOME METABOLISM OF LIPIDS
CPT1B	0.632527	0.203871	REACTOME METABOLISM OF LIPIDS
CPT2	0.299933	-0.125874	REACTOME METABOLISM OF LIPIDS
CRAT	0.217335	0.361648	REACTOME METABOLISM OF LIPIDS
CREBBP	0.213893	-0.265101	REACTOME METABOLISM OF LIPIDS
CRLS1	0.275561	0.166526	REACTOME METABOLISM OF LIPIDS
CROT	0.369028	0.323282	REACTOME METABOLISM OF LIPIDS
CSNK1G2	0.990338	-0.00153554	REACTOME METABOLISM OF LIPIDS
CSNK2A1	0.598112	0.139304	REACTOME METABOLISM OF LIPIDS
CSNK2A2	0.855266	0.0338148	REACTOME METABOLISM OF LIPIDS
CSNK2B	0.610498	0.111674	REACTOME METABOLISM OF LIPIDS
CUBN	0.360631	-0.270738	REACTOME METABOLISM OF LIPIDS
CYP11A1	0.962318	0.00681427	REACTOME METABOLISM OF LIPIDS
CYP11B1	0.218988	-0.470013	REACTOME METABOLISM OF LIPIDS
CYP11B2	0.164517	-0.0977051	REACTOME METABOLISM OF LIPIDS
CYP17A1	0.109997	-0.306145	REACTOME METABOLISM OF LIPIDS
CYP19A1	0.423297	-0.138841	REACTOME METABOLISM OF LIPIDS
CYP1A1	0.229934	0.38757	REACTOME METABOLISM OF LIPIDS
CYP1A2	0.198204	-0.00411666	REACTOME METABOLISM OF LIPIDS
CYP1B1	0.690153	0.337487	REACTOME METABOLISM OF LIPIDS
CYP21A2	0.361432	-0.17806	REACTOME METABOLISM OF LIPIDS
CYP24A1	0.334626	1.08819	REACTOME METABOLISM OF LIPIDS
CYP27A1	0.193516	-0.828747	REACTOME METABOLISM OF LIPIDS
CYP27B1	0.349968	0.147772	REACTOME METABOLISM OF LIPIDS
CYP2C19	0.887158	0.00160825	REACTOME METABOLISM OF LIPIDS
CYP2C8	0.292589	-0.0143498	REACTOME METABOLISM OF LIPIDS
CYP2C9	0.916367	0.00474635	REACTOME METABOLISM OF LIPIDS
CYP2D6	0.289394	0.252694	REACTOME METABOLISM OF LIPIDS
CYP2E1	0.429802	-0.1574	REACTOME METABOLISM OF LIPIDS
CYP2J2	0.289693	0.57412	REACTOME METABOLISM OF LIPIDS
CYP2R1	0.605687	0.0930853	REACTOME METABOLISM OF LIPIDS
CYP39A1	0.200965	0.374162	REACTOME METABOLISM OF LIPIDS
CYP3A4	0.398896	-0.0317822	REACTOME METABOLISM OF LIPIDS
CYP46A1	0.480753	-0.067324	REACTOME METABOLISM OF LIPIDS
CYP4A11	0.364213	-0.0587409	REACTOME METABOLISM OF LIPIDS
CYP4A22	0.491819	-0.00726326	REACTOME METABOLISM OF LIPIDS
CYP4B1	0.48965	-0.0204658	REACTOME METABOLISM OF LIPIDS
CYP4F11	0.370522	0.0697038	REACTOME METABOLISM OF LIPIDS
CYP4F2	0.812628	0.00763947	REACTOME METABOLISM OF LIPIDS
CYP4F22	0.362325	-0.0624357	REACTOME METABOLISM OF LIPIDS
CYP4F3	0.321232	0.0989404	REACTOME METABOLISM OF LIPIDS
CYP4F8	0.254263	-0.0215632	REACTOME METABOLISM OF LIPIDS
CYP51A1	0.970193	0.0243871	REACTOME METABOLISM OF LIPIDS
CYP7A1	0.260465	-0.0979427	REACTOME METABOLISM OF LIPIDS
CYP7B1	0.335599	-0.364924	REACTOME METABOLISM OF LIPIDS
CYP8B1	0.899642	-0.00154703	REACTOME METABOLISM OF LIPIDS
DDHD1	0.241707	-0.272498	REACTOME METABOLISM OF LIPIDS
DDHD2	0.108309	-0.353042	REACTOME METABOLISM OF LIPIDS
DECR1	0.985498	-0.00395837	REACTOME METABOLISM OF LIPIDS
DECR2	0.607753	0.134311	REACTOME METABOLISM OF LIPIDS
DEGS1	0.15944	-0.232029	REACTOME METABOLISM OF LIPIDS
DEGS2	0.147353	-0.11401	REACTOME METABOLISM OF LIPIDS
DGAT1	0.355117	0.410122	REACTOME METABOLISM OF LIPIDS
DGAT2	0.482714	0.325317	REACTOME METABOLISM OF LIPIDS
DGAT2L6	0.293756	0.0778552	REACTOME METABOLISM OF LIPIDS
DHCR7	0.241667	0.678257	REACTOME METABOLISM OF LIPIDS
DHRS7B	0.867942	-0.0245511	REACTOME METABOLISM OF LIPIDS
DPEP1	0.400388	-0.0987997	REACTOME METABOLISM OF LIPIDS
DPEP2	0.742317	0.105272	REACTOME METABOLISM OF LIPIDS
DPEP3	0.342355	0.986073	REACTOME METABOLISM OF LIPIDS
EBP	0.658224	-0.125473	REACTOME METABOLISM OF LIPIDS
ECHS1	0.792964	-0.0486433	REACTOME METABOLISM OF LIPIDS
ECI1	0.433097	-0.217597	REACTOME METABOLISM OF LIPIDS
ECI2	0.593946	-0.122135	REACTOME METABOLISM OF LIPIDS
EHHADH	0.90379	-0.025995	REACTOME METABOLISM OF LIPIDS
ELOVL1	0.150546	0.366311	REACTOME METABOLISM OF LIPIDS
ELOVL2	0.828999	0.141261	REACTOME METABOLISM OF LIPIDS
ELOVL3	0.118695	0.462499	REACTOME METABOLISM OF LIPIDS
ELOVL4	0.269453	0.490431	REACTOME METABOLISM OF LIPIDS
ELOVL5	0.489714	0.17628	REACTOME METABOLISM OF LIPIDS
ELOVL6	0.141083	-0.442344	REACTOME METABOLISM OF LIPIDS
ELOVL7	0.938973	-0.020129	REACTOME METABOLISM OF LIPIDS
ENPP6	0.105334	0.108282	REACTOME METABOLISM OF LIPIDS
ENPP7	0.886735	-0.00128548	REACTOME METABOLISM OF LIPIDS
EP300	0.164869	-0.237351	REACTOME METABOLISM OF LIPIDS
EPHX2	0.152386	-0.429547	REACTOME METABOLISM OF LIPIDS
ESRRA	0.160669	-0.239138	REACTOME METABOLISM OF LIPIDS
ESYT1	0.937022	-0.0244653	REACTOME METABOLISM OF LIPIDS
ESYT2	0.932068	-0.0386537	REACTOME METABOLISM OF LIPIDS
ESYT3	0.316578	0.102828	REACTOME METABOLISM OF LIPIDS
ETNK1	0.16971	-0.531083	REACTOME METABOLISM OF LIPIDS
ETNK2	0.52629	0.263585	REACTOME METABOLISM OF LIPIDS
FA2H	0.389716	-0.0410178	REACTOME METABOLISM OF LIPIDS
FAAH	0.863013	0.0522466	REACTOME METABOLISM OF LIPIDS
FAAH2	0.628031	-0.0829155	REACTOME METABOLISM OF LIPIDS
FABP1	0.363217	0.00755358	REACTOME METABOLISM OF LIPIDS
FABP12	0.363217	-0.00695847	REACTOME METABOLISM OF LIPIDS
FABP2	0.477094	0.0142487	REACTOME METABOLISM OF LIPIDS
FABP3	0.309862	0.570645	REACTOME METABOLISM OF LIPIDS
FABP4	0.635584	-0.923084	REACTOME METABOLISM OF LIPIDS
FABP5	0.168984	0.751661	REACTOME METABOLISM OF LIPIDS
FABP6	0.659618	0.0560264	REACTOME METABOLISM OF LIPIDS
FABP7	0.465238	0.671786	REACTOME METABOLISM OF LIPIDS
FABP9	0.363217	0.0130887	REACTOME METABOLISM OF LIPIDS
FADS1	0.358685	0.528058	REACTOME METABOLISM OF LIPIDS
FAM120B	0.747435	0.0515896	REACTOME METABOLISM OF LIPIDS
FAR1	0.350017	-0.238417	REACTOME METABOLISM OF LIPIDS
FASN	0.482171	-0.291114	REACTOME METABOLISM OF LIPIDS
FDFT1	0.271934	-0.485924	REACTOME METABOLISM OF LIPIDS
FDPS	0.408956	-0.145389	REACTOME METABOLISM OF LIPIDS
FDX1	0.725458	-0.0821671	REACTOME METABOLISM OF LIPIDS
FDXR	0.764597	0.0476107	REACTOME METABOLISM OF LIPIDS
FHL2	0.445473	0.306795	REACTOME METABOLISM OF LIPIDS
FIG4	0.0671628	-0.255014	REACTOME METABOLISM OF LIPIDS
FITM1	0.510104	0.0939734	REACTOME METABOLISM OF LIPIDS
FITM2	0.943127	-0.0147106	REACTOME METABOLISM OF LIPIDS
G0S2	0.971822	0.043257	REACTOME METABOLISM OF LIPIDS
GALC	0.543938	0.316328	REACTOME METABOLISM OF LIPIDS
GBA	0.136878	0.434878	REACTOME METABOLISM OF LIPIDS
GBA2	0.940396	0.0223524	REACTOME METABOLISM OF LIPIDS
GC	0.195643	0.00943372	REACTOME METABOLISM OF LIPIDS
GDE1	0.050486	-0.13875	REACTOME METABOLISM OF LIPIDS
GDPD1	0.966301	0.00794539	REACTOME METABOLISM OF LIPIDS
GDPD3	0.275006	0.322287	REACTOME METABOLISM OF LIPIDS
GGPS1	0.648374	-0.105917	REACTOME METABOLISM OF LIPIDS
GGT1	0.75596	0.0812307	REACTOME METABOLISM OF LIPIDS
GGT5	0.811429	0.147254	REACTOME METABOLISM OF LIPIDS
GK	0.70256	-0.103944	REACTOME METABOLISM OF LIPIDS
GK2		0	REACTOME METABOLISM OF LIPIDS
GK3P	0.782216	-0.0331106	REACTOME METABOLISM OF LIPIDS
GLA	0.237061	0.283543	REACTOME METABOLISM OF LIPIDS
GLB1L	0.621305	0.131312	REACTOME METABOLISM OF LIPIDS
GLIPR1	0.24201	0.722603	REACTOME METABOLISM OF LIPIDS
GLTP	0.681837	0.0684032	REACTOME METABOLISM OF LIPIDS
GM2A	0.543897	-0.217246	REACTOME METABOLISM OF LIPIDS
GNPAT	0.582263	-0.0616016	REACTOME METABOLISM OF LIPIDS
GPAM	0.695457	0.101246	REACTOME METABOLISM OF LIPIDS
GPAT2	0.655009	0.193874	REACTOME METABOLISM OF LIPIDS
GPCPD1	0.851644	-0.0565332	REACTOME METABOLISM OF LIPIDS
GPD1	0.310626	0.402437	REACTOME METABOLISM OF LIPIDS
GPD2	0.764863	-0.102604	REACTOME METABOLISM OF LIPIDS
GPS2	0.725438	0.0654558	REACTOME METABOLISM OF LIPIDS
GPX1	0.67921	0.0853579	REACTOME METABOLISM OF LIPIDS
GPX2	0.163312	-0.0746032	REACTOME METABOLISM OF LIPIDS
GPX4	0.53657	-0.192844	REACTOME METABOLISM OF LIPIDS
GRHL1	0.155994	0.297815	REACTOME METABOLISM OF LIPIDS
GSTM4	0.39702	-0.176839	REACTOME METABOLISM OF LIPIDS
HACL1	0.81805	0.0663728	REACTOME METABOLISM OF LIPIDS
HADHA	0.432817	-0.11513	REACTOME METABOLISM OF LIPIDS
HADHB	0.174637	-0.254334	REACTOME METABOLISM OF LIPIDS
HAO2	0.920128	0.0063231	REACTOME METABOLISM OF LIPIDS
HDAC3	0.956906	-0.0112202	REACTOME METABOLISM OF LIPIDS
HEXA	0.114657	0.299207	REACTOME METABOLISM OF LIPIDS
HILPDA	0.338112	0.455647	REACTOME METABOLISM OF LIPIDS
HMGCL	0.210594	0.220217	REACTOME METABOLISM OF LIPIDS
HMGCLL1	0.572294	0.0177579	REACTOME METABOLISM OF LIPIDS
HMGCR	0.373044	-0.264571	REACTOME METABOLISM OF LIPIDS
HMGCS2	0.206416	0.0150508	REACTOME METABOLISM OF LIPIDS
HPGD	0.106117	-1.04586	REACTOME METABOLISM OF LIPIDS
HPGDS	0.902078	-0.0126742	REACTOME METABOLISM OF LIPIDS
HSD11B1	0.272325	0.489703	REACTOME METABOLISM OF LIPIDS
HSD11B2	0.723953	0.143329	REACTOME METABOLISM OF LIPIDS
HSD17B1	0.125338	0.454785	REACTOME METABOLISM OF LIPIDS
HSD17B11	0.259962	-0.218027	REACTOME METABOLISM OF LIPIDS
HSD17B12	0.231627	-0.427008	REACTOME METABOLISM OF LIPIDS
HSD17B13	0.459362	0.188392	REACTOME METABOLISM OF LIPIDS
HSD17B14	0.790862	-0.210526	REACTOME METABOLISM OF LIPIDS
HSD17B2	0.890216	-0.00587468	REACTOME METABOLISM OF LIPIDS
HSD17B3	0.0495209	0.296271	REACTOME METABOLISM OF LIPIDS
HSD17B4	0.352357	0.173468	REACTOME METABOLISM OF LIPIDS
HSD17B7	0.610406	0.163061	REACTOME METABOLISM OF LIPIDS
HSD17B8	0.195179	-0.818498	REACTOME METABOLISM OF LIPIDS
HSD3B1	0.342737	0.0140655	REACTOME METABOLISM OF LIPIDS
HSD3B2	0.142498	-0.211573	REACTOME METABOLISM OF LIPIDS
HSD3B7	0.187517	0.427557	REACTOME METABOLISM OF LIPIDS
IDI1	0.324539	-0.279529	REACTOME METABOLISM OF LIPIDS
INPP4A	0.201833	-0.20347	REACTOME METABOLISM OF LIPIDS
INPP4B	0.10303	-0.828295	REACTOME METABOLISM OF LIPIDS
INPP5D	0.713747	0.205927	REACTOME METABOLISM OF LIPIDS
INPP5E	0.734133	0.0942461	REACTOME METABOLISM OF LIPIDS
INPP5F	0.752857	-0.203958	REACTOME METABOLISM OF LIPIDS
INPP5J	0.690065	-0.0735317	REACTOME METABOLISM OF LIPIDS
INPP5K	0.353448	0.0795717	REACTOME METABOLISM OF LIPIDS
INPPL1	0.942119	-0.0143731	REACTOME METABOLISM OF LIPIDS
INSIG1	0.980753	-0.0055181	REACTOME METABOLISM OF LIPIDS
INSIG2	0.886272	0.0175347	REACTOME METABOLISM OF LIPIDS
KDSR	0.317835	-0.0825608	REACTOME METABOLISM OF LIPIDS
KPNB1	0.275533	-0.290467	REACTOME METABOLISM OF LIPIDS
LBR	0.611349	-0.187696	REACTOME METABOLISM OF LIPIDS
LCLAT1	0.709907	-0.070063	REACTOME METABOLISM OF LIPIDS
LGMN	0.195193	0.52877	REACTOME METABOLISM OF LIPIDS
LHB	0.978341	-0.00843125	REACTOME METABOLISM OF LIPIDS
LIPE	0.862877	0.133527	REACTOME METABOLISM OF LIPIDS
LIPH	0.2918	0.0935723	REACTOME METABOLISM OF LIPIDS
LIPI	0.429823	-0.0162661	REACTOME METABOLISM OF LIPIDS
LPCAT1	0.790517	0.0651487	REACTOME METABOLISM OF LIPIDS
LPCAT3	0.978423	0.00546376	REACTOME METABOLISM OF LIPIDS
LPCAT4	0.902645	0.0303726	REACTOME METABOLISM OF LIPIDS
LPIN1	0.130297	-0.307189	REACTOME METABOLISM OF LIPIDS
LPIN2	0.680142	0.11425	REACTOME METABOLISM OF LIPIDS
LPIN3	0.256537	-0.288946	REACTOME METABOLISM OF LIPIDS
LRP2	0.311466	0.696787	REACTOME METABOLISM OF LIPIDS
LSS	0.286594	-0.273886	REACTOME METABOLISM OF LIPIDS
LTA4H	0.176007	-0.276042	REACTOME METABOLISM OF LIPIDS
MAPKAPK2	0.78292	0.0673964	REACTOME METABOLISM OF LIPIDS
MBOAT1	0.160694	-0.561747	REACTOME METABOLISM OF LIPIDS
MBOAT2	0.449477	-0.125826	REACTOME METABOLISM OF LIPIDS
MBTPS1	0.823818	-0.0496279	REACTOME METABOLISM OF LIPIDS
MCAT	0.982923	-0.00595341	REACTOME METABOLISM OF LIPIDS
MCEE	0.56179	0.0869628	REACTOME METABOLISM OF LIPIDS
ME1	0.201617	0.993718	REACTOME METABOLISM OF LIPIDS
MECR	0.601271	-0.0919193	REACTOME METABOLISM OF LIPIDS
MED1	0.0529417	-0.268435	REACTOME METABOLISM OF LIPIDS
MED10	0.146661	0.200638	REACTOME METABOLISM OF LIPIDS
MED11	0.220074	-0.146932	REACTOME METABOLISM OF LIPIDS
MED12	0.0984421	-0.294348	REACTOME METABOLISM OF LIPIDS
MED13	0.320163	-0.215718	REACTOME METABOLISM OF LIPIDS
MED13L	0.138999	-0.2501	REACTOME METABOLISM OF LIPIDS
MED14	0.386216	-0.189259	REACTOME METABOLISM OF LIPIDS
MED15	0.647924	0.188907	REACTOME METABOLISM OF LIPIDS
MED16	0.876073	-0.0203766	REACTOME METABOLISM OF LIPIDS
MED17	0.467614	0.078103	REACTOME METABOLISM OF LIPIDS
MED18	0.135505	0.231988	REACTOME METABOLISM OF LIPIDS
MED19	0.211272	0.170112	REACTOME METABOLISM OF LIPIDS
MED20	0.307535	-0.190287	REACTOME METABOLISM OF LIPIDS
MED21	0.579576	-0.155843	REACTOME METABOLISM OF LIPIDS
MED22	0.171504	0.207985	REACTOME METABOLISM OF LIPIDS
MED24	0.825219	-0.0331582	REACTOME METABOLISM OF LIPIDS
MED25	0.671301	0.0512099	REACTOME METABOLISM OF LIPIDS
MED27	0.0714525	0.217601	REACTOME METABOLISM OF LIPIDS
MED28	0.13346	-0.251743	REACTOME METABOLISM OF LIPIDS
MED29	0.420296	0.386177	REACTOME METABOLISM OF LIPIDS
MED30	0.874012	0.0746304	REACTOME METABOLISM OF LIPIDS
MED31	0.245242	0.185876	REACTOME METABOLISM OF LIPIDS
MED4	0.495097	-0.108142	REACTOME METABOLISM OF LIPIDS
MED6	0.165141	0.229604	REACTOME METABOLISM OF LIPIDS
MED7	0.390459	0.135251	REACTOME METABOLISM OF LIPIDS
MED9	0.706649	0.127774	REACTOME METABOLISM OF LIPIDS
MGLL	0.507507	0.296231	REACTOME METABOLISM OF LIPIDS
MID1IP1	0.527148	0.292863	REACTOME METABOLISM OF LIPIDS
MLYCD	0.795795	-0.0414244	REACTOME METABOLISM OF LIPIDS
MMAA	0.596956	-0.0448874	REACTOME METABOLISM OF LIPIDS
MOGAT1	0.33919	0.0263482	REACTOME METABOLISM OF LIPIDS
MOGAT2	0.598169	-0.00114339	REACTOME METABOLISM OF LIPIDS
MOGAT3	0.102301	0.0332764	REACTOME METABOLISM OF LIPIDS
MORC2	0.218998	0.255395	REACTOME METABOLISM OF LIPIDS
MSMO1	0.811735	-0.0654842	REACTOME METABOLISM OF LIPIDS
MTF1	0.982514	0.00426731	REACTOME METABOLISM OF LIPIDS
MTM1	0.359824	-0.170075	REACTOME METABOLISM OF LIPIDS
MTMR14	0.448446	0.162568	REACTOME METABOLISM OF LIPIDS
MTMR2	0.237515	-0.234458	REACTOME METABOLISM OF LIPIDS
MTMR3	0.73472	0.0620093	REACTOME METABOLISM OF LIPIDS
MTMR4	0.363161	-0.246002	REACTOME METABOLISM OF LIPIDS
MTMR6	0.18825	-0.27817	REACTOME METABOLISM OF LIPIDS
MTMR7	0.531805	0.0603138	REACTOME METABOLISM OF LIPIDS
MTMR8	0.990649	-0.00152885	REACTOME METABOLISM OF LIPIDS
MTMR9	0.70455	-0.0910261	REACTOME METABOLISM OF LIPIDS
MVD	0.511909	0.211207	REACTOME METABOLISM OF LIPIDS
MVK	0.646984	-0.129891	REACTOME METABOLISM OF LIPIDS
NCOA1	0.161074	-0.32812	REACTOME METABOLISM OF LIPIDS
NCOA2	0.181871	-0.331083	REACTOME METABOLISM OF LIPIDS
NCOA3	0.401866	-0.3897	REACTOME METABOLISM OF LIPIDS
NCOA6	0.215962	-0.154929	REACTOME METABOLISM OF LIPIDS
NCOR2	0.195402	0.312521	REACTOME METABOLISM OF LIPIDS
NDUFAB1	0.56738	-0.0643697	REACTOME METABOLISM OF LIPIDS
NEU1	0.376882	0.153812	REACTOME METABOLISM OF LIPIDS
NEU2		0	REACTOME METABOLISM OF LIPIDS
NEU3	0.127743	-0.243861	REACTOME METABOLISM OF LIPIDS
NEU4	0.421937	-0.0827225	REACTOME METABOLISM OF LIPIDS
NFYB	0.74829	-0.0521132	REACTOME METABOLISM OF LIPIDS
NFYC	0.275845	-0.159553	REACTOME METABOLISM OF LIPIDS
NPAS2	0.336085	0.589256	REACTOME METABOLISM OF LIPIDS
NR1D1	0.269454	-0.566778	REACTOME METABOLISM OF LIPIDS
NR1H2	0.117224	0.259948	REACTOME METABOLISM OF LIPIDS
NR1H3	0.660482	-0.17496	REACTOME METABOLISM OF LIPIDS
NR1H4	0.363217	-0.0059805	REACTOME METABOLISM OF LIPIDS
NRF1	0.595268	-0.0822125	REACTOME METABOLISM OF LIPIDS
NSDHL	0.507428	0.087448	REACTOME METABOLISM OF LIPIDS
NUDT19	0.351859	-0.292706	REACTOME METABOLISM OF LIPIDS
NUDT7	0.304446	-0.203	REACTOME METABOLISM OF LIPIDS
OCRL	0.81552	-0.0365266	REACTOME METABOLISM OF LIPIDS
OLAH	0.611996	0.0403719	REACTOME METABOLISM OF LIPIDS
ORMDL1	0.969638	0.00660705	REACTOME METABOLISM OF LIPIDS
ORMDL2	0.22779	0.395283	REACTOME METABOLISM OF LIPIDS
ORMDL3	0.757727	0.0981908	REACTOME METABOLISM OF LIPIDS
OSBP	0.575908	0.0706745	REACTOME METABOLISM OF LIPIDS
OSBPL10	0.196455	0.347055	REACTOME METABOLISM OF LIPIDS
OSBPL2	0.0140485	0.262388	REACTOME METABOLISM OF LIPIDS
OSBPL3	0.332128	0.48922	REACTOME METABOLISM OF LIPIDS
OSBPL5	0.297465	0.229321	REACTOME METABOLISM OF LIPIDS
OSBPL7	0.488695	-0.211787	REACTOME METABOLISM OF LIPIDS
OXCT1	0.149104	-0.434687	REACTOME METABOLISM OF LIPIDS
OXCT2	0.15806	0.315655	REACTOME METABOLISM OF LIPIDS
PCCA	0.867157	-0.0375539	REACTOME METABOLISM OF LIPIDS
PCCB	0.836913	0.0564131	REACTOME METABOLISM OF LIPIDS
PCTP	0.826332	0.0360566	REACTOME METABOLISM OF LIPIDS
PCYT1B	0.173001	0.421827	REACTOME METABOLISM OF LIPIDS
PCYT2	0.670505	-0.107385	REACTOME METABOLISM OF LIPIDS
PECR	0.308013	-0.199884	REACTOME METABOLISM OF LIPIDS
PEMT	0.435336	-0.137394	REACTOME METABOLISM OF LIPIDS
PEX11A	0.226624	0.367223	REACTOME METABOLISM OF LIPIDS
PGS1	0.724358	0.0613803	REACTOME METABOLISM OF LIPIDS
PHOSPHO1	0.258825	0.370222	REACTOME METABOLISM OF LIPIDS
PHYH	0.970714	-0.00759546	REACTOME METABOLISM OF LIPIDS
PI4K2A	0.13411	-0.221583	REACTOME METABOLISM OF LIPIDS
PI4K2B	0.764837	-0.0643239	REACTOME METABOLISM OF LIPIDS
PI4KA	0.122916	-0.128631	REACTOME METABOLISM OF LIPIDS
PI4KB	0.650525	-0.0683229	REACTOME METABOLISM OF LIPIDS
PIAS4	0.292422	0.113979	REACTOME METABOLISM OF LIPIDS
PIK3C2A	0.130797	-0.422912	REACTOME METABOLISM OF LIPIDS
PIK3C2B	0.724687	-0.147834	REACTOME METABOLISM OF LIPIDS
PIK3C2G	0.327824	-0.0233011	REACTOME METABOLISM OF LIPIDS
PIK3C3	0.139532	-0.197738	REACTOME METABOLISM OF LIPIDS
PIK3CA	0.417823	-0.273516	REACTOME METABOLISM OF LIPIDS
PIK3CG	0.221689	-0.366076	REACTOME METABOLISM OF LIPIDS
PIK3R1	0.809619	-0.0819546	REACTOME METABOLISM OF LIPIDS
PIK3R2	0.292115	-0.286638	REACTOME METABOLISM OF LIPIDS
PIK3R3	0.706176	0.103148	REACTOME METABOLISM OF LIPIDS
PIK3R4	0.64302	-0.102369	REACTOME METABOLISM OF LIPIDS
PIK3R5	0.473003	0.43805	REACTOME METABOLISM OF LIPIDS
PIK3R6	0.456204	0.21637	REACTOME METABOLISM OF LIPIDS
PIP4K2B	0.254423	-0.270171	REACTOME METABOLISM OF LIPIDS
PIP4K2C	0.565091	-0.210544	REACTOME METABOLISM OF LIPIDS
PIP5K1A	0.53754	-0.179088	REACTOME METABOLISM OF LIPIDS
PIP5K1B	0.110221	-0.20132	REACTOME METABOLISM OF LIPIDS
PIP5K1C	0.403541	0.164434	REACTOME METABOLISM OF LIPIDS
PITPNB	0.726261	0.0818673	REACTOME METABOLISM OF LIPIDS
PITPNM1	0.25128	0.2598	REACTOME METABOLISM OF LIPIDS
PITPNM3	0.161774	-0.0741504	REACTOME METABOLISM OF LIPIDS
PLA1A	0.192575	-0.723775	REACTOME METABOLISM OF LIPIDS
PLA2G10	0.772976	0.00376218	REACTOME METABOLISM OF LIPIDS
PLA2G12A	0.202118	-0.312887	REACTOME METABOLISM OF LIPIDS
PLA2G1B	0.993138	-0.000214703	REACTOME METABOLISM OF LIPIDS
PLA2G2A	0.847629	-0.247493	REACTOME METABOLISM OF LIPIDS
PLA2G2D	0.638744	-0.372312	REACTOME METABOLISM OF LIPIDS
PLA2G2E	0.363217	0.00530993	REACTOME METABOLISM OF LIPIDS
PLA2G2F		0	REACTOME METABOLISM OF LIPIDS
PLA2G3	0.330141	0.0337075	REACTOME METABOLISM OF LIPIDS
PLA2G4A	0.497017	0.353357	REACTOME METABOLISM OF LIPIDS
PLA2G4B	0.239141	0.340332	REACTOME METABOLISM OF LIPIDS
PLA2G4C	0.178586	-0.539608	REACTOME METABOLISM OF LIPIDS
PLA2G4D	0.363217	-0.00845697	REACTOME METABOLISM OF LIPIDS
PLA2G4E	0.290417	0.0325465	REACTOME METABOLISM OF LIPIDS
PLA2G4F	0.103134	-0.00862458	REACTOME METABOLISM OF LIPIDS
PLA2G5	0.730694	-0.11412	REACTOME METABOLISM OF LIPIDS
PLA2G6	0.991776	-0.00507115	REACTOME METABOLISM OF LIPIDS
PLA2R1	0.316445	0.144874	REACTOME METABOLISM OF LIPIDS
PLB1	0.14411	0.462827	REACTOME METABOLISM OF LIPIDS
PLBD1	0.189882	0.754677	REACTOME METABOLISM OF LIPIDS
PLD1	0.168737	-0.371971	REACTOME METABOLISM OF LIPIDS
PLD2	0.892801	-0.02794	REACTOME METABOLISM OF LIPIDS
PLD3	0.169986	1.00468	REACTOME METABOLISM OF LIPIDS
PLD4	0.349186	0.325224	REACTOME METABOLISM OF LIPIDS
PLD6	0.134995	-0.495865	REACTOME METABOLISM OF LIPIDS
PLEKHA1	0.635165	-0.0835615	REACTOME METABOLISM OF LIPIDS
PLEKHA3	0.597886	0.0696988	REACTOME METABOLISM OF LIPIDS
PLEKHA4	0.972191	0.0275767	REACTOME METABOLISM OF LIPIDS
PLEKHA5	0.11175	-0.898159	REACTOME METABOLISM OF LIPIDS
PLEKHA8	0.634659	-0.122374	REACTOME METABOLISM OF LIPIDS
PLIN1	0.788699	-0.259751	REACTOME METABOLISM OF LIPIDS
PLIN2	0.52204	0.390847	REACTOME METABOLISM OF LIPIDS
PMVK	0.672101	0.0870804	REACTOME METABOLISM OF LIPIDS
PNPLA2	0.296607	0.420571	REACTOME METABOLISM OF LIPIDS
PNPLA3	0.827809	-0.0461661	REACTOME METABOLISM OF LIPIDS
PNPLA4	0.172162	-0.261969	REACTOME METABOLISM OF LIPIDS
PNPLA5		0	REACTOME METABOLISM OF LIPIDS
PNPLA6	0.15849	0.27174	REACTOME METABOLISM OF LIPIDS
PNPLA7	0.37045	-0.210418	REACTOME METABOLISM OF LIPIDS
PNPLA8	0.382111	0.220268	REACTOME METABOLISM OF LIPIDS
POMC	0.453449	0.225862	REACTOME METABOLISM OF LIPIDS
PON1	0.970041	-0.000925867	REACTOME METABOLISM OF LIPIDS
PON2	0.199677	0.651676	REACTOME METABOLISM OF LIPIDS
PON3	0.287233	0.806031	REACTOME METABOLISM OF LIPIDS
PPARA	0.846954	0.0291714	REACTOME METABOLISM OF LIPIDS
PPARD	0.883742	-0.0389809	REACTOME METABOLISM OF LIPIDS
PPARG	0.817583	-0.147713	REACTOME METABOLISM OF LIPIDS
PPM1L	0.790052	-0.0723504	REACTOME METABOLISM OF LIPIDS
PPP1CA	0.921031	0.0130972	REACTOME METABOLISM OF LIPIDS
PPP1CB	0.300434	-0.421501	REACTOME METABOLISM OF LIPIDS
PPP1CC	0.147798	-0.338483	REACTOME METABOLISM OF LIPIDS
PPT1	0.269861	0.256511	REACTOME METABOLISM OF LIPIDS
PPT2	0.696463	-0.151038	REACTOME METABOLISM OF LIPIDS
PRKAA2	0.249074	0.140381	REACTOME METABOLISM OF LIPIDS
PRKAB2	0.517627	-0.166064	REACTOME METABOLISM OF LIPIDS
PRKACA	0.727049	-0.0626387	REACTOME METABOLISM OF LIPIDS
PRKACB	0.111663	-0.460986	REACTOME METABOLISM OF LIPIDS
PRKACG		0	REACTOME METABOLISM OF LIPIDS
PRKAG2	0.711797	0.0797812	REACTOME METABOLISM OF LIPIDS
PRKD1	0.705531	-0.164091	REACTOME METABOLISM OF LIPIDS
PRKD2	0.482206	0.226983	REACTOME METABOLISM OF LIPIDS
PRKD3	0.329768	-0.467592	REACTOME METABOLISM OF LIPIDS
PSAP	0.188063	0.370987	REACTOME METABOLISM OF LIPIDS
PTDSS1	0.0952289	-0.242381	REACTOME METABOLISM OF LIPIDS
PTDSS2	0.235691	-0.203659	REACTOME METABOLISM OF LIPIDS
PTEN	0.626606	0.176736	REACTOME METABOLISM OF LIPIDS
PTGDS	0.197376	-0.877562	REACTOME METABOLISM OF LIPIDS
PTGES	0.306527	0.59068	REACTOME METABOLISM OF LIPIDS
PTGES2	0.618276	0.107452	REACTOME METABOLISM OF LIPIDS
PTGES3	0.826642	0.038498	REACTOME METABOLISM OF LIPIDS
PTGIS	0.965668	-0.0105082	REACTOME METABOLISM OF LIPIDS
PTGR1	0.869369	0.032292	REACTOME METABOLISM OF LIPIDS
PTGR2	0.866845	-0.0143653	REACTOME METABOLISM OF LIPIDS
PTPMT1	0.252951	-0.231018	REACTOME METABOLISM OF LIPIDS
PTPN13	0.477364	0.205977	REACTOME METABOLISM OF LIPIDS
RAB14	0.798103	0.0292931	REACTOME METABOLISM OF LIPIDS
RAB4A	0.138498	-0.344873	REACTOME METABOLISM OF LIPIDS
RAB5A	0.980035	-0.00463331	REACTOME METABOLISM OF LIPIDS
RAN	0.95599	-0.0152263	REACTOME METABOLISM OF LIPIDS
RGL1	0.832261	-0.111518	REACTOME METABOLISM OF LIPIDS
RORA	0.498711	-0.276461	REACTOME METABOLISM OF LIPIDS
RUFY1	0.83925	-0.0305453	REACTOME METABOLISM OF LIPIDS
RXRA	0.967689	0.0126846	REACTOME METABOLISM OF LIPIDS
RXRB	0.874208	-0.0611233	REACTOME METABOLISM OF LIPIDS
SACM1L	0.822639	-0.0648237	REACTOME METABOLISM OF LIPIDS
SAMD8	0.861282	-0.0259322	REACTOME METABOLISM OF LIPIDS
SAR1B	0.273551	0.13771	REACTOME METABOLISM OF LIPIDS
SBF1	0.56576	0.15943	REACTOME METABOLISM OF LIPIDS
SCAP	0.781662	0.0587844	REACTOME METABOLISM OF LIPIDS
SCD	0.705469	0.216362	REACTOME METABOLISM OF LIPIDS
SCD5	0.410987	0.379641	REACTOME METABOLISM OF LIPIDS
SCP2	0.0714056	-0.278568	REACTOME METABOLISM OF LIPIDS
SEC23A	0.474838	0.193811	REACTOME METABOLISM OF LIPIDS
SEC24A	0.74454	0.0867292	REACTOME METABOLISM OF LIPIDS
SEC24B	0.450593	-0.104534	REACTOME METABOLISM OF LIPIDS
SEC24C	0.367649	0.157894	REACTOME METABOLISM OF LIPIDS
SERPINA6		0	REACTOME METABOLISM OF LIPIDS
SGMS1	0.229019	0.407601	REACTOME METABOLISM OF LIPIDS
SGPL1	0.117296	0.52993	REACTOME METABOLISM OF LIPIDS
SGPP1	0.199248	-0.355227	REACTOME METABOLISM OF LIPIDS
SGPP2	0.412968	0.168492	REACTOME METABOLISM OF LIPIDS
SIN3A	0.138509	-0.221153	REACTOME METABOLISM OF LIPIDS
SIN3B	0.0399877	0.0839145	REACTOME METABOLISM OF LIPIDS
SLC10A1	0.360592	-0.0141766	REACTOME METABOLISM OF LIPIDS
SLC10A2		0	REACTOME METABOLISM OF LIPIDS
SLC22A5	0.601708	0.10046	REACTOME METABOLISM OF LIPIDS
SLC25A1	0.162894	0.223753	REACTOME METABOLISM OF LIPIDS
SLC25A17	0.961172	-0.0118637	REACTOME METABOLISM OF LIPIDS
SLC25A20	0.462837	0.248391	REACTOME METABOLISM OF LIPIDS
SLC27A1	0.347339	-0.203536	REACTOME METABOLISM OF LIPIDS
SLC27A2	0.602849	-0.111065	REACTOME METABOLISM OF LIPIDS
SLC27A3	0.337646	-0.466337	REACTOME METABOLISM OF LIPIDS
SLC27A5	0.811779	-0.0520008	REACTOME METABOLISM OF LIPIDS
SLC44A2	0.733178	0.12733	REACTOME METABOLISM OF LIPIDS
SLC44A4	0.384167	-0.214953	REACTOME METABOLISM OF LIPIDS
SLC44A5	0.521839	0.208613	REACTOME METABOLISM OF LIPIDS
SLCO1A2	0.766824	0.049612	REACTOME METABOLISM OF LIPIDS
SLCO1B1	0.50336	-0.0113857	REACTOME METABOLISM OF LIPIDS
SLCO1B3		0	REACTOME METABOLISM OF LIPIDS
SMARCD3	0.515852	0.301027	REACTOME METABOLISM OF LIPIDS
SMPD1	0.193506	0.241173	REACTOME METABOLISM OF LIPIDS
SMPD2	0.861983	-0.060095	REACTOME METABOLISM OF LIPIDS
SMPD3	0.98291	-0.00100673	REACTOME METABOLISM OF LIPIDS
SMPD4	0.492623	0.125922	REACTOME METABOLISM OF LIPIDS
SP1	0.0277921	-0.246764	REACTOME METABOLISM OF LIPIDS
SPHK2	0.753283	0.0578797	REACTOME METABOLISM OF LIPIDS
SPNS2	0.903053	-0.0788932	REACTOME METABOLISM OF LIPIDS
SPTLC1	0.574539	0.0546378	REACTOME METABOLISM OF LIPIDS
SPTLC2	0.0544728	-0.270502	REACTOME METABOLISM OF LIPIDS
SPTSSA	0.560555	-0.252189	REACTOME METABOLISM OF LIPIDS
SPTSSB	0.559706	0.0289404	REACTOME METABOLISM OF LIPIDS
SQLE	0.301789	0.50831	REACTOME METABOLISM OF LIPIDS
SRD5A1	0.171165	-0.366507	REACTOME METABOLISM OF LIPIDS
SRD5A2	0.401331	0.0279941	REACTOME METABOLISM OF LIPIDS
SRD5A3	0.313523	-0.110819	REACTOME METABOLISM OF LIPIDS
SREBF1	0.586931	0.164232	REACTOME METABOLISM OF LIPIDS
SREBF2	0.946362	0.0231318	REACTOME METABOLISM OF LIPIDS
STAR	0.417666	-0.270775	REACTOME METABOLISM OF LIPIDS
STARD10	0.222542	-0.314695	REACTOME METABOLISM OF LIPIDS
STARD3	0.271838	0.176444	REACTOME METABOLISM OF LIPIDS
STARD3NL	0.821609	0.063261	REACTOME METABOLISM OF LIPIDS
STARD4	0.15218	0.680057	REACTOME METABOLISM OF LIPIDS
STARD5	0.544433	0.418608	REACTOME METABOLISM OF LIPIDS
STARD6	0.923498	-0.00184172	REACTOME METABOLISM OF LIPIDS
STARD7	0.140036	-0.269714	REACTOME METABOLISM OF LIPIDS
STS	0.676458	0.11183	REACTOME METABOLISM OF LIPIDS
SULT2A1	0.180666	-0.00857484	REACTOME METABOLISM OF LIPIDS
SUMF1	0.662071	0.0693359	REACTOME METABOLISM OF LIPIDS
SUMF2	0.428231	0.495018	REACTOME METABOLISM OF LIPIDS
SUMO2	0.142254	-0.172753	REACTOME METABOLISM OF LIPIDS
SYNJ1	0.15283	-0.272996	REACTOME METABOLISM OF LIPIDS
SYNJ2	0.496407	0.267272	REACTOME METABOLISM OF LIPIDS
TAZ	0.986954	0.00486238	REACTOME METABOLISM OF LIPIDS
TBL1X	0.899244	0.0484296	REACTOME METABOLISM OF LIPIDS
TBL1XR1	0.461549	-0.186783	REACTOME METABOLISM OF LIPIDS
TBXAS1	0.196945	0.657589	REACTOME METABOLISM OF LIPIDS
TECR	0.708002	0.106754	REACTOME METABOLISM OF LIPIDS
TECRL	0.151897	0.031045	REACTOME METABOLISM OF LIPIDS
TGS1	0.490381	-0.183332	REACTOME METABOLISM OF LIPIDS
THEM4	0.441283	-0.388945	REACTOME METABOLISM OF LIPIDS
THEM5	0.333378	-0.0385256	REACTOME METABOLISM OF LIPIDS
THRAP3	0.0718367	-0.270428	REACTOME METABOLISM OF LIPIDS
THRSP	0.768843	-0.0967133	REACTOME METABOLISM OF LIPIDS
TIAM2	0.549124	-0.238396	REACTOME METABOLISM OF LIPIDS
TM7SF2	0.993159	-0.00296039	REACTOME METABOLISM OF LIPIDS
TMEM86B	0.413359	0.287372	REACTOME METABOLISM OF LIPIDS
TNFAIP8	0.76837	0.151369	REACTOME METABOLISM OF LIPIDS
TNFAIP8L1	0.669709	0.172179	REACTOME METABOLISM OF LIPIDS
TNFAIP8L2	0.745437	0.065374	REACTOME METABOLISM OF LIPIDS
TNFAIP8L3	0.493697	0.238429	REACTOME METABOLISM OF LIPIDS
TNFRSF21	0.918104	-0.0374912	REACTOME METABOLISM OF LIPIDS
TPTE	0.328647	0.607244	REACTOME METABOLISM OF LIPIDS
TPTE2	0.978123	0.00251357	REACTOME METABOLISM OF LIPIDS
TRIB3	0.572918	-0.252413	REACTOME METABOLISM OF LIPIDS
TSPO	0.747012	0.0643914	REACTOME METABOLISM OF LIPIDS
UBE2I	0.502816	0.0589408	REACTOME METABOLISM OF LIPIDS
UGT1A9		0	REACTOME METABOLISM OF LIPIDS
UGT8	0.443332	0.592594	REACTOME METABOLISM OF LIPIDS
VAC14	0.482336	0.136076	REACTOME METABOLISM OF LIPIDS
VAPA	0.398732	0.151307	REACTOME METABOLISM OF LIPIDS
VAPB	0.657606	0.168518	REACTOME METABOLISM OF LIPIDS
VDR	0.201862	0.329346	REACTOME METABOLISM OF LIPIDS
AAK1	0.577806	-0.101183	REACTOME VESICLE MEDIATED TRANSPORT
ACBD3	0.883625	0.0217114	REACTOME VESICLE MEDIATED TRANSPORT
ACTB	0.501693	0.135851	REACTOME VESICLE MEDIATED TRANSPORT
ACTG1	0.503443	-0.144844	REACTOME VESICLE MEDIATED TRANSPORT
ACTR10	0.651153	0.0556518	REACTOME VESICLE MEDIATED TRANSPORT
ACTR1A	0.657037	0.0452159	REACTOME VESICLE MEDIATED TRANSPORT
ACTR2	0.384564	-0.229556	REACTOME VESICLE MEDIATED TRANSPORT
ACTR3	0.464885	0.212307	REACTOME VESICLE MEDIATED TRANSPORT
ADRB2	0.690944	0.121345	REACTOME VESICLE MEDIATED TRANSPORT
AGFG1	0.692418	0.123654	REACTOME VESICLE MEDIATED TRANSPORT
AGPAT3	0.497368	-0.123298	REACTOME VESICLE MEDIATED TRANSPORT
AGTR1	0.978835	-0.00983505	REACTOME VESICLE MEDIATED TRANSPORT
AKT1	0.502801	0.033213	REACTOME VESICLE MEDIATED TRANSPORT
AKT2	0.522239	0.323722	REACTOME VESICLE MEDIATED TRANSPORT
ALB	0.126495	0.271903	REACTOME VESICLE MEDIATED TRANSPORT
ALPP	0.363217	0.00112248	REACTOME VESICLE MEDIATED TRANSPORT
ALS2	0.289714	-0.216349	REACTOME VESICLE MEDIATED TRANSPORT
ALS2CL	0.820354	0.062736	REACTOME VESICLE MEDIATED TRANSPORT
AMBP	0.206684	0.0619819	REACTOME VESICLE MEDIATED TRANSPORT
AMPH	0.576508	0.105501	REACTOME VESICLE MEDIATED TRANSPORT
ANK1	0.162576	0.179065	REACTOME VESICLE MEDIATED TRANSPORT
ANK3	0.816257	0.0346846	REACTOME VESICLE MEDIATED TRANSPORT
ANKRD27	0.492436	-0.111848	REACTOME VESICLE MEDIATED TRANSPORT
AP1B1	0.784562	0.0982319	REACTOME VESICLE MEDIATED TRANSPORT
AP1G1	0.83601	-0.0272821	REACTOME VESICLE MEDIATED TRANSPORT
AP1G2	0.659967	-0.167553	REACTOME VESICLE MEDIATED TRANSPORT
AP1M1	0.884087	0.0241927	REACTOME VESICLE MEDIATED TRANSPORT
AP1M2	0.487384	0.0212467	REACTOME VESICLE MEDIATED TRANSPORT
AP1S1	0.459246	0.336306	REACTOME VESICLE MEDIATED TRANSPORT
AP1S2	0.364138	-0.426824	REACTOME VESICLE MEDIATED TRANSPORT
AP1S3	0.69613	-0.071983	REACTOME VESICLE MEDIATED TRANSPORT
AP2A1	0.25394	0.164821	REACTOME VESICLE MEDIATED TRANSPORT
AP2A2	0.539902	0.146653	REACTOME VESICLE MEDIATED TRANSPORT
AP2S1	0.462388	0.165565	REACTOME VESICLE MEDIATED TRANSPORT
AP3B1	0.535875	0.0377015	REACTOME VESICLE MEDIATED TRANSPORT
AP3S1	0.973029	0.00499826	REACTOME VESICLE MEDIATED TRANSPORT
AP4B1	0.722636	0.0603804	REACTOME VESICLE MEDIATED TRANSPORT
AP4E1	0.917046	-0.015911	REACTOME VESICLE MEDIATED TRANSPORT
AP4M1	0.381583	0.337706	REACTOME VESICLE MEDIATED TRANSPORT
AP4S1	0.241293	-0.11888	REACTOME VESICLE MEDIATED TRANSPORT
APOA1	0.0506495	0.123604	REACTOME VESICLE MEDIATED TRANSPORT
APOB	0.614906	0.00594514	REACTOME VESICLE MEDIATED TRANSPORT
APOE	0.1046	-0.980415	REACTOME VESICLE MEDIATED TRANSPORT
APOL1	0.436292	0.314555	REACTOME VESICLE MEDIATED TRANSPORT
APP	0.657016	0.121473	REACTOME VESICLE MEDIATED TRANSPORT
ARCN1	0.426733	0.158001	REACTOME VESICLE MEDIATED TRANSPORT
ARF1	0.263952	0.0913357	REACTOME VESICLE MEDIATED TRANSPORT
ARF3	0.478448	0.109105	REACTOME VESICLE MEDIATED TRANSPORT
ARF5	0.73599	-0.124159	REACTOME VESICLE MEDIATED TRANSPORT
ARF6	0.884672	-0.0294025	REACTOME VESICLE MEDIATED TRANSPORT
ARFGAP2	0.276453	-0.132506	REACTOME VESICLE MEDIATED TRANSPORT
ARFGAP3	0.108624	0.319156	REACTOME VESICLE MEDIATED TRANSPORT
ARFIP2	0.427347	0.16367	REACTOME VESICLE MEDIATED TRANSPORT
ARFRP1	0.0255733	0.233036	REACTOME VESICLE MEDIATED TRANSPORT
ARL1	0.692239	0.0877016	REACTOME VESICLE MEDIATED TRANSPORT
ARPC1A	0.945541	-0.033726	REACTOME VESICLE MEDIATED TRANSPORT
ARPC2	0.257162	0.195922	REACTOME VESICLE MEDIATED TRANSPORT
ARPC3	0.979748	0.00642275	REACTOME VESICLE MEDIATED TRANSPORT
ARPC5	0.329041	-0.192681	REACTOME VESICLE MEDIATED TRANSPORT
ARRB1	0.681691	-0.186671	REACTOME VESICLE MEDIATED TRANSPORT
ARRB2	0.400889	0.366455	REACTOME VESICLE MEDIATED TRANSPORT
ASPSCR1	0.54358	0.101506	REACTOME VESICLE MEDIATED TRANSPORT
AVP	0.363217	-0.017456	REACTOME VESICLE MEDIATED TRANSPORT
AVPR2	0.382142	-0.301019	REACTOME VESICLE MEDIATED TRANSPORT
BET1	0.110901	0.459942	REACTOME VESICLE MEDIATED TRANSPORT
BICD1	0.753147	-0.0874683	REACTOME VESICLE MEDIATED TRANSPORT
BICD2	0.370822	0.111396	REACTOME VESICLE MEDIATED TRANSPORT
BIN1	0.701654	0.218947	REACTOME VESICLE MEDIATED TRANSPORT
BLOC1S3	0.121924	0.278944	REACTOME VESICLE MEDIATED TRANSPORT
BNIP1	0.33267	0.144595	REACTOME VESICLE MEDIATED TRANSPORT
BTC	0.29514	0.535695	REACTOME VESICLE MEDIATED TRANSPORT
CALM1	0.215446	0.429623	REACTOME VESICLE MEDIATED TRANSPORT
CALR	0.127199	0.435302	REACTOME VESICLE MEDIATED TRANSPORT
CAPZA1	0.322077	0.130434	REACTOME VESICLE MEDIATED TRANSPORT
CAPZA2	0.24293	-0.286167	REACTOME VESICLE MEDIATED TRANSPORT
CAPZA3		0	REACTOME VESICLE MEDIATED TRANSPORT
CAPZB	0.782666	0.0675548	REACTOME VESICLE MEDIATED TRANSPORT
CBL	0.232669	-0.337152	REACTOME VESICLE MEDIATED TRANSPORT
CCZ1	0.633791	0.101882	REACTOME VESICLE MEDIATED TRANSPORT
CCZ1B	0.650487	0.0949415	REACTOME VESICLE MEDIATED TRANSPORT
CD163	0.346276	1.07653	REACTOME VESICLE MEDIATED TRANSPORT
CD36	0.6641	0.564053	REACTOME VESICLE MEDIATED TRANSPORT
CD3D	0.587185	-0.49857	REACTOME VESICLE MEDIATED TRANSPORT
CD3G	0.363879	-0.571931	REACTOME VESICLE MEDIATED TRANSPORT
CD4	0.165762	0.909551	REACTOME VESICLE MEDIATED TRANSPORT
CD59	0.402487	-0.256305	REACTOME VESICLE MEDIATED TRANSPORT
CENPE	0.965769	-0.00951246	REACTOME VESICLE MEDIATED TRANSPORT
CFTR	0.470259	-0.00687246	REACTOME VESICLE MEDIATED TRANSPORT
CHM	0.101792	-0.29211	REACTOME VESICLE MEDIATED TRANSPORT
CHML	0.303903	-0.350946	REACTOME VESICLE MEDIATED TRANSPORT
CHMP2A	0.899846	-0.0231582	REACTOME VESICLE MEDIATED TRANSPORT
CHMP2B	0.219744	-0.0375161	REACTOME VESICLE MEDIATED TRANSPORT
CHMP4A	0.113884	0.256681	REACTOME VESICLE MEDIATED TRANSPORT
CHMP4B	0.240425	0.170448	REACTOME VESICLE MEDIATED TRANSPORT
CHMP4C	0.698698	0.0529127	REACTOME VESICLE MEDIATED TRANSPORT
CHMP5	0.262332	0.143006	REACTOME VESICLE MEDIATED TRANSPORT
CHMP6	0.225261	-0.285623	REACTOME VESICLE MEDIATED TRANSPORT
CHMP7	0.838966	-0.0454819	REACTOME VESICLE MEDIATED TRANSPORT
CHRM2	0.589992	0.00404303	REACTOME VESICLE MEDIATED TRANSPORT
CLINT1	0.960105	0.0101964	REACTOME VESICLE MEDIATED TRANSPORT
CLTA	0.820837	0.0522409	REACTOME VESICLE MEDIATED TRANSPORT
CLTB	0.980661	0.00643581	REACTOME VESICLE MEDIATED TRANSPORT
CLTC	0.829078	-0.0355756	REACTOME VESICLE MEDIATED TRANSPORT
CLTCL1	0.114379	0.369582	REACTOME VESICLE MEDIATED TRANSPORT
CLVS1	0.145975	0.0827596	REACTOME VESICLE MEDIATED TRANSPORT
CLVS2	0.234939	0.0420279	REACTOME VESICLE MEDIATED TRANSPORT
CNIH2	0.404119	0.306919	REACTOME VESICLE MEDIATED TRANSPORT
CNIH3	0.449069	0.310438	REACTOME VESICLE MEDIATED TRANSPORT
COG1	0.53273	0.119267	REACTOME VESICLE MEDIATED TRANSPORT
COG2	0.489534	-0.122491	REACTOME VESICLE MEDIATED TRANSPORT
COG3	0.172414	-0.277786	REACTOME VESICLE MEDIATED TRANSPORT
COG4	0.764355	0.0816079	REACTOME VESICLE MEDIATED TRANSPORT
COG5	0.998951	0.000616599	REACTOME VESICLE MEDIATED TRANSPORT
COG6	0.685153	0.0959908	REACTOME VESICLE MEDIATED TRANSPORT
COG7	0.201634	0.181495	REACTOME VESICLE MEDIATED TRANSPORT
COG8	0.801212	-0.0286242	REACTOME VESICLE MEDIATED TRANSPORT
COL1A1	0.446825	0.761113	REACTOME VESICLE MEDIATED TRANSPORT
COL1A2	0.492678	0.665011	REACTOME VESICLE MEDIATED TRANSPORT
COL3A1	0.364768	1.08282	REACTOME VESICLE MEDIATED TRANSPORT
COL4A1	0.41656	0.716019	REACTOME VESICLE MEDIATED TRANSPORT
COL4A2	0.33794	0.778757	REACTOME VESICLE MEDIATED TRANSPORT
COLEC11	0.933174	0.0470186	REACTOME VESICLE MEDIATED TRANSPORT
COLEC12	0.719348	0.176163	REACTOME VESICLE MEDIATED TRANSPORT
COPA	0.218458	0.25708	REACTOME VESICLE MEDIATED TRANSPORT
COPB1	0.212682	0.249954	REACTOME VESICLE MEDIATED TRANSPORT
COPE	0.162031	0.24518	REACTOME VESICLE MEDIATED TRANSPORT
COPG2	0.549567	-0.329663	REACTOME VESICLE MEDIATED TRANSPORT
COPS2	0.343728	-0.176278	REACTOME VESICLE MEDIATED TRANSPORT
COPS3	0.965691	0.00580218	REACTOME VESICLE MEDIATED TRANSPORT
COPS4	0.856397	-0.0172307	REACTOME VESICLE MEDIATED TRANSPORT
COPS5	0.13687	0.167902	REACTOME VESICLE MEDIATED TRANSPORT
COPS6	0.660685	0.168112	REACTOME VESICLE MEDIATED TRANSPORT
COPS7A	0.875191	-0.0441351	REACTOME VESICLE MEDIATED TRANSPORT
COPS7B	0.899965	-0.0341586	REACTOME VESICLE MEDIATED TRANSPORT
COPS8	0.867333	-0.0498561	REACTOME VESICLE MEDIATED TRANSPORT
COPZ1	0.574085	0.117256	REACTOME VESICLE MEDIATED TRANSPORT
CPD	0.955284	0.0164818	REACTOME VESICLE MEDIATED TRANSPORT
CSNK1D	0.433921	0.0896276	REACTOME VESICLE MEDIATED TRANSPORT
CTSC	0.257135	0.765599	REACTOME VESICLE MEDIATED TRANSPORT
CTTN	0.665618	-0.096766	REACTOME VESICLE MEDIATED TRANSPORT
CUX1	0.196046	0.281509	REACTOME VESICLE MEDIATED TRANSPORT
CYTH1	0.947802	0.034078	REACTOME VESICLE MEDIATED TRANSPORT
CYTH2	0.29352	0.176267	REACTOME VESICLE MEDIATED TRANSPORT
CYTH3	0.37679	-0.587058	REACTOME VESICLE MEDIATED TRANSPORT
CYTH4	0.493337	0.418929	REACTOME VESICLE MEDIATED TRANSPORT
DAB2	0.686199	0.133221	REACTOME VESICLE MEDIATED TRANSPORT
DCTN1	0.389621	0.118103	REACTOME VESICLE MEDIATED TRANSPORT
DCTN2	0.770268	-0.0405678	REACTOME VESICLE MEDIATED TRANSPORT
DCTN3	0.823737	0.0500993	REACTOME VESICLE MEDIATED TRANSPORT
DCTN4	0.494479	-0.105821	REACTOME VESICLE MEDIATED TRANSPORT
DCTN5	0.741396	0.0350906	REACTOME VESICLE MEDIATED TRANSPORT
DCTN6	0.31625	0.115815	REACTOME VESICLE MEDIATED TRANSPORT
DENND1A	0.736497	0.102895	REACTOME VESICLE MEDIATED TRANSPORT
DENND1B	0.262076	-0.159344	REACTOME VESICLE MEDIATED TRANSPORT
DENND1C	0.860074	-0.0865413	REACTOME VESICLE MEDIATED TRANSPORT
DENND2A	0.395986	0.356257	REACTOME VESICLE MEDIATED TRANSPORT
DENND2C	0.465807	0.124549	REACTOME VESICLE MEDIATED TRANSPORT
DENND2D	0.7537	-0.163115	REACTOME VESICLE MEDIATED TRANSPORT
DENND3	0.827617	0.0991533	REACTOME VESICLE MEDIATED TRANSPORT
DENND4A	0.753069	-0.0773838	REACTOME VESICLE MEDIATED TRANSPORT
DENND4B	0.213529	-0.162854	REACTOME VESICLE MEDIATED TRANSPORT
DENND4C	0.306705	-0.228731	REACTOME VESICLE MEDIATED TRANSPORT
DENND5A	0.0496039	-0.188813	REACTOME VESICLE MEDIATED TRANSPORT
DENND5B	0.6072	-0.167976	REACTOME VESICLE MEDIATED TRANSPORT
DNAJC6	0.513747	0.14193	REACTOME VESICLE MEDIATED TRANSPORT
DNASE2	0.104406	0.252485	REACTOME VESICLE MEDIATED TRANSPORT
DNM1	0.865867	0.104855	REACTOME VESICLE MEDIATED TRANSPORT
DNM2	0.430995	-0.141778	REACTOME VESICLE MEDIATED TRANSPORT
DNM3	0.381315	0.27149	REACTOME VESICLE MEDIATED TRANSPORT
DVL2	0.727155	-0.0962394	REACTOME VESICLE MEDIATED TRANSPORT
DYNC1H1	0.739572	-0.0510664	REACTOME VESICLE MEDIATED TRANSPORT
DYNC1I1	0.72581	0.196873	REACTOME VESICLE MEDIATED TRANSPORT
DYNC1I2	0.878349	-0.0168894	REACTOME VESICLE MEDIATED TRANSPORT
DYNC1LI1	0.456635	0.11934	REACTOME VESICLE MEDIATED TRANSPORT
DYNC1LI2	0.684613	0.0933518	REACTOME VESICLE MEDIATED TRANSPORT
DYNLL1	0.17973	0.390998	REACTOME VESICLE MEDIATED TRANSPORT
DYNLL2	0.229128	-0.203407	REACTOME VESICLE MEDIATED TRANSPORT
EGFR	0.452289	0.139412	REACTOME VESICLE MEDIATED TRANSPORT
EPGN	0.39662	0.0269688	REACTOME VESICLE MEDIATED TRANSPORT
EPN1	0.76542	-0.0427621	REACTOME VESICLE MEDIATED TRANSPORT
EPN2	0.998179	-0.000559594	REACTOME VESICLE MEDIATED TRANSPORT
EPS15L1	0.652227	-0.0692366	REACTOME VESICLE MEDIATED TRANSPORT
EREG	0.141535	0.269942	REACTOME VESICLE MEDIATED TRANSPORT
EXOC1	0.376285	0.10279	REACTOME VESICLE MEDIATED TRANSPORT
EXOC3	0.662132	-0.113005	REACTOME VESICLE MEDIATED TRANSPORT
EXOC4	0.23766	-0.514441	REACTOME VESICLE MEDIATED TRANSPORT
EXOC5	0.170583	-0.605517	REACTOME VESICLE MEDIATED TRANSPORT
EXOC7	0.137072	-0.174131	REACTOME VESICLE MEDIATED TRANSPORT
F5	0.289018	0.91853	REACTOME VESICLE MEDIATED TRANSPORT
F8	0.596652	-0.0935601	REACTOME VESICLE MEDIATED TRANSPORT
FCHO1	0.41387	0.386964	REACTOME VESICLE MEDIATED TRANSPORT
FCHO2	0.639263	-0.183391	REACTOME VESICLE MEDIATED TRANSPORT
FNBP1	0.645039	-0.168018	REACTOME VESICLE MEDIATED TRANSPORT
FNBP1L	0.448788	0.267502	REACTOME VESICLE MEDIATED TRANSPORT
FOLR1	0.199445	0.16879	REACTOME VESICLE MEDIATED TRANSPORT
FTH1	0.940213	0.0429965	REACTOME VESICLE MEDIATED TRANSPORT
FTL	0.606802	0.282107	REACTOME VESICLE MEDIATED TRANSPORT
FZD4	0.668225	-0.247488	REACTOME VESICLE MEDIATED TRANSPORT
GABARAP	0.759369	0.0669304	REACTOME VESICLE MEDIATED TRANSPORT
GABARAPL2	0.978595	0.00442983	REACTOME VESICLE MEDIATED TRANSPORT
GAK	0.97441	0.00647925	REACTOME VESICLE MEDIATED TRANSPORT
GALNT1	0.266712	-0.273861	REACTOME VESICLE MEDIATED TRANSPORT
GALNT2	0.264889	0.481132	REACTOME VESICLE MEDIATED TRANSPORT
GAPVD1	0.353087	0.151156	REACTOME VESICLE MEDIATED TRANSPORT
GBF1	0.375471	0.142154	REACTOME VESICLE MEDIATED TRANSPORT
GCC1	0.734879	-0.113068	REACTOME VESICLE MEDIATED TRANSPORT
GDI2	0.315732	0.108332	REACTOME VESICLE MEDIATED TRANSPORT
GGA1	0.509037	0.107084	REACTOME VESICLE MEDIATED TRANSPORT
GGA2	0.695412	-0.09946	REACTOME VESICLE MEDIATED TRANSPORT
GGA3	0.578548	-0.0539382	REACTOME VESICLE MEDIATED TRANSPORT
GJA1	0.300569	0.991746	REACTOME VESICLE MEDIATED TRANSPORT
GJA10	0.363217	-0.00867158	REACTOME VESICLE MEDIATED TRANSPORT
GJA3	0.497533	0.258344	REACTOME VESICLE MEDIATED TRANSPORT
GJA4	0.904222	0.0867074	REACTOME VESICLE MEDIATED TRANSPORT
GJA5	0.703912	0.274836	REACTOME VESICLE MEDIATED TRANSPORT
GJA8		0	REACTOME VESICLE MEDIATED TRANSPORT
GJB1	0.550529	-0.852977	REACTOME VESICLE MEDIATED TRANSPORT
GJB2	0.720382	-0.31832	REACTOME VESICLE MEDIATED TRANSPORT
GJB3	0.309037	0.0963827	REACTOME VESICLE MEDIATED TRANSPORT
GJB4	0.561923	-0.00851322	REACTOME VESICLE MEDIATED TRANSPORT
GJB5	0.045996	0.0552821	REACTOME VESICLE MEDIATED TRANSPORT
GJB6	0.220952	-0.486077	REACTOME VESICLE MEDIATED TRANSPORT
GJB7	0.363217	0.0124487	REACTOME VESICLE MEDIATED TRANSPORT
GJC1	0.431514	-0.287556	REACTOME VESICLE MEDIATED TRANSPORT
GJC2	0.930385	0.0164633	REACTOME VESICLE MEDIATED TRANSPORT
GJD2	0.363217	-0.00253151	REACTOME VESICLE MEDIATED TRANSPORT
GJD3	0.935349	-0.0248232	REACTOME VESICLE MEDIATED TRANSPORT
GJD4	0.968255	-0.00077856	REACTOME VESICLE MEDIATED TRANSPORT
GNS	0.408251	0.314893	REACTOME VESICLE MEDIATED TRANSPORT
GOLGA1	0.217148	0.268948	REACTOME VESICLE MEDIATED TRANSPORT
GOLGA2	0.157763	0.358921	REACTOME VESICLE MEDIATED TRANSPORT
GOLGA4	0.898404	-0.0401927	REACTOME VESICLE MEDIATED TRANSPORT
GOLGB1	0.555988	-0.108409	REACTOME VESICLE MEDIATED TRANSPORT
GOLIM4	0.212053	0.501312	REACTOME VESICLE MEDIATED TRANSPORT
GORASP1	0.821072	-0.0453329	REACTOME VESICLE MEDIATED TRANSPORT
GOSR1	0.847998	-0.0249374	REACTOME VESICLE MEDIATED TRANSPORT
GOSR2	0.289808	0.126485	REACTOME VESICLE MEDIATED TRANSPORT
GPS1	0.736633	0.0444589	REACTOME VESICLE MEDIATED TRANSPORT
GRB2	0.623216	0.116107	REACTOME VESICLE MEDIATED TRANSPORT
GRIA1	0.577661	-0.162631	REACTOME VESICLE MEDIATED TRANSPORT
HBA1	0.81892	0.197664	REACTOME VESICLE MEDIATED TRANSPORT
HBA2	0.927235	0.09092	REACTOME VESICLE MEDIATED TRANSPORT
HBB	0.943103	-0.0690026	REACTOME VESICLE MEDIATED TRANSPORT
HIP1R	0.992036	-0.00565247	REACTOME VESICLE MEDIATED TRANSPORT
HP	0.849507	0.159021	REACTOME VESICLE MEDIATED TRANSPORT
HPR	0.672339	0.0464746	REACTOME VESICLE MEDIATED TRANSPORT
HPS4	0.179	-0.83916	REACTOME VESICLE MEDIATED TRANSPORT
HPX	0.244408	0.096877	REACTOME VESICLE MEDIATED TRANSPORT
HSP90AA1	0.58574	0.264832	REACTOME VESICLE MEDIATED TRANSPORT
HSP90B1	0.249451	0.568196	REACTOME VESICLE MEDIATED TRANSPORT
HSPA8	0.7997	0.0993599	REACTOME VESICLE MEDIATED TRANSPORT
HSPH1	0.380488	0.604836	REACTOME VESICLE MEDIATED TRANSPORT
HYOU1	0.175893	0.645725	REACTOME VESICLE MEDIATED TRANSPORT
IGF2R	0.206699	-0.282416	REACTOME VESICLE MEDIATED TRANSPORT
IGHA1	0.524626	-1.01595	REACTOME VESICLE MEDIATED TRANSPORT
IGHA2	0.383522	-1.05169	REACTOME VESICLE MEDIATED TRANSPORT
IGHV1-2	0.877829	-0.241724	REACTOME VESICLE MEDIATED TRANSPORT
IGHV1-46	0.477842	-1.21836	REACTOME VESICLE MEDIATED TRANSPORT
IGHV1-69	0.565551	-0.97123	REACTOME VESICLE MEDIATED TRANSPORT
IGHV2-5	0.408695	-1.48293	REACTOME VESICLE MEDIATED TRANSPORT
IGHV2-70	0.326371	-0.762561	REACTOME VESICLE MEDIATED TRANSPORT
IGHV3-11	0.914503	-0.115025	REACTOME VESICLE MEDIATED TRANSPORT
IGHV3-13	0.716482	-0.330003	REACTOME VESICLE MEDIATED TRANSPORT
IGHV3-23	0.370752	-1.36333	REACTOME VESICLE MEDIATED TRANSPORT
IGHV3-30	0.159871	-2.70178	REACTOME VESICLE MEDIATED TRANSPORT
IGHV3-33	0.260052	-1.9627	REACTOME VESICLE MEDIATED TRANSPORT
IGHV3-48	0.694019	-0.329527	REACTOME VESICLE MEDIATED TRANSPORT
IGHV3-53	0.464968	-0.886361	REACTOME VESICLE MEDIATED TRANSPORT
IGHV3-7	0.44848	-0.946342	REACTOME VESICLE MEDIATED TRANSPORT
IGHV4-34	0.617707	-0.583988	REACTOME VESICLE MEDIATED TRANSPORT
IGHV4-39	0.409649	-0.767899	REACTOME VESICLE MEDIATED TRANSPORT
IGHV4-59	0.671742	-0.372793	REACTOME VESICLE MEDIATED TRANSPORT
IGKV1-12	0.927678	-0.113548	REACTOME VESICLE MEDIATED TRANSPORT
IGKV1-16	0.31244	-1.11926	REACTOME VESICLE MEDIATED TRANSPORT
IGKV1-17	0.43953	-0.531015	REACTOME VESICLE MEDIATED TRANSPORT
IGKV1-33	0.592742	-0.907859	REACTOME VESICLE MEDIATED TRANSPORT
IGKV1-39	0.42249	-1.46107	REACTOME VESICLE MEDIATED TRANSPORT
IGKV1-5	0.581643	-0.626346	REACTOME VESICLE MEDIATED TRANSPORT
IGKV1D-12	0.685443	-0.263528	REACTOME VESICLE MEDIATED TRANSPORT
IGKV1D-16	0.72967	-0.24768	REACTOME VESICLE MEDIATED TRANSPORT
IGKV1D-33	0.587363	-0.886235	REACTOME VESICLE MEDIATED TRANSPORT
IGKV1D-39	0.387865	-1.5018	REACTOME VESICLE MEDIATED TRANSPORT
IGKV2-28	0.454687	-1.18551	REACTOME VESICLE MEDIATED TRANSPORT
IGKV2-30	0.473243	-1.34234	REACTOME VESICLE MEDIATED TRANSPORT
IGKV2D-28	0.401307	-1.25104	REACTOME VESICLE MEDIATED TRANSPORT
IGKV2D-30	0.382032	-1.35022	REACTOME VESICLE MEDIATED TRANSPORT
IGKV2D-40	0.267099	-1.26619	REACTOME VESICLE MEDIATED TRANSPORT
IGKV3-11	0.139436	-2.45153	REACTOME VESICLE MEDIATED TRANSPORT
IGKV3-15	0.464278	-1.1896	REACTOME VESICLE MEDIATED TRANSPORT
IGKV3-20	0.31621	-1.72616	REACTOME VESICLE MEDIATED TRANSPORT
IGKV3D-20	0.259749	-1.64415	REACTOME VESICLE MEDIATED TRANSPORT
IGKV4-1	0.532355	-1.04883	REACTOME VESICLE MEDIATED TRANSPORT
IGKV5-2	0.167758	-1.5764	REACTOME VESICLE MEDIATED TRANSPORT
IGLC2	0.399541	-1.67694	REACTOME VESICLE MEDIATED TRANSPORT
IGLC3	0.410038	-1.58384	REACTOME VESICLE MEDIATED TRANSPORT
IGLV1-40	0.117727	-2.04691	REACTOME VESICLE MEDIATED TRANSPORT
IGLV1-44	0.579757	-0.845739	REACTOME VESICLE MEDIATED TRANSPORT
IGLV1-47	0.189603	-1.59962	REACTOME VESICLE MEDIATED TRANSPORT
IGLV1-51	0.364049	-1.3086	REACTOME VESICLE MEDIATED TRANSPORT
IGLV2-11	0.879606	-0.168419	REACTOME VESICLE MEDIATED TRANSPORT
IGLV2-14	0.49649	-1.44084	REACTOME VESICLE MEDIATED TRANSPORT
IGLV2-23	0.323646	-1.54719	REACTOME VESICLE MEDIATED TRANSPORT
IGLV2-8	0.75407	-0.471779	REACTOME VESICLE MEDIATED TRANSPORT
IGLV3-1	0.217115	-1.99259	REACTOME VESICLE MEDIATED TRANSPORT
IGLV3-19	0.332691	-1.36045	REACTOME VESICLE MEDIATED TRANSPORT
IGLV3-21	0.769906	-0.367281	REACTOME VESICLE MEDIATED TRANSPORT
IGLV3-25	0.288541	-1.23276	REACTOME VESICLE MEDIATED TRANSPORT
IGLV3-27	0.582006	0.154886	REACTOME VESICLE MEDIATED TRANSPORT
IGLV6-57	0.449076	-0.964654	REACTOME VESICLE MEDIATED TRANSPORT
IGLV7-43	0.945002	-0.031577	REACTOME VESICLE MEDIATED TRANSPORT
IL7R	0.966398	0.044879	REACTOME VESICLE MEDIATED TRANSPORT
INS		0	REACTOME VESICLE MEDIATED TRANSPORT
ITSN1	0.804472	-0.0509872	REACTOME VESICLE MEDIATED TRANSPORT
ITSN2	0.195585	-0.22855	REACTOME VESICLE MEDIATED TRANSPORT
KDELR1	0.0644177	0.214265	REACTOME VESICLE MEDIATED TRANSPORT
KIAA0319	0.232081	0.0498605	REACTOME VESICLE MEDIATED TRANSPORT
KIF11	0.549865	-0.159352	REACTOME VESICLE MEDIATED TRANSPORT
KIF12	0.129193	0.0414616	REACTOME VESICLE MEDIATED TRANSPORT
KIF13B	0.77424	-0.0707575	REACTOME VESICLE MEDIATED TRANSPORT
KIF15	0.656488	0.132613	REACTOME VESICLE MEDIATED TRANSPORT
KIF16B	0.758492	0.0795261	REACTOME VESICLE MEDIATED TRANSPORT
KIF18A	0.551256	0.182101	REACTOME VESICLE MEDIATED TRANSPORT
KIF18B	0.944286	0.0244171	REACTOME VESICLE MEDIATED TRANSPORT
KIF19	0.893582	-0.0168207	REACTOME VESICLE MEDIATED TRANSPORT
KIF1A	0.325328	-0.121152	REACTOME VESICLE MEDIATED TRANSPORT
KIF1B	0.994464	0.0010061	REACTOME VESICLE MEDIATED TRANSPORT
KIF1C	0.507271	0.065747	REACTOME VESICLE MEDIATED TRANSPORT
KIF20A	0.210295	0.301243	REACTOME VESICLE MEDIATED TRANSPORT
KIF20B	0.345228	-0.175911	REACTOME VESICLE MEDIATED TRANSPORT
KIF21A	0.195734	-0.526915	REACTOME VESICLE MEDIATED TRANSPORT
KIF21B	0.659814	0.284616	REACTOME VESICLE MEDIATED TRANSPORT
KIF22	0.63221	0.116197	REACTOME VESICLE MEDIATED TRANSPORT
KIF23	0.896062	0.0460394	REACTOME VESICLE MEDIATED TRANSPORT
KIF25	0.22408	-0.0696092	REACTOME VESICLE MEDIATED TRANSPORT
KIF26A	0.838135	-0.119469	REACTOME VESICLE MEDIATED TRANSPORT
KIF26B	0.303135	-0.384306	REACTOME VESICLE MEDIATED TRANSPORT
KIF27	0.377889	-0.0765703	REACTOME VESICLE MEDIATED TRANSPORT
KIF2A	0.284244	-0.262176	REACTOME VESICLE MEDIATED TRANSPORT
KIF2B		0	REACTOME VESICLE MEDIATED TRANSPORT
KIF2C	0.580812	0.203209	REACTOME VESICLE MEDIATED TRANSPORT
KIF3B	0.147165	0.302647	REACTOME VESICLE MEDIATED TRANSPORT
KIF4A	0.9274	-0.0194148	REACTOME VESICLE MEDIATED TRANSPORT
KIF4B	0.792142	-0.00326902	REACTOME VESICLE MEDIATED TRANSPORT
KIF5A	0.206116	0.224279	REACTOME VESICLE MEDIATED TRANSPORT
KIF5B	0.794692	-0.0609924	REACTOME VESICLE MEDIATED TRANSPORT
KIF6	0.805787	-0.0471851	REACTOME VESICLE MEDIATED TRANSPORT
KIF9	0.232141	0.218839	REACTOME VESICLE MEDIATED TRANSPORT
KIFAP3	0.586842	0.108156	REACTOME VESICLE MEDIATED TRANSPORT
KIFC1	0.861483	0.0645638	REACTOME VESICLE MEDIATED TRANSPORT
KIFC2	0.85205	0.0867374	REACTOME VESICLE MEDIATED TRANSPORT
KLC1	0.404254	0.102505	REACTOME VESICLE MEDIATED TRANSPORT
KLC2	0.471689	0.201119	REACTOME VESICLE MEDIATED TRANSPORT
KLC3	0.401353	0.0590061	REACTOME VESICLE MEDIATED TRANSPORT
KLC4	0.948824	0.0266042	REACTOME VESICLE MEDIATED TRANSPORT
LDLRAP1	0.441435	-0.204879	REACTOME VESICLE MEDIATED TRANSPORT
LMAN1L	0.038595	0.0138233	REACTOME VESICLE MEDIATED TRANSPORT
LRP1	0.529635	0.260451	REACTOME VESICLE MEDIATED TRANSPORT
LRP2	0.311466	0.696787	REACTOME VESICLE MEDIATED TRANSPORT
M6PR	0.192117	-0.314916	REACTOME VESICLE MEDIATED TRANSPORT
MADD	0.00633679	-0.267413	REACTOME VESICLE MEDIATED TRANSPORT
MAN1A1	0.559989	0.238831	REACTOME VESICLE MEDIATED TRANSPORT
MAN1A2	0.455639	-0.179399	REACTOME VESICLE MEDIATED TRANSPORT
MAN1C1	0.758572	0.10952	REACTOME VESICLE MEDIATED TRANSPORT
MAN2A1	0.866728	-0.0692989	REACTOME VESICLE MEDIATED TRANSPORT
MAN2A2	0.753341	0.143948	REACTOME VESICLE MEDIATED TRANSPORT
MAP1LC3B	0.673033	0.072815	REACTOME VESICLE MEDIATED TRANSPORT
MARCO	0.59163	0.511671	REACTOME VESICLE MEDIATED TRANSPORT
MASP1	0.148842	-0.0868274	REACTOME VESICLE MEDIATED TRANSPORT
MCFD2	0.121333	0.271917	REACTOME VESICLE MEDIATED TRANSPORT
MIA2		0	REACTOME VESICLE MEDIATED TRANSPORT
MIA3	0.68265	-0.0638578	REACTOME VESICLE MEDIATED TRANSPORT
MON1A	0.155853	0.267392	REACTOME VESICLE MEDIATED TRANSPORT
MON1B	0.425751	-0.111122	REACTOME VESICLE MEDIATED TRANSPORT
MSR1	0.244589	0.575698	REACTOME VESICLE MEDIATED TRANSPORT
MYH9	0.796841	-0.0748931	REACTOME VESICLE MEDIATED TRANSPORT
MYO1C	0.591716	0.094084	REACTOME VESICLE MEDIATED TRANSPORT
MYO6	0.662797	-0.171722	REACTOME VESICLE MEDIATED TRANSPORT
NAA30	0.0660696	-0.131122	REACTOME VESICLE MEDIATED TRANSPORT
NAA35	0.580857	0.107926	REACTOME VESICLE MEDIATED TRANSPORT
NAA38	0.853166	-0.0566462	REACTOME VESICLE MEDIATED TRANSPORT
NAPA	0.973921	0.0035062	REACTOME VESICLE MEDIATED TRANSPORT
NAPB	0.645236	-0.0800855	REACTOME VESICLE MEDIATED TRANSPORT
NAPG	0.754387	0.0338876	REACTOME VESICLE MEDIATED TRANSPORT
NBAS	0.90818	0.0271795	REACTOME VESICLE MEDIATED TRANSPORT
NECAP1	0.948291	0.0153117	REACTOME VESICLE MEDIATED TRANSPORT
NECAP2	0.729523	0.0881539	REACTOME VESICLE MEDIATED TRANSPORT
NSF	0.846916	-0.0325517	REACTOME VESICLE MEDIATED TRANSPORT
OCRL	0.81552	-0.0365266	REACTOME VESICLE MEDIATED TRANSPORT
OPTN	0.216662	-0.287004	REACTOME VESICLE MEDIATED TRANSPORT
PACSIN1	0.723414	-0.0655292	REACTOME VESICLE MEDIATED TRANSPORT
PACSIN2	0.87003	-0.0733949	REACTOME VESICLE MEDIATED TRANSPORT
PACSIN3	0.401513	-0.348322	REACTOME VESICLE MEDIATED TRANSPORT
PAFAH1B1	0.954421	0.00644707	REACTOME VESICLE MEDIATED TRANSPORT
PAFAH1B2	0.62107	0.102706	REACTOME VESICLE MEDIATED TRANSPORT
PAFAH1B3	0.75947	-0.10689	REACTOME VESICLE MEDIATED TRANSPORT
PICALM	0.969794	-0.00844677	REACTOME VESICLE MEDIATED TRANSPORT
PIK3C2A	0.130797	-0.422912	REACTOME VESICLE MEDIATED TRANSPORT
PIP5K1C	0.403541	0.164434	REACTOME VESICLE MEDIATED TRANSPORT
PLA2G4A	0.497017	0.353357	REACTOME VESICLE MEDIATED TRANSPORT
PLA2G6	0.991776	-0.00507115	REACTOME VESICLE MEDIATED TRANSPORT
PPP6C	0.568612	0.0851488	REACTOME VESICLE MEDIATED TRANSPORT
PPP6R1	0.560365	0.0717701	REACTOME VESICLE MEDIATED TRANSPORT
PREB	0.315498	0.152687	REACTOME VESICLE MEDIATED TRANSPORT
PRKAA2	0.249074	0.140381	REACTOME VESICLE MEDIATED TRANSPORT
PRKAB1	0.979434	0.00324881	REACTOME VESICLE MEDIATED TRANSPORT
PRKAB2	0.517627	-0.166064	REACTOME VESICLE MEDIATED TRANSPORT
PRKAG1	0.976419	0.00418891	REACTOME VESICLE MEDIATED TRANSPORT
PRKAG2	0.711797	0.0797812	REACTOME VESICLE MEDIATED TRANSPORT
PRKAG3	0.413325	0.28862	REACTOME VESICLE MEDIATED TRANSPORT
PUM1	0.402594	-0.183223	REACTOME VESICLE MEDIATED TRANSPORT
RAB10	0.996818	-0.000692183	REACTOME VESICLE MEDIATED TRANSPORT
RAB11A	0.0239202	-0.154319	REACTOME VESICLE MEDIATED TRANSPORT
RAB11B	0.357587	-0.106017	REACTOME VESICLE MEDIATED TRANSPORT
RAB12	0.669892	0.0957448	REACTOME VESICLE MEDIATED TRANSPORT
RAB13	0.28602	0.387185	REACTOME VESICLE MEDIATED TRANSPORT
RAB14	0.798103	0.0292931	REACTOME VESICLE MEDIATED TRANSPORT
RAB18	0.619188	-0.0681623	REACTOME VESICLE MEDIATED TRANSPORT
RAB1A	0.600685	0.0818088	REACTOME VESICLE MEDIATED TRANSPORT
RAB1B	0.272028	-0.142612	REACTOME VESICLE MEDIATED TRANSPORT
RAB21	0.903006	-0.017134	REACTOME VESICLE MEDIATED TRANSPORT
RAB27A	0.146098	-0.606939	REACTOME VESICLE MEDIATED TRANSPORT
RAB27B	0.619894	0.0281504	REACTOME VESICLE MEDIATED TRANSPORT
RAB30	0.309519	-0.237036	REACTOME VESICLE MEDIATED TRANSPORT
RAB31	0.275136	0.66365	REACTOME VESICLE MEDIATED TRANSPORT
RAB32	0.283984	-0.490704	REACTOME VESICLE MEDIATED TRANSPORT
RAB33A	0.473245	-0.405207	REACTOME VESICLE MEDIATED TRANSPORT
RAB33B	0.151601	-0.183727	REACTOME VESICLE MEDIATED TRANSPORT
RAB35	0.306919	0.163573	REACTOME VESICLE MEDIATED TRANSPORT
RAB36	0.141311	0.501569	REACTOME VESICLE MEDIATED TRANSPORT
RAB38	0.398542	-1.00748	REACTOME VESICLE MEDIATED TRANSPORT
RAB39A	0.541764	-0.20245	REACTOME VESICLE MEDIATED TRANSPORT
RAB39B	0.351125	-0.334734	REACTOME VESICLE MEDIATED TRANSPORT
RAB3A	0.523475	-0.211196	REACTOME VESICLE MEDIATED TRANSPORT
RAB3GAP1	0.132687	-0.171437	REACTOME VESICLE MEDIATED TRANSPORT
RAB3GAP2	0.141131	-0.418085	REACTOME VESICLE MEDIATED TRANSPORT
RAB3IL1	0.122608	0.480792	REACTOME VESICLE MEDIATED TRANSPORT
RAB3IP	0.0318974	0.200675	REACTOME VESICLE MEDIATED TRANSPORT
RAB41	0.658761	0.0366734	REACTOME VESICLE MEDIATED TRANSPORT
RAB43	0.262897	-0.261626	REACTOME VESICLE MEDIATED TRANSPORT
RAB4A	0.138498	-0.344873	REACTOME VESICLE MEDIATED TRANSPORT
RAB5A	0.980035	-0.00463331	REACTOME VESICLE MEDIATED TRANSPORT
RAB5B	0.580679	-0.148205	REACTOME VESICLE MEDIATED TRANSPORT
RAB5C	0.90274	0.0200938	REACTOME VESICLE MEDIATED TRANSPORT
RAB6A	0.119756	-0.268967	REACTOME VESICLE MEDIATED TRANSPORT
RAB6B	0.82118	-0.0812382	REACTOME VESICLE MEDIATED TRANSPORT
RAB7A	0.804992	-0.0798298	REACTOME VESICLE MEDIATED TRANSPORT
RAB8A	0.422547	0.104394	REACTOME VESICLE MEDIATED TRANSPORT
RAB8B	0.574912	-0.140613	REACTOME VESICLE MEDIATED TRANSPORT
RAB9A	0.104042	-0.137225	REACTOME VESICLE MEDIATED TRANSPORT
RAB9B	0.674987	-0.0487599	REACTOME VESICLE MEDIATED TRANSPORT
RABEP1	0.00940587	-0.292133	REACTOME VESICLE MEDIATED TRANSPORT
RABEPK	0.151725	0.321662	REACTOME VESICLE MEDIATED TRANSPORT
RABGAP1	0.166041	-0.302066	REACTOME VESICLE MEDIATED TRANSPORT
RABGEF1	0.739112	-0.0775758	REACTOME VESICLE MEDIATED TRANSPORT
RAC1	0.934989	-0.0169661	REACTOME VESICLE MEDIATED TRANSPORT
RACGAP1	0.505902	0.192067	REACTOME VESICLE MEDIATED TRANSPORT
RALA	0.979352	0.00282521	REACTOME VESICLE MEDIATED TRANSPORT
RALGAPA2	0.397402	-0.218516	REACTOME VESICLE MEDIATED TRANSPORT
RALGAPB	0.792132	-0.0417006	REACTOME VESICLE MEDIATED TRANSPORT
REPS1	0.46023	-0.052376	REACTOME VESICLE MEDIATED TRANSPORT
REPS2	0.94444	0.0125695	REACTOME VESICLE MEDIATED TRANSPORT
RGP1	0.455465	-0.148397	REACTOME VESICLE MEDIATED TRANSPORT
RHOBTB3	0.70396	-0.174961	REACTOME VESICLE MEDIATED TRANSPORT
RHOQ	0.216185	-0.443423	REACTOME VESICLE MEDIATED TRANSPORT
RIN2	0.536387	0.308549	REACTOME VESICLE MEDIATED TRANSPORT
RIN3	0.199652	-0.380442	REACTOME VESICLE MEDIATED TRANSPORT
RINL	0.262653	0.730651	REACTOME VESICLE MEDIATED TRANSPORT
RINT1	0.614123	0.176721	REACTOME VESICLE MEDIATED TRANSPORT
RPS27A	0.18713	-0.4676	REACTOME VESICLE MEDIATED TRANSPORT
SAA1	0.143287	1.43717	REACTOME VESICLE MEDIATED TRANSPORT
SAR1B	0.273551	0.13771	REACTOME VESICLE MEDIATED TRANSPORT
SBF1	0.56576	0.15943	REACTOME VESICLE MEDIATED TRANSPORT
SCARA5	0.649372	-0.269533	REACTOME VESICLE MEDIATED TRANSPORT
SCARB2	0.949033	-0.0246037	REACTOME VESICLE MEDIATED TRANSPORT
SCARF1	0.845771	-0.111619	REACTOME VESICLE MEDIATED TRANSPORT
SCFD1	0.987645	-0.00238116	REACTOME VESICLE MEDIATED TRANSPORT
SCGB3A2	0.363217	0.0121269	REACTOME VESICLE MEDIATED TRANSPORT
SCOC	0.331246	-0.125041	REACTOME VESICLE MEDIATED TRANSPORT
SEC16A	0.212262	0.32259	REACTOME VESICLE MEDIATED TRANSPORT
SEC16B	0.362507	0.148063	REACTOME VESICLE MEDIATED TRANSPORT
SEC22A	0.30828	0.210226	REACTOME VESICLE MEDIATED TRANSPORT
SEC22B	0.0698498	0.298683	REACTOME VESICLE MEDIATED TRANSPORT
SEC22C	0.722906	-0.0931316	REACTOME VESICLE MEDIATED TRANSPORT
SEC23A	0.474838	0.193811	REACTOME VESICLE MEDIATED TRANSPORT
SEC23IP	0.819139	-0.0329661	REACTOME VESICLE MEDIATED TRANSPORT
SEC24A	0.74454	0.0867292	REACTOME VESICLE MEDIATED TRANSPORT
SEC24B	0.450593	-0.104534	REACTOME VESICLE MEDIATED TRANSPORT
SEC24C	0.367649	0.157894	REACTOME VESICLE MEDIATED TRANSPORT
SERPINA1	0.41625	0.531068	REACTOME VESICLE MEDIATED TRANSPORT
SFN	0.148081	-0.290797	REACTOME VESICLE MEDIATED TRANSPORT
SGIP1	0.537489	0.170901	REACTOME VESICLE MEDIATED TRANSPORT
SH3D19	0.339602	-0.233341	REACTOME VESICLE MEDIATED TRANSPORT
SH3GL1	0.178142	0.304749	REACTOME VESICLE MEDIATED TRANSPORT
SH3GL2	0.356677	-0.497189	REACTOME VESICLE MEDIATED TRANSPORT
SH3GL3	0.356528	0.28838	REACTOME VESICLE MEDIATED TRANSPORT
SH3KBP1	0.699113	0.0738648	REACTOME VESICLE MEDIATED TRANSPORT
SLC18A3	0.363217	0.00345962	REACTOME VESICLE MEDIATED TRANSPORT
SLC2A4	0.529266	-0.125126	REACTOME VESICLE MEDIATED TRANSPORT
SLC2A8	0.370522	-0.197507	REACTOME VESICLE MEDIATED TRANSPORT
SNAP23	0.273017	0.193834	REACTOME VESICLE MEDIATED TRANSPORT
SNAP29	0.310844	-0.100772	REACTOME VESICLE MEDIATED TRANSPORT
SNAP91	0.374493	0.0763073	REACTOME VESICLE MEDIATED TRANSPORT
SNAPIN	0.344635	-0.231352	REACTOME VESICLE MEDIATED TRANSPORT
SNF8	0.782275	0.0414215	REACTOME VESICLE MEDIATED TRANSPORT
SNX2	0.78175	0.0682902	REACTOME VESICLE MEDIATED TRANSPORT
SNX5	0.880568	0.0312758	REACTOME VESICLE MEDIATED TRANSPORT
SNX9	0.537761	-0.234639	REACTOME VESICLE MEDIATED TRANSPORT
SORT1	0.104383	-0.676193	REACTOME VESICLE MEDIATED TRANSPORT
SPARC	0.280016	0.631267	REACTOME VESICLE MEDIATED TRANSPORT
SPTA1	0.415876	-0.111691	REACTOME VESICLE MEDIATED TRANSPORT
SPTAN1	0.391456	-0.118798	REACTOME VESICLE MEDIATED TRANSPORT
SPTB	0.497801	0.238081	REACTOME VESICLE MEDIATED TRANSPORT
SPTBN2	0.739508	-0.131431	REACTOME VESICLE MEDIATED TRANSPORT
SPTBN4	0.0785904	0.124381	REACTOME VESICLE MEDIATED TRANSPORT
SPTBN5	0.084103	0.205954	REACTOME VESICLE MEDIATED TRANSPORT
SRC	0.322477	0.191619	REACTOME VESICLE MEDIATED TRANSPORT
SSC5D	0.202385	0.572128	REACTOME VESICLE MEDIATED TRANSPORT
STAB1	0.377255	0.803902	REACTOME VESICLE MEDIATED TRANSPORT
STAB2	0.112207	-0.0955276	REACTOME VESICLE MEDIATED TRANSPORT
STAM2	0.328812	0.159566	REACTOME VESICLE MEDIATED TRANSPORT
STON1	0.671117	-0.163133	REACTOME VESICLE MEDIATED TRANSPORT
STON2	0.119708	0.246897	REACTOME VESICLE MEDIATED TRANSPORT
STX10	0.536215	0.116733	REACTOME VESICLE MEDIATED TRANSPORT
STX16	0.315032	0.222059	REACTOME VESICLE MEDIATED TRANSPORT
STX17	0.30668	-0.228476	REACTOME VESICLE MEDIATED TRANSPORT
STX18	0.595561	-0.0373423	REACTOME VESICLE MEDIATED TRANSPORT
STX4	0.199132	0.294167	REACTOME VESICLE MEDIATED TRANSPORT
STX5	0.110099	0.337417	REACTOME VESICLE MEDIATED TRANSPORT
STX6	0.404714	-0.159542	REACTOME VESICLE MEDIATED TRANSPORT
STXBP3	0.0505446	-0.285935	REACTOME VESICLE MEDIATED TRANSPORT
SYNJ1	0.15283	-0.272996	REACTOME VESICLE MEDIATED TRANSPORT
SYNJ2	0.496407	0.267272	REACTOME VESICLE MEDIATED TRANSPORT
SYS1	0.244569	0.310456	REACTOME VESICLE MEDIATED TRANSPORT
SYT1	0.368263	0.286789	REACTOME VESICLE MEDIATED TRANSPORT
SYT11	0.946697	-0.0291291	REACTOME VESICLE MEDIATED TRANSPORT
SYT2	0.834841	-0.00858928	REACTOME VESICLE MEDIATED TRANSPORT
SYT8	0.791495	0.00621969	REACTOME VESICLE MEDIATED TRANSPORT
SYT9	0.32031	0.0242181	REACTOME VESICLE MEDIATED TRANSPORT
SYTL1	0.624597	-0.229544	REACTOME VESICLE MEDIATED TRANSPORT
TACR1	0.277991	-0.258325	REACTOME VESICLE MEDIATED TRANSPORT
TBC1D1	0.420236	0.291026	REACTOME VESICLE MEDIATED TRANSPORT
TBC1D10A	0.658725	-0.127505	REACTOME VESICLE MEDIATED TRANSPORT
TBC1D10B	0.28515	0.212462	REACTOME VESICLE MEDIATED TRANSPORT
TBC1D10C	0.472484	-0.596766	REACTOME VESICLE MEDIATED TRANSPORT
TBC1D13	0.455683	0.141968	REACTOME VESICLE MEDIATED TRANSPORT
TBC1D17	0.9161	0.0337933	REACTOME VESICLE MEDIATED TRANSPORT
TBC1D20	0.466939	-0.122302	REACTOME VESICLE MEDIATED TRANSPORT
TBC1D24	0.423522	0.113079	REACTOME VESICLE MEDIATED TRANSPORT
TBC1D25	0.598383	-0.124867	REACTOME VESICLE MEDIATED TRANSPORT
TBC1D3	0.615104	0.0400566	REACTOME VESICLE MEDIATED TRANSPORT
TBC1D4	0.278267	-0.494215	REACTOME VESICLE MEDIATED TRANSPORT
TBC1D7	0.278106	-0.604944	REACTOME VESICLE MEDIATED TRANSPORT
TBC1D8B	0.381277	0.230076	REACTOME VESICLE MEDIATED TRANSPORT
TF	0.149879	0.860081	REACTOME VESICLE MEDIATED TRANSPORT
TFRC	0.995182	0.00279589	REACTOME VESICLE MEDIATED TRANSPORT
TGFA	0.149001	0.531812	REACTOME VESICLE MEDIATED TRANSPORT
TGOLN2	0.995553	-0.000885791	REACTOME VESICLE MEDIATED TRANSPORT
TJP1	0.375899	-0.190399	REACTOME VESICLE MEDIATED TRANSPORT
TMED10	0.939098	0.0221029	REACTOME VESICLE MEDIATED TRANSPORT
TMED2	0.33205	0.201096	REACTOME VESICLE MEDIATED TRANSPORT
TMED7		0	REACTOME VESICLE MEDIATED TRANSPORT
TMEM115	0.17601	0.250758	REACTOME VESICLE MEDIATED TRANSPORT
TMF1	0.44634	-0.409303	REACTOME VESICLE MEDIATED TRANSPORT
TPD52	0.480646	-0.39298	REACTOME VESICLE MEDIATED TRANSPORT
TPD52L1	0.701627	0.159461	REACTOME VESICLE MEDIATED TRANSPORT
TRAPPC1	0.376439	0.115597	REACTOME VESICLE MEDIATED TRANSPORT
TRAPPC10	0.649756	-0.115274	REACTOME VESICLE MEDIATED TRANSPORT
TRAPPC11	0.27282	-0.203841	REACTOME VESICLE MEDIATED TRANSPORT
TRAPPC12	0.9042	0.0107785	REACTOME VESICLE MEDIATED TRANSPORT
TRAPPC2	0.747887	-0.0748772	REACTOME VESICLE MEDIATED TRANSPORT
TRAPPC2L	0.935073	-0.0173567	REACTOME VESICLE MEDIATED TRANSPORT
TRAPPC3	0.883074	-0.0221567	REACTOME VESICLE MEDIATED TRANSPORT
TRAPPC4	0.235648	0.120905	REACTOME VESICLE MEDIATED TRANSPORT
TRAPPC5	0.869892	-0.056541	REACTOME VESICLE MEDIATED TRANSPORT
TRAPPC6A	0.349556	-0.496379	REACTOME VESICLE MEDIATED TRANSPORT
TRAPPC6B	0.0703277	-0.21266	REACTOME VESICLE MEDIATED TRANSPORT
TRAPPC8	0.181571	-0.210801	REACTOME VESICLE MEDIATED TRANSPORT
TRAPPC9	0.00436787	-0.223605	REACTOME VESICLE MEDIATED TRANSPORT
TRIP10	0.542094	-0.100593	REACTOME VESICLE MEDIATED TRANSPORT
TRIP11	0.955162	0.00790106	REACTOME VESICLE MEDIATED TRANSPORT
TSC1	0.709362	0.0887389	REACTOME VESICLE MEDIATED TRANSPORT
TSC2	0.88023	-0.0288711	REACTOME VESICLE MEDIATED TRANSPORT
TSG101	0.670787	-0.0765223	REACTOME VESICLE MEDIATED TRANSPORT
TUBA1B	0.155297	0.325332	REACTOME VESICLE MEDIATED TRANSPORT
TUBA1C	0.156854	0.462858	REACTOME VESICLE MEDIATED TRANSPORT
TUBA3C	0.161089	1.47919	REACTOME VESICLE MEDIATED TRANSPORT
TUBA3D	0.117172	0.0382814	REACTOME VESICLE MEDIATED TRANSPORT
TUBA3E	0.444093	0.027682	REACTOME VESICLE MEDIATED TRANSPORT
TUBA4A	0.931868	-0.0315226	REACTOME VESICLE MEDIATED TRANSPORT
TUBA4B	0.185126	0.0229371	REACTOME VESICLE MEDIATED TRANSPORT
TUBA8	0.0601711	0.0436091	REACTOME VESICLE MEDIATED TRANSPORT
TUBAL3	0.614	-0.0122779	REACTOME VESICLE MEDIATED TRANSPORT
TUBB1	0.712244	-0.00429163	REACTOME VESICLE MEDIATED TRANSPORT
TUBB2A	0.272311	0.667007	REACTOME VESICLE MEDIATED TRANSPORT
TUBB2B	0.173726	0.97708	REACTOME VESICLE MEDIATED TRANSPORT
TUBB8	0.0762778	0.042713	REACTOME VESICLE MEDIATED TRANSPORT
UBA52	0.558012	-0.18244	REACTOME VESICLE MEDIATED TRANSPORT
UBAP1	0.604091	0.0648854	REACTOME VESICLE MEDIATED TRANSPORT
UBB	0.915493	-0.0290184	REACTOME VESICLE MEDIATED TRANSPORT
UBQLN1	0.899405	0.0187553	REACTOME VESICLE MEDIATED TRANSPORT
UBQLN2	0.814562	0.0539498	REACTOME VESICLE MEDIATED TRANSPORT
ULK1	0.836074	0.0692211	REACTOME VESICLE MEDIATED TRANSPORT
USE1	0.767419	-0.0926344	REACTOME VESICLE MEDIATED TRANSPORT
USO1	0.462556	0.14961	REACTOME VESICLE MEDIATED TRANSPORT
USP6NL	0.307312	-0.462912	REACTOME VESICLE MEDIATED TRANSPORT
VAMP2	0.501439	-0.180007	REACTOME VESICLE MEDIATED TRANSPORT
VAMP3	0.766303	-0.0463567	REACTOME VESICLE MEDIATED TRANSPORT
VAMP4	0.927266	0.0172462	REACTOME VESICLE MEDIATED TRANSPORT
VAMP7	0.315097	-0.0816091	REACTOME VESICLE MEDIATED TRANSPORT
VAMP8	0.739025	0.235663	REACTOME VESICLE MEDIATED TRANSPORT
VPS25	0.93999	-0.016491	REACTOME VESICLE MEDIATED TRANSPORT
VPS28	0.666314	0.122197	REACTOME VESICLE MEDIATED TRANSPORT
VPS37A	0.777112	-0.0270541	REACTOME VESICLE MEDIATED TRANSPORT
VPS37B	0.942613	-0.0204928	REACTOME VESICLE MEDIATED TRANSPORT
VPS37C	0.115749	0.122756	REACTOME VESICLE MEDIATED TRANSPORT
VPS37D	0.437666	0.199266	REACTOME VESICLE MEDIATED TRANSPORT
VPS45	0.787122	-0.045845	REACTOME VESICLE MEDIATED TRANSPORT
VPS4A	0.720485	0.0687171	REACTOME VESICLE MEDIATED TRANSPORT
VPS4B	0.0442349	-0.240808	REACTOME VESICLE MEDIATED TRANSPORT
VPS52	0.251827	-0.263806	REACTOME VESICLE MEDIATED TRANSPORT
VPS53	0.328618	-0.147735	REACTOME VESICLE MEDIATED TRANSPORT
VPS54	0.132131	-0.19259	REACTOME VESICLE MEDIATED TRANSPORT
VTA1	0.701604	-0.0839433	REACTOME VESICLE MEDIATED TRANSPORT
VTI1A	0.325055	-0.0902644	REACTOME VESICLE MEDIATED TRANSPORT
WASL	0.463338	-0.367968	REACTOME VESICLE MEDIATED TRANSPORT
WNT5A	0.582731	0.336818	REACTOME VESICLE MEDIATED TRANSPORT
YIPF6	0.890354	0.025659	REACTOME VESICLE MEDIATED TRANSPORT
YKT6	0.28872	0.423867	REACTOME VESICLE MEDIATED TRANSPORT
YWHAB	0.551691	-0.112422	REACTOME VESICLE MEDIATED TRANSPORT
YWHAE	0.512878	-0.119005	REACTOME VESICLE MEDIATED TRANSPORT
YWHAG	0.226091	0.433105	REACTOME VESICLE MEDIATED TRANSPORT
YWHAH	0.143298	0.245618	REACTOME VESICLE MEDIATED TRANSPORT
YWHAQ	0.398002	-0.122274	REACTOME VESICLE MEDIATED TRANSPORT
YWHAZ	0.591253	-0.061967	REACTOME VESICLE MEDIATED TRANSPORT
ZW10	0.534458	0.155533	REACTOME VESICLE MEDIATED TRANSPORT
AAK1	0.577806	-0.101183	REACTOME MEMBRANE TRAFFICKING
ACBD3	0.883625	0.0217114	REACTOME MEMBRANE TRAFFICKING
ACTB	0.501693	0.135851	REACTOME MEMBRANE TRAFFICKING
ACTG1	0.503443	-0.144844	REACTOME MEMBRANE TRAFFICKING
ACTR10	0.651153	0.0556518	REACTOME MEMBRANE TRAFFICKING
ACTR1A	0.657037	0.0452159	REACTOME MEMBRANE TRAFFICKING
ACTR2	0.384564	-0.229556	REACTOME MEMBRANE TRAFFICKING
ACTR3	0.464885	0.212307	REACTOME MEMBRANE TRAFFICKING
ADRB2	0.690944	0.121345	REACTOME MEMBRANE TRAFFICKING
AGFG1	0.692418	0.123654	REACTOME MEMBRANE TRAFFICKING
AGPAT3	0.497368	-0.123298	REACTOME MEMBRANE TRAFFICKING
AGTR1	0.978835	-0.00983505	REACTOME MEMBRANE TRAFFICKING
AKT1	0.502801	0.033213	REACTOME MEMBRANE TRAFFICKING
AKT2	0.522239	0.323722	REACTOME MEMBRANE TRAFFICKING
ALPP	0.363217	0.00112248	REACTOME MEMBRANE TRAFFICKING
ALS2	0.289714	-0.216349	REACTOME MEMBRANE TRAFFICKING
ALS2CL	0.820354	0.062736	REACTOME MEMBRANE TRAFFICKING
AMPH	0.576508	0.105501	REACTOME MEMBRANE TRAFFICKING
ANK1	0.162576	0.179065	REACTOME MEMBRANE TRAFFICKING
ANK3	0.816257	0.0346846	REACTOME MEMBRANE TRAFFICKING
ANKRD27	0.492436	-0.111848	REACTOME MEMBRANE TRAFFICKING
AP1B1	0.784562	0.0982319	REACTOME MEMBRANE TRAFFICKING
AP1G1	0.83601	-0.0272821	REACTOME MEMBRANE TRAFFICKING
AP1G2	0.659967	-0.167553	REACTOME MEMBRANE TRAFFICKING
AP1M1	0.884087	0.0241927	REACTOME MEMBRANE TRAFFICKING
AP1M2	0.487384	0.0212467	REACTOME MEMBRANE TRAFFICKING
AP1S1	0.459246	0.336306	REACTOME MEMBRANE TRAFFICKING
AP1S2	0.364138	-0.426824	REACTOME MEMBRANE TRAFFICKING
AP1S3	0.69613	-0.071983	REACTOME MEMBRANE TRAFFICKING
AP2A1	0.25394	0.164821	REACTOME MEMBRANE TRAFFICKING
AP2A2	0.539902	0.146653	REACTOME MEMBRANE TRAFFICKING
AP2S1	0.462388	0.165565	REACTOME MEMBRANE TRAFFICKING
AP3B1	0.535875	0.0377015	REACTOME MEMBRANE TRAFFICKING
AP3S1	0.973029	0.00499826	REACTOME MEMBRANE TRAFFICKING
AP4B1	0.722636	0.0603804	REACTOME MEMBRANE TRAFFICKING
AP4E1	0.917046	-0.015911	REACTOME MEMBRANE TRAFFICKING
AP4M1	0.381583	0.337706	REACTOME MEMBRANE TRAFFICKING
AP4S1	0.241293	-0.11888	REACTOME MEMBRANE TRAFFICKING
APOB	0.614906	0.00594514	REACTOME MEMBRANE TRAFFICKING
APP	0.657016	0.121473	REACTOME MEMBRANE TRAFFICKING
ARCN1	0.426733	0.158001	REACTOME MEMBRANE TRAFFICKING
ARF1	0.263952	0.0913357	REACTOME MEMBRANE TRAFFICKING
ARF3	0.478448	0.109105	REACTOME MEMBRANE TRAFFICKING
ARF5	0.73599	-0.124159	REACTOME MEMBRANE TRAFFICKING
ARF6	0.884672	-0.0294025	REACTOME MEMBRANE TRAFFICKING
ARFGAP2	0.276453	-0.132506	REACTOME MEMBRANE TRAFFICKING
ARFGAP3	0.108624	0.319156	REACTOME MEMBRANE TRAFFICKING
ARFIP2	0.427347	0.16367	REACTOME MEMBRANE TRAFFICKING
ARFRP1	0.0255733	0.233036	REACTOME MEMBRANE TRAFFICKING
ARL1	0.692239	0.0877016	REACTOME MEMBRANE TRAFFICKING
ARPC1A	0.945541	-0.033726	REACTOME MEMBRANE TRAFFICKING
ARPC2	0.257162	0.195922	REACTOME MEMBRANE TRAFFICKING
ARPC3	0.979748	0.00642275	REACTOME MEMBRANE TRAFFICKING
ARPC5	0.329041	-0.192681	REACTOME MEMBRANE TRAFFICKING
ARRB1	0.681691	-0.186671	REACTOME MEMBRANE TRAFFICKING
ARRB2	0.400889	0.366455	REACTOME MEMBRANE TRAFFICKING
ASPSCR1	0.54358	0.101506	REACTOME MEMBRANE TRAFFICKING
AVP	0.363217	-0.017456	REACTOME MEMBRANE TRAFFICKING
AVPR2	0.382142	-0.301019	REACTOME MEMBRANE TRAFFICKING
BET1	0.110901	0.459942	REACTOME MEMBRANE TRAFFICKING
BICD1	0.753147	-0.0874683	REACTOME MEMBRANE TRAFFICKING
BICD2	0.370822	0.111396	REACTOME MEMBRANE TRAFFICKING
BIN1	0.701654	0.218947	REACTOME MEMBRANE TRAFFICKING
BLOC1S3	0.121924	0.278944	REACTOME MEMBRANE TRAFFICKING
BNIP1	0.33267	0.144595	REACTOME MEMBRANE TRAFFICKING
BTC	0.29514	0.535695	REACTOME MEMBRANE TRAFFICKING
CALM1	0.215446	0.429623	REACTOME MEMBRANE TRAFFICKING
CAPZA1	0.322077	0.130434	REACTOME MEMBRANE TRAFFICKING
CAPZA2	0.24293	-0.286167	REACTOME MEMBRANE TRAFFICKING
CAPZA3		0	REACTOME MEMBRANE TRAFFICKING
CAPZB	0.782666	0.0675548	REACTOME MEMBRANE TRAFFICKING
CBL	0.232669	-0.337152	REACTOME MEMBRANE TRAFFICKING
CCZ1	0.633791	0.101882	REACTOME MEMBRANE TRAFFICKING
CCZ1B	0.650487	0.0949415	REACTOME MEMBRANE TRAFFICKING
CD3D	0.587185	-0.49857	REACTOME MEMBRANE TRAFFICKING
CD3G	0.363879	-0.571931	REACTOME MEMBRANE TRAFFICKING
CD4	0.165762	0.909551	REACTOME MEMBRANE TRAFFICKING
CD59	0.402487	-0.256305	REACTOME MEMBRANE TRAFFICKING
CENPE	0.965769	-0.00951246	REACTOME MEMBRANE TRAFFICKING
CFTR	0.470259	-0.00687246	REACTOME MEMBRANE TRAFFICKING
CHM	0.101792	-0.29211	REACTOME MEMBRANE TRAFFICKING
CHML	0.303903	-0.350946	REACTOME MEMBRANE TRAFFICKING
CHMP2A	0.899846	-0.0231582	REACTOME MEMBRANE TRAFFICKING
CHMP2B	0.219744	-0.0375161	REACTOME MEMBRANE TRAFFICKING
CHMP4A	0.113884	0.256681	REACTOME MEMBRANE TRAFFICKING
CHMP4B	0.240425	0.170448	REACTOME MEMBRANE TRAFFICKING
CHMP4C	0.698698	0.0529127	REACTOME MEMBRANE TRAFFICKING
CHMP5	0.262332	0.143006	REACTOME MEMBRANE TRAFFICKING
CHMP6	0.225261	-0.285623	REACTOME MEMBRANE TRAFFICKING
CHMP7	0.838966	-0.0454819	REACTOME MEMBRANE TRAFFICKING
CHRM2	0.589992	0.00404303	REACTOME MEMBRANE TRAFFICKING
CLINT1	0.960105	0.0101964	REACTOME MEMBRANE TRAFFICKING
CLTA	0.820837	0.0522409	REACTOME MEMBRANE TRAFFICKING
CLTB	0.980661	0.00643581	REACTOME MEMBRANE TRAFFICKING
CLTC	0.829078	-0.0355756	REACTOME MEMBRANE TRAFFICKING
CLTCL1	0.114379	0.369582	REACTOME MEMBRANE TRAFFICKING
CLVS1	0.145975	0.0827596	REACTOME MEMBRANE TRAFFICKING
CLVS2	0.234939	0.0420279	REACTOME MEMBRANE TRAFFICKING
CNIH2	0.404119	0.306919	REACTOME MEMBRANE TRAFFICKING
CNIH3	0.449069	0.310438	REACTOME MEMBRANE TRAFFICKING
COG1	0.53273	0.119267	REACTOME MEMBRANE TRAFFICKING
COG2	0.489534	-0.122491	REACTOME MEMBRANE TRAFFICKING
COG3	0.172414	-0.277786	REACTOME MEMBRANE TRAFFICKING
COG4	0.764355	0.0816079	REACTOME MEMBRANE TRAFFICKING
COG5	0.998951	0.000616599	REACTOME MEMBRANE TRAFFICKING
COG6	0.685153	0.0959908	REACTOME MEMBRANE TRAFFICKING
COG7	0.201634	0.181495	REACTOME MEMBRANE TRAFFICKING
COG8	0.801212	-0.0286242	REACTOME MEMBRANE TRAFFICKING
COPA	0.218458	0.25708	REACTOME MEMBRANE TRAFFICKING
COPB1	0.212682	0.249954	REACTOME MEMBRANE TRAFFICKING
COPE	0.162031	0.24518	REACTOME MEMBRANE TRAFFICKING
COPG2	0.549567	-0.329663	REACTOME MEMBRANE TRAFFICKING
COPS2	0.343728	-0.176278	REACTOME MEMBRANE TRAFFICKING
COPS3	0.965691	0.00580218	REACTOME MEMBRANE TRAFFICKING
COPS4	0.856397	-0.0172307	REACTOME MEMBRANE TRAFFICKING
COPS5	0.13687	0.167902	REACTOME MEMBRANE TRAFFICKING
COPS6	0.660685	0.168112	REACTOME MEMBRANE TRAFFICKING
COPS7A	0.875191	-0.0441351	REACTOME MEMBRANE TRAFFICKING
COPS7B	0.899965	-0.0341586	REACTOME MEMBRANE TRAFFICKING
COPS8	0.867333	-0.0498561	REACTOME MEMBRANE TRAFFICKING
COPZ1	0.574085	0.117256	REACTOME MEMBRANE TRAFFICKING
CPD	0.955284	0.0164818	REACTOME MEMBRANE TRAFFICKING
CSNK1D	0.433921	0.0896276	REACTOME MEMBRANE TRAFFICKING
CTSC	0.257135	0.765599	REACTOME MEMBRANE TRAFFICKING
CTTN	0.665618	-0.096766	REACTOME MEMBRANE TRAFFICKING
CUX1	0.196046	0.281509	REACTOME MEMBRANE TRAFFICKING
CYTH1	0.947802	0.034078	REACTOME MEMBRANE TRAFFICKING
CYTH2	0.29352	0.176267	REACTOME MEMBRANE TRAFFICKING
CYTH3	0.37679	-0.587058	REACTOME MEMBRANE TRAFFICKING
CYTH4	0.493337	0.418929	REACTOME MEMBRANE TRAFFICKING
DAB2	0.686199	0.133221	REACTOME MEMBRANE TRAFFICKING
DCTN1	0.389621	0.118103	REACTOME MEMBRANE TRAFFICKING
DCTN2	0.770268	-0.0405678	REACTOME MEMBRANE TRAFFICKING
DCTN3	0.823737	0.0500993	REACTOME MEMBRANE TRAFFICKING
DCTN4	0.494479	-0.105821	REACTOME MEMBRANE TRAFFICKING
DCTN5	0.741396	0.0350906	REACTOME MEMBRANE TRAFFICKING
DCTN6	0.31625	0.115815	REACTOME MEMBRANE TRAFFICKING
DENND1A	0.736497	0.102895	REACTOME MEMBRANE TRAFFICKING
DENND1B	0.262076	-0.159344	REACTOME MEMBRANE TRAFFICKING
DENND1C	0.860074	-0.0865413	REACTOME MEMBRANE TRAFFICKING
DENND2A	0.395986	0.356257	REACTOME MEMBRANE TRAFFICKING
DENND2C	0.465807	0.124549	REACTOME MEMBRANE TRAFFICKING
DENND2D	0.7537	-0.163115	REACTOME MEMBRANE TRAFFICKING
DENND3	0.827617	0.0991533	REACTOME MEMBRANE TRAFFICKING
DENND4A	0.753069	-0.0773838	REACTOME MEMBRANE TRAFFICKING
DENND4B	0.213529	-0.162854	REACTOME MEMBRANE TRAFFICKING
DENND4C	0.306705	-0.228731	REACTOME MEMBRANE TRAFFICKING
DENND5A	0.0496039	-0.188813	REACTOME MEMBRANE TRAFFICKING
DENND5B	0.6072	-0.167976	REACTOME MEMBRANE TRAFFICKING
DNAJC6	0.513747	0.14193	REACTOME MEMBRANE TRAFFICKING
DNASE2	0.104406	0.252485	REACTOME MEMBRANE TRAFFICKING
DNM1	0.865867	0.104855	REACTOME MEMBRANE TRAFFICKING
DNM2	0.430995	-0.141778	REACTOME MEMBRANE TRAFFICKING
DNM3	0.381315	0.27149	REACTOME MEMBRANE TRAFFICKING
DVL2	0.727155	-0.0962394	REACTOME MEMBRANE TRAFFICKING
DYNC1H1	0.739572	-0.0510664	REACTOME MEMBRANE TRAFFICKING
DYNC1I1	0.72581	0.196873	REACTOME MEMBRANE TRAFFICKING
DYNC1I2	0.878349	-0.0168894	REACTOME MEMBRANE TRAFFICKING
DYNC1LI1	0.456635	0.11934	REACTOME MEMBRANE TRAFFICKING
DYNC1LI2	0.684613	0.0933518	REACTOME MEMBRANE TRAFFICKING
DYNLL1	0.17973	0.390998	REACTOME MEMBRANE TRAFFICKING
DYNLL2	0.229128	-0.203407	REACTOME MEMBRANE TRAFFICKING
EGFR	0.452289	0.139412	REACTOME MEMBRANE TRAFFICKING
EPGN	0.39662	0.0269688	REACTOME MEMBRANE TRAFFICKING
EPN1	0.76542	-0.0427621	REACTOME MEMBRANE TRAFFICKING
EPN2	0.998179	-0.000559594	REACTOME MEMBRANE TRAFFICKING
EPS15L1	0.652227	-0.0692366	REACTOME MEMBRANE TRAFFICKING
EREG	0.141535	0.269942	REACTOME MEMBRANE TRAFFICKING
EXOC1	0.376285	0.10279	REACTOME MEMBRANE TRAFFICKING
EXOC3	0.662132	-0.113005	REACTOME MEMBRANE TRAFFICKING
EXOC4	0.23766	-0.514441	REACTOME MEMBRANE TRAFFICKING
EXOC5	0.170583	-0.605517	REACTOME MEMBRANE TRAFFICKING
EXOC7	0.137072	-0.174131	REACTOME MEMBRANE TRAFFICKING
F5	0.289018	0.91853	REACTOME MEMBRANE TRAFFICKING
F8	0.596652	-0.0935601	REACTOME MEMBRANE TRAFFICKING
FCHO1	0.41387	0.386964	REACTOME MEMBRANE TRAFFICKING
FCHO2	0.639263	-0.183391	REACTOME MEMBRANE TRAFFICKING
FNBP1	0.645039	-0.168018	REACTOME MEMBRANE TRAFFICKING
FNBP1L	0.448788	0.267502	REACTOME MEMBRANE TRAFFICKING
FOLR1	0.199445	0.16879	REACTOME MEMBRANE TRAFFICKING
FTH1	0.940213	0.0429965	REACTOME MEMBRANE TRAFFICKING
FTL	0.606802	0.282107	REACTOME MEMBRANE TRAFFICKING
FZD4	0.668225	-0.247488	REACTOME MEMBRANE TRAFFICKING
GABARAP	0.759369	0.0669304	REACTOME MEMBRANE TRAFFICKING
GABARAPL2	0.978595	0.00442983	REACTOME MEMBRANE TRAFFICKING
GAK	0.97441	0.00647925	REACTOME MEMBRANE TRAFFICKING
GALNT1	0.266712	-0.273861	REACTOME MEMBRANE TRAFFICKING
GALNT2	0.264889	0.481132	REACTOME MEMBRANE TRAFFICKING
GAPVD1	0.353087	0.151156	REACTOME MEMBRANE TRAFFICKING
GBF1	0.375471	0.142154	REACTOME MEMBRANE TRAFFICKING
GCC1	0.734879	-0.113068	REACTOME MEMBRANE TRAFFICKING
GDI2	0.315732	0.108332	REACTOME MEMBRANE TRAFFICKING
GGA1	0.509037	0.107084	REACTOME MEMBRANE TRAFFICKING
GGA2	0.695412	-0.09946	REACTOME MEMBRANE TRAFFICKING
GGA3	0.578548	-0.0539382	REACTOME MEMBRANE TRAFFICKING
GJA1	0.300569	0.991746	REACTOME MEMBRANE TRAFFICKING
GJA10	0.363217	-0.00867158	REACTOME MEMBRANE TRAFFICKING
GJA3	0.497533	0.258344	REACTOME MEMBRANE TRAFFICKING
GJA4	0.904222	0.0867074	REACTOME MEMBRANE TRAFFICKING
GJA5	0.703912	0.274836	REACTOME MEMBRANE TRAFFICKING
GJA8		0	REACTOME MEMBRANE TRAFFICKING
GJB1	0.550529	-0.852977	REACTOME MEMBRANE TRAFFICKING
GJB2	0.720382	-0.31832	REACTOME MEMBRANE TRAFFICKING
GJB3	0.309037	0.0963827	REACTOME MEMBRANE TRAFFICKING
GJB4	0.561923	-0.00851322	REACTOME MEMBRANE TRAFFICKING
GJB5	0.045996	0.0552821	REACTOME MEMBRANE TRAFFICKING
GJB6	0.220952	-0.486077	REACTOME MEMBRANE TRAFFICKING
GJB7	0.363217	0.0124487	REACTOME MEMBRANE TRAFFICKING
GJC1	0.431514	-0.287556	REACTOME MEMBRANE TRAFFICKING
GJC2	0.930385	0.0164633	REACTOME MEMBRANE TRAFFICKING
GJD2	0.363217	-0.00253151	REACTOME MEMBRANE TRAFFICKING
GJD3	0.935349	-0.0248232	REACTOME MEMBRANE TRAFFICKING
GJD4	0.968255	-0.00077856	REACTOME MEMBRANE TRAFFICKING
GNS	0.408251	0.314893	REACTOME MEMBRANE TRAFFICKING
GOLGA1	0.217148	0.268948	REACTOME MEMBRANE TRAFFICKING
GOLGA2	0.157763	0.358921	REACTOME MEMBRANE TRAFFICKING
GOLGA4	0.898404	-0.0401927	REACTOME MEMBRANE TRAFFICKING
GOLGB1	0.555988	-0.108409	REACTOME MEMBRANE TRAFFICKING
GOLIM4	0.212053	0.501312	REACTOME MEMBRANE TRAFFICKING
GORASP1	0.821072	-0.0453329	REACTOME MEMBRANE TRAFFICKING
GOSR1	0.847998	-0.0249374	REACTOME MEMBRANE TRAFFICKING
[truncated: 2,997 more rows]
