# Supplementary material for: Oncosuppressive miRNAs loaded in lipid nanoparticles potentiate targeted therapies in BRAF-mutant melanoma by inhibiting core escape pathways of resistance
Source: Oncogene. 2022 Nov 23;42(4):293–307. doi: 10.1038/s41388-022-02547-9 (PMC9684877; doi:10.1038/s41388-022-02547-9)
Supplement: Supplementary file 16 — Suppl. Data 4 Venn diagram [file 41388_2022_2547_MOESM16_ESM.xlsx]

## Sheet: Venn Diagram relative to fig.2a
RNA-seq UP-DEGs		GSEA (5 top pathways)		Cytokinome/mRNA (Fattore et al, CDD 2019)
KIF3B		CD59		PDGFB
TMEM167A		COL4A1		IL-1ra
PUM1		COMP		IL-4
SSU72		DAB2		IL-5
GRHPR		FUCA1		IL-7
WDR11		GPC1		IL-10
UBE4B		IGFBP2		IL-13
PPP2R3A		ITGA5		Eotaxin
SOCS6		LGALS1		IFN-g
GAPVD1		PCOLCE2		MIP-1b
CSNK1G2		SERPINE1		TNF-a
FBXW11		TGM2		IL-12
ARF3		THBS1		IP-10
TAOK2		ADAM9		MIP-1a
SLC38A2		ADAMTS5		VEGFA
CDK9		CAPN5		IL-1b
EXT2		COL14A1		IL-9
DNAJB1		COL4A1		G-CSF
NSD1		COL4A4		Il-6
GPAA1		COL9A1		CCL5
RPS6KB1		CTSG		IL-8
SIPA1L3		MMP9		CCL3
AGPAT3		TIMP2		TGFB1
RGS16		TPSAB1		CSF3
HERC2		ACKR3		CCL20
GTF2F2		ADM		CXCL2
RAB14		CDKN1A		CXCL8
DNAJC25,DNAJC25-GNG10,GNG10		GAPDHS
LONP2		GCNT2
ZNF460		GPC1
UBFD1		GPI
HYAL2		GYS1
TP53BP1		ISG20
RAB3GAP1		PDGFB
SLC35E1		PLIN2
UBE2Z		SERPINE1
ZNF561		TGM2
TMEM183A		ARRB2
SEC62		BRAF
GNAI2		CACNA1H
EIF2AK1		DUSP6
RNF14		MAP4K4
TECPR1		MEF2C
PTMS		PDGFB
SDHC		RASGRP3
MYADM		TGFB2
DYNC1LI2		ACVR1
ABR		ACVR1B
ZNF609		ACVR2A
UHRF2		ACVR2B
MTMR2		ACVRL1
GNB2		AMH
FAM169A		AMHR2
SPG21		BMP2
FAM101A,ZNF664,ZNF664-FAM101A		BMP7
DIP2B		BMPR1A
DBN1		BMPR1B
DPM2		BMPR2
SERPINB6		CCL1
MOCS3		CCL11
KDM4B		CCL13
PHACTR4		CCL15
UBR4		CCL16
SNAP23		CCL17
GNPAT		CCL19
VEZF1		CCL2
PEX16		CCL20
WNT5A		CCL21
SCAP		CCL22
STT3A		CCL24
YIPF6		CCL25
ETAA1		CCL26
FBXL18		CCL27
ACADM		CCL28
COPB2		CCL3
FBXW7		CCL3L1
NLN		CCL3L3
C5orf51		CCL4
FAM91A1		CCL4L2
MIR3614,TRIM25		CCL5
NCKAP5L		CCL7
ZNF189		CCL8
LEPREL4		CCR10
ARF5		CCR2
FAM21C		CCR3
ENAH		CCR4
C7orf59		CCR5
PPP1R15B		CCR6
IDH1		CCR7
C8orf76,ZHX1,ZHX1-C8ORF76		CCR8
TMEM115		CCR9
PNPLA8		CD27
ATP6AP1		CD40
MCFD2		CD40LG
FDXR		CD70
AGL		CLCF1
DPY19L3		CNTFR
ZNF295		CRLF2
DHCR7		CSF1
APOL2		CSF1R
AMPD2		CSF2
PIAS3		CSF2RA
GLTPD1		CSF2RB
SNHG6		CSF3
TMED4		CSF3R
XPC		CTF1
BTAF1		CX3CL1
ANKRD13A		CX3CR1
CAPRIN2		CXCL1
CHD9		CXCL10
ANKS6		CXCL11
EEA1		CXCL12
SNX6		CXCL13
CDK6		CXCL14
MLLT6		CXCL16
EIF5B		CXCL2
TBC1D15		CXCL3
USP33		CXCL5
SEMA4F		CXCL6
CORO1C		CXCL8
FBXW9		CXCL9
CERS5		CXCR1
KIAA1033		CXCR2
SAMD9		CXCR3
CYFIP1		CXCR4
CRISPLD1		CXCR5
HACL1		CXCR6
LINC00338,SEC14L1		EDA
MAGI1		EDA2R
GLUL		EDAR
SRP14		EGF
RAB11FIP2		EGFR
UBTD1		EPO
ACTR1B		EPOR
TGOLN2		FAS
IFT57		FASLG
RAP2A		FLT1
SNHG5		FLT3
ARHGAP31		FLT3LG
TPD52		GDF5
CYTH1		GH1
FAM193B		GH2
MMS19		GHR
SIPA1L2		HGF
EIF1		IFNA1
KIAA0317		IFNA10
BCL2L2,BCL2L2-PABPN1,PABPN1		IFNA13
B7H6		IFNA14
COL6A1		IFNA16
ATP1B1		IFNA17
XIAP		IFNA2
HNRPLL		IFNA21
TATDN3		IFNA4
STK4		IFNA5
KIF1B		IFNA6
ATP11B		IFNA7
NAP1L1		IFNA8
MRPL10		IFNAR1
NFE2L2		IFNAR2
ME1		IFNB1
COPA		IFNE
TLN1		IFNG
RNF169		IFNGR1
STARD3		IFNGR2
GPS2		IFNK
PON2		IFNL1
PCNP		IFNL2
SCAND1		IFNL3
SHOC2		IFNLR1
HSDL2		IFNW1
C11orf41		IL10
CEP57		IL10RA
HLTF		IL10RB
TPBG		IL11
EMD		IL11RA
BCOR		IL12A
DYRK2		IL12B
GALNT4,POC1B,POC1B-GALNT4		IL12RB1
PATL1		IL12RB2
NRBP1		IL13
FAM126B		IL13RA1
STX12		IL15
SLC7A11		IL15RA
C9orf69		IL17A
UPF3A		IL17B
KLHDC2		IL17RA
CLCN7		IL17RB
RNASEH2C		IL18
ISCU		IL18R1
RNF149		IL18RAP
MON1B,SYCE1L		IL19
PACSIN3		IL1A
MEF2A		IL1B
TKT		IL1R1
SERP1		IL1R2
DMAP1		IL1RAP
ANK3		IL2
UNC45A		IL20
TTC37		IL20RA
IGFBP2		IL20RB
AKAP11		IL21
SUCLA2		IL21R
TNIP1		IL22
SH3BP1		IL22RA1
TREX1		IL22RA2
CNDP2		IL23A
PGLS		IL23R
TBC1D9B		IL24
MAP2K2		IL25
TBC1D13		IL26
EEF1G,MIR3654		IL2RA
TJP1		IL2RB
PRKAA2		IL2RG
GPX8		IL3
GBF1		IL3RA
WDR47		IL4
UHMK1		IL4R
ABCC4		IL5
ZNF217		IL5RA
SPATS2		IL6
ANO10		IL6R
ADORA2B		IL6ST
ANKRD13B		IL7
SC5DL		IL9
OCRL		IL9R
MINPP1		INHBA
TRAF7		INHBC
PDE4D		INHBE
EPN1		KDR
TRAPPC3		KIT
MTM1		KITLG
TSC22D4		LEP
RCAN3		LEPR
RNF216		LIF
IP6K2		LIFR
RSPRY1		LTA
TRMT1L		LTB
BAHCC1		LTBR
C5orf30		MET
DGCR11,DGCR2		MPL
CES2		NGFR
CDC42BPA		OSM
MAML1		OSMR
EXOC7		PDGFA
DAG1		PDGFC
BRK1		PDGFRA
STK38L		PDGFRB
NR2F2		PF4
USP3		PF4V1
CALU		PLEKHO2
AVL9		PPBP
RAB6A		PRL
CYLD		PRLR
SUN1		RELT
ARFGEF2		TGFB1
HACE1		TGFB3
RALGAPA1		TGFBR1
TWSG1		TGFBR2
VCPIP1		TNF
DYNC1H1		TNFRSF10A
IFT46		TNFRSF10B
SLC25A36		TNFRSF10C
FOXN3		TNFRSF10D
CCDC25		TNFRSF11A
SLC39A9		TNFRSF11B
USP4		TNFRSF12A
ZNF236		TNFRSF13B
ALDH7A1		TNFRSF13C
RDX		TNFRSF14
DENND4B		TNFRSF17
ATF7IP		TNFRSF18
C16orf62		TNFRSF19
ATXN2		TNFRSF1A
CETN2		TNFRSF1B
SIRT7		TNFRSF21
MIR639,TECR		TNFRSF25
CAST		TNFRSF4
ZNF76		TNFRSF6B
PRAME		TNFRSF8
C4orf52		TNFRSF9
TM9SF2		TNFSF10
WDR24		TNFSF11
NUMA1		TNFSF12
VPS26B		TNFSF13
DNAL1		TNFSF13B
HEATR5B		TNFSF14
COMT,MIR4761		TNFSF15
COX19		TNFSF18
CABIN1		TNFSF4
INPP5B		TNFSF8
RNF215		TNFSF9
TMEM50A		TPO
ZNF260		TSLP
TSPAN3		VEGFA
FNTA		VEGFB
RC3H1		VEGFC
MAP3K4		XCL1
C4orf42		XCL2
SGPL1		XCR1AREG
CREB3L2		CAP2
KIAA1324L		COL7A1
CMTM3		CTHRC1
ATP6V0E2		EDIL3
EPRS		FBN2
GNPTAB		FERMT2
ROMO1		FN1
ABCB6		FSTL3
UGGT1		GEM
LANCL1		IGFBP2
ZZEF1		LGALS1
CLK3		NNMT
DCTN5		NT5E
GDAP1		PCOLCE2
KIAA0232		PFN2
IMPDH2		PLAUR
EPM2AIP1		PLOD1
CDYL		PLOD2
ALG6		PPIB
2022-03-06		PTHLH
ZMAT2		PTX3
SYF2		QSOX1
SCAMP2		SCG2
BTBD10		SERPINH1
SLC7A5		TFPI2
DMTF1		TGFBI
ZNF41		TGFBR3
PLEKHA8		TIMP1
CCDC127		TNFRSF12A
GOLGA5		VEGFA
VAMP3		ADAMTS1
DHX40		CDH1
CHD4		COL13A1
KLHL36		COL7A1
PTK2		COL8A1
CHD6		FBN2
TRRAP		FN1
GNA13		FURIN
MUT		MMP10
CC2D2A		MMP16
FAM127B		SCUBE3
GRIPAP1		TIMP1
STX6		ANXA2
ST3GAL2		ATP7A
INPP4B		BCL2
ZADH2		BTG1
AHI1		CDKN1A
UBR5		CDKN1B
KRBA1		CHST2
SSH2		CSRP2
S1PR2		ERRFI1
ZNF148		ETS1
ATF6		EXT1
GPC1		FOS
HM13		FOXO3
FGFRL1		GCNT2
LMAN1		HSPA5
ZNF805		JMJD6
FAM46B		KDELR3
CRBN		KDM3A
SLC25A12		KLHL24
MAP3K11		LXN
C16orf45		MAP3K1
ASXL2		MT2A
C6orf106		MXI1
SLC12A9		NFIL3
JARID2		P4HA2
TOM1L2		PLAUR
CREBL2		PPARGC1A
ANKRD26		RRAGD
CTSS		SCARB1
HSPB8		SLC6A6
TMEM185A		STC1
ODC1		TGFBI
KAT2A		TMEM45A
TRAPPC11		VEGFA
ZNF623		AKT3
RAB23		CHUK
SOWAHC		DUSP16
OSBPL9		EGF
TCTN2		FGF1
PIK3CB		FLNC
SELO		FOS
GOLGA1		HSPA6
TASP1		MAP2K3
ERCC4		MAP3K1
ILK		NF1
MTMR4		NFKB2
WASF3		PAK1
GOLPH3L		RPS6KA5
ASB8		RRAS
ZNF512B		SOS1
GLTSCR2		TNFRSF1A
NCK1		BMP7
CNOT4		BMPR1A
MPST		BMPR2
PCIF1		CCL2
C2orf28		CCL26
ZFYVE19		CCR1
MED12		CLCF1
STAT6		EGF
LRCH3		IFNGR2
MED29		IL10
TMUB1		IL11
STRN3		IL17RB
TXN2		KIT
ASTN1		LIF
CREBZF		NGFR
BCKDHA		PF4
SRGAP2		TNFRSF11A
HEXB		TNFRSF12A
PDIA6		TNFRSF14
STAT1		TNFRSF1A
TRPC4AP		TNFSF11
ERCC8		VEGFA
FAM73A
CDC73
BDP1
WDR44
TFRC
COMMD1
DDHD2
SDF4
C6orf108
HEBP2
STRADB
ENC1
CHM
REST
PPM1A
VPS26A
UTRN
C17orf62
FAM162A
VAPB
PKIG
FAM160B2
CNNM3
ARHGAP26
PLIN2
FBXL5
DCAF8
HEMK1
PLEKHA1
AMZ2
SUPT7L
WSB1
DLG5
SLC35D1
ANGPTL2
ZNF213
OXA1L
RAB11A
GGA1
SPSB1
ZNF462
MAPK14
CD276
RGP1
TMEM104
KIAA0430
TMEM126B
PHF6
MED13
MSMO1
PLA2G16
SLC7A2
NAB1
FBXO25
SMAP1
STX8
SKAP2
GPR180
MARS
ZNF782
CC2D1B
SMARCA2
EXTL2
TRIM32
FAM214B
SFXN3
NHSL1
PML
INO80D
TRAF5
CYP27B1
COQ10A
ATG2A
PDE1C
TMF1
TMOD3
FBXL12
GADD45A
EIF2S3
CDRT4,FAM18B2,FAM18B2-CDRT4
YIF1A
CD81
RPGRIP1L
ZNF621
MTA3
PLEKHF2
TNFAIP8
TRAFD1
CDK16
TP53I3
CLN3
NFE2L1
C15orf54
PABPC1
RAB2A
S100B
ZBED5
TRAK2
CLSTN1
KIAA1549
RHPN1
STK11
ZNF687
GSTM3
DOCK1
SLC25A10
RREB1
DPY19L1
PDP1
ST3GAL3
BCR
EIF2AK2
ANXA2
DNAJB11
ZNF32
SEC31A
ANO6
GANAB
SYNJ1
FLYWCH2
FTSJD2
RB1CC1
AGPAT9
JAK1
ARHGAP5
KDM5A
NOTCH2
SAP30L
LYN
HRSP12
NAA60
WASH2P
TBC1D25
GNAQ
EHBP1
USP45
P4HB
AASDH
ACAT1
CYP20A1
IST1
ZNF706
OSBP
STK32B
SPG7
LOC550643
EPN2
PLOD1
FAM135A
RSBN1
PIP4K2B
AMY2B,RNPC3
2022-09-10
ALAD
URI1
KTN1
SPR
DNAJB14
HIPK2
AKAP10
ADAL
PLXND1
ADORA1
RNPEP
ZNF287
YIPF5
RPPH1
ZNF337
OST4
SLC26A2
ABHD14A,ABHD14A-ACY1,ACY1
DTX3
ARCN1
AASS
UBAP1
ADAM23
ARHGEF10
ANKRD13C
CEP104
MIR22,MIR22HG
TUBGCP6
ZBTB33
TNKS2
HSPA4L
KIAA0895L
HLCS
VEZT
RMND1
RNF13
FRG1B
GOLGA4
ZFYVE9
FGFR1
ZCRB1
WDR5B
YEATS2
C6orf120
NECAP2
IER5
FZD6
ALG2
HERPUD2
INPP4A
NAAA
LTBR
TMSB4X
SDF2
ABHD13
MAP2K6
C1orf226
UNC119
HUWE1
POLI
PIP4K2C
TP53I13
PIK3R3
C2orf43
KIAA1804
SIKE1
PLEKHA4
SLC25A39
ZNF197
C9orf46
NME4
MYO6
MED14
PTPRZ1
LOC100129931
PPP3CB
BRE
CDK8
WDYHV1
MPG
ZNF510
TMPRSS5
ATP2C1
NCOR1
FAM208A
ZDHHC8
DUSP3
RAP1A
FAN1
KYNU
FAM126A
UBE2Q2
TMEM79
GPR161
VGLL3
TRIM68
ZNF616
ZNF552
INF2
GOPC
SESTD1
LINC00339
HSD11B1L
FAM199X
LUC7L3
ST13
QARS
MORN1
TMTC3
RPL12
IDH2
PTPRH
RWDD1
WBP2
MOB1B
SNX29
PIM2
UBAC2
C7orf43,MIR4658
ZNF44
LAMTOR3
FAM122A
UBR2
GNAI1
C9orf64
ZCCHC24
PEX2
ITGB8
SH3D19
CLOCK
FZD2
NT5DC1
AHCYL1
PAPOLG
PDXDC1
KCTD1
AGGF1
ZNF333
CCDC104
PRDM2
HS2ST1
AFTPH
FOSL2
CEP70
TANK
QSER1
GATAD2B
MTMR3
PPCS
CSNK1D
OSGEPL1
TRAF3IP2
ITPKB
SRGAP1
ZNF320
HLA-A,HLA-H
C16orf5
MARCKSL1
NARS2
GRAMD1A
LRRC8E
ALG12
UBXN7
GPX1
VHL
RAB1A
MUSTN1,TMEM110,TMEM110-MUSTN1
AP2A1
FECH
AZGP1
TCF7L2
EEF1A1
MADD
PICALM
SLC43A1
CASP4
SHKBP1
BAGE,BAGE3,BAGE4,BAGE5
CAMKK2
HECA
GAB2
IKBKB
PRKCZ
FAM114A2
NRBF2
BRWD1
TMEM241
FAM92A1
MEN1
TBL1XR1
ZNF579
TBC1D14
ZNF322
KIF3A
ABCB7
RABEP1
STEAP3
ERCC2
MSL1
DCAF4
TADA3
TAF1D
DPY19L2P2
CSNK1G3
ABCC10
SMARCAL1
GULP1
SYNE1
TNKS
MYO9A
S100A10
HADHA
RNF41
CGGBP1
SYNGR2
GSTA4
INTS8
USP21
PTPRB
PCTP
KIF5C
ZDHHC4
KIAA1191
ST6GALNAC3
AKIP1
ZNF347
YTHDC2
RNASET2
C14orf1
GHDC
HERC1
FAM134A
FGF2
PGS1
ADA
ERBB2,MIR4728
HSPA12A
ZNF319
PPP1R35
SEC63
FAM172A,MIR2277
BAD
TRAPPC1
LINC00472
ST3GAL5
WNK1
BLCAP
DET1
BTBD3
IL6ST
APBA3
IRF3
BBX
CNP
WDR59
LOC100288615
DEXI
UQCRB
ASB13
HSD17B4
ZFAND1
KLHL28
FZD3
SPTLC2
MAPK12
ECE1
ATG13
ZNF33B
DPF2
PERP
SNX33
RAB10
GAS2L1
ZNF438
LOC100288778
OSTF1
FLJ42627
NTAN1
SCMH1
KLHL12
EIF2C3
NUDT12
HKR1
SYNRG
PURA
SCG2
MGEA5
ATXN3
ZNF615
C2orf42
TXNRD3,TXNRD3NB
KCNS3
SLC9A8
REV3L
NDUFB1
DLGAP4
WBSCR27
PPP1CB
PLAG1
MYCBP2
AGA
LOC285074
UBTD2
CD2AP
VPS11
SIK3
SETDB2
SLAIN2
PPP1R26
PANX1
CRTAP
FRA10AC1
TMEM123
AHDC1
USP8
APEH
LRRC37BP1
PAAF1
ZNF280D
PFKM
UEVLD
PCBP4
VEGFC
ZNF865
ZNF252
SEC24D
CCDC163P
SLCO3A1
GCC2
NBPF3
GAMT
LYPLA2
ZNF568
E2F5
KIAA1841
ETS1
GANC
PARVA
NQO2
CNOT6
IARS
FAM43A
TCEAL8
RAB11FIP1
EML1
TMEM41B
ARFGEF1
ZNF629
PXMP4
SNX16
ZNF619
LNX1
TM2D3
DHRS7B
KIAA1432
RAB30
ERAP1
SLC3A2
YIPF3
PLEKHM3
C2orf56
SLC30A9
RHOT1
FDFT1
FAM190B
DAAM1
RHOC
LNX2
TTC23
TAX1BP1
USP48
ATXN1L
OGFRL1
CCNL1
BBS12
TMEM64
SNHG8
APOA1BP
CDC42BPB
TBC1D12
SMYD3
TMBIM1
EIF2AK3
MGC72080
FLCN
DDB2
CCDC57
WDFY1
PPAP2B
RAPH1
POLR2J4
ANKRD46
C20orf30
THAP6
MPHOSPH8
ABTB1
PKD1
SPTSSA
OIP5-AS1
HTT
ARHGAP21
ADCY6,MIR4701
CCDC112
CD97
SPAG16
ORAI2
CIR1
HMG20B
KIAA0355
TMEM141
NUMB
LIMK1
FOXRED2
BIRC6
C1orf86
BAZ2B
DYNC1I1
PPARD
HTR7P1
STX5
ZFAND5
INTS5
TAB3
SERINC1
ARL8A
SPTBN2
SATB2
C12orf5
C7orf60
LOC400043
ATP6V1A
PDXDC2P
BPGM
STK36
GEM
ULK2
SERINC3
SPAG9
C22orf46
MAN2A1
TNFSF9
PDZD2
PSEN2
LIG4
LOC388692
SLC24A1
MMP24
KRAS
DNAJC22
C17orf49,RNASEK,RNASEK-C17ORF49
MBTD1
ITPR3
LIN7C
MED13L
CANX
PCDHA1,PCDHA10,PCDHA11,PCDHA12,PCDHA
RAD52
ATP6AP2
VMP1
LAMP1
GLCCI1
GOLGA8A
TOLLIP
PIGS
MFSD8
LOC645513
SDHA
TMEM189,TMEM189-UBE2V1,UBE2V1
ZBTB40
TMTC1
C19orf21
ACACA
CASP6
BOK
ARHGEF17
RILPL2
SPOP
ZHX3
MAGT1
MLL
TAB2
NGFRAP1
CC2D1A
ZNF205
STAM2
ATG14
IGSF8
ARL2,ARL2-SNX15,SNX15
MLEC
MTMR10
MYL6B
FAM102B
PPOX
LRRC37A4
ANAPC16
SOCS7
JMJD8
PUS3
C7orf25
ORMDL2
ARL4A
PTPRA,VPS16
ANKRD13D
PIGQ
TERF2
NME7
NAA30
NBR1
CRTC3
TMEM120B
SZT2
C17orf59
TM7SF3
LOC100093698
PTDSS2
PEX11B
KHNYN
NUDT11
PLEKHA5
HIVEP2
AKNA
ZBTB26
BPTF
PVRL2
ZFAND6
ELMOD2
IFT74
CST3
PPP1R9B
SORBS1
SPIN1
UBC
TMCO3
CLEC16A
PMS1
UBE4A
PARD6G
DENND5A
ZNF605
METTL23
GATA4
BCDIN3D
MACF1
AKAP5
ME3
EHMT1
TMEM59
INPP1
ATG4A
CDC37L1
GTDC1
PRR16
CUEDC2
2022-09-09
PCMTD2
TAF12
C14orf133
RNF141
NECAB1
SLC22A5
ZRANB2
SLC38A7
LOC202181
HDX
CHST7
EFR3A
FBXO4
BMP8B
FKBP10
LOC100507217
FAM48A
FBXW5
FLJ35776
COQ9
MACROD1
S100A3
FAM45A,FAM45B
MRPL34
TTC9C
C11orf46
ELP4
PIP5K1C
TTYH3
MAPK11
LPGAT1
HEXA
ZFPM1
SPPL2A
PMS2P3
TFE3
ATG10
ASH1L,MIR555
LAMB1
GRIP1
STX4
EYA3
LOC400655
NFIA
NUB1
ZYG11B
KIAA1704
MIR4647,SLC35B2
C9orf103
SHISA5
ZBTB42
SEC24C
FLJ45340
MBOAT7
DIXDC1
ATM
STXBP4
MAP4
DNAJC12
AEBP2
FASTK
B9D1
CCNT2
POPDC3
ZC3H3
TMEM131
CLCN6,NPPA-AS1
HABP4
CBWD2
TRAF6
ABI2
TCF25
DPY19L4
TIRAP
RBFOX2
NDUFA3
SIPA1
PIGF
NRIP3
SNAPC3
MAPK8IP3
COX7A2L
ZNF570
PAPSS2
MYEF2
MIR4749,PTOV1
ACAA1
CPD
STOML1
TSKU
FAM127A
C11orf73
ZC3H11A
SMOX
CALCOCO2
MITD1
LZTR1
DTWD2
2022-09-08
ZNF329
LOC146880
PKP3
KLHL2
GPR98
BIN1
PLEKHB1
TP53
MBD6
SNX21
TRMT12
SLC35F5
IQGAP1
HTRA1
SDF2L1
TCP11L1
NDUFB5
IL17RA
PER1
ANKRA2
GLB1,TMPPE
TMEM180
C12orf65
ZXDA
INPP5K
USP28
PMP22
PPIB
RAPGEF2
ZFHX4
AEBP1,MIR4649
KLF12
C5orf54
TAF9B
ZNF585A
CASP8
SESN1
SCAI
TPT1
ZNF192
SDCCAG8
KDELR1
NGLY1
EXOC3
NARG2
OSTM1
CYSTM1
IQSEC1
IPW
BRD3
PTER
GGA3
PCYT2
ZBTB47
FEM1C
CCT6P1
CD164
TTC19
TXNDC16
FAM3A
AFF4
UBXN1
ZNF248
SLC2A4RG
DYM
XRRA1
CSRP1
RAP2C
HIP1
GARS
BEND4
CDH19
HSPB1
ARHGEF40
FLNB
IAH1
CELSR3,MIR4793
STK16
UQCC
AMBRA1
EXT1
SCP2
ELK4
TRPM7
LDB1
SNRPN,SNURF
COG4
ERGIC3
DCAF7
NIPA1
HERC3
PREPL
SREBF2
TINF2
TTC17
NISCH
STARD13
CDC42SE1
DCBLD1
SH3BP2
TM2D1
LOC728613
STAMBP
ADCK4
ARV1
SLC35E2B
TCTA
PDK3
C6orf62
C12orf66
GLG1
GGPS1
MKLN1
TK2
FITM2
PRKD3
ZCCHC2
XYLT2
PEX12
PTPN4
DVL2
FCHO2
DSCR3
LOH12CR1
VAMP4
RHBDF1
TRAM1L1
RGS20
ARHGAP5-AS1
HMGN4
CBX7
FASTKD1
MFSD10
GPR160
PTAR1
ATP6V0E1
TANC1
NOA1
TBC1D24
RBMS2
MCCC1
NR3C1
KDM4C
PNMA1
C17orf76-AS1,SNORD49B
GALC
EFEMP1
CD47
HARBI1
CCDC53
ZNF555
NPDC1
TSC2
G6PD
OSBPL2
SLC35E2
YBEY
CEBPG
ZNF449
SNX1
AACS
PHPT1
YIPF2
PRRC1
KHDRBS3
PARP6
LCA5
TRIM44
VPS53
TMEM184B
MTERFD3
CNNM2
GLRX
SAMD8
KLHL5
CFL2
ZNF506
IFRD1
APIP
SFT2D3
MLL5
RAB28
COG1
MKRN1
FIGN
ATRX
TSHZ1
GTF2H1
SSBP3
TEAD3
PHC1
AKAP8L
LRRC20
GPC6
TSC1
C14orf126
TRAM1
SHARPIN
SLC26A1
AP2B1
CXorf38
C1orf198
MMP14
NIPBL
LIPA
COG3
CMTM4
TNFRSF1A
CEPT1
TUB
SOX6
DYNC2H1
BDAG1,C9orf174,LOC100499484
TTC35
POMT2
WDR52
EML3
GALE
ZRSR2
SRPK2
RABGAP1L
FAM76A
HADHB
LAPTM4A
FAM131A
TM9SF4
SH3GLB1
RBM43
PPFIBP1
CTC1
HINT3
CCNI
ABCB9
SLC31A1
KLHL22
NUMBL
TESK2
ENTPD4
SLC24A6
NFS1
DALRD3
PNISR
MON2
SLC43A2
RNF123
HMG20A
HS3ST3A1
LYPD6
MBTPS2
ENGASE
ZNF445
STRADA
ZMYM4
FAM53B
LOC148413
C5orf24
FCHSD2
KIAA0913
BRAF
SLC9A5
PPP3CA
ITPR1
FTO
SPSB3
RNF130
EVL
CRHR1,MGC57346
DSTYK
FEZ1
C10orf125
DAGLA
HOOK3
APP
CCNG1
PABPC4L
STXBP5
CCNDBP1
DNAJC18
SNX14
PSME1
ZNF490
C22orf39
SLC23A2
FAM50B
MPDZ
STAG3L4
AP1S3
CRYZL1
ZFYVE16
CAND2
KHK
RAB2B
MOAP1
ATG2B
C11orf67
ABHD6
IKZF2
LYSMD3
STARD9
DNAJC13
GOLGA2
KIDINS220
CBL
RCBTB1
CD151
SNED1
EGFR
NTPCR
IPO13
MSRB3
ZSWIM1
UBE2W
VPS28
SLC6A8
TRIB2
CRNDE
B4GALT5
BDH2
SPRED1
BCKDHB
GSDMD
ZBTB25
FAM214A
ROBO3
KLF15
FYN
C4orf29
ADAMTS16
C8orf82,LRRC24
MAN1A2
INSR
MBTPS1
UBXN6
FBXO18
RUFY1
ARHGAP4
HPS3
PLXNB2
CLCN3
GSTZ1
PLEKHM2
NRP2
TIGD2
MGST2
TRADD
PPP1R9A
COA5
GCOM1,MYZAP,POLR2M
ATXN3L
ARIH1
HS1BP3
ZFP28
ZCCHC6
EDA2R
IFI44
CHFR
KIAA2018
SNTB1
ANKRD12
MAN2C1
ACVR1
RALGAPB
TAPT1
EZH1
AES
LGALSL
RAB3IP
NR5A2
RNF187
SIRT5
GABARAPL1
COCH
ULK1
LAMP2
APOBEC3G
TMUB2
CLUAP1
CASK
SIN3B
SSR4P1
ANKRD28
ZBTB44
GLUD2
SHROOM3
TSPAN4
HCG11
RAPGEF1
LSMD1
WDR41
MTIF3
DNAH1
SMARCC2
PLD2
TNFRSF11A
LZTS2
PEX1
DISP2
ZNF720
C16orf58
TMEM107
PRKD2
CCDC130
TRPV2
PKI55
TMEM44
PECR
ALDH5A1
ZNFX1-AS1
ECI1
ABCC1
FHL3
ZFP41
NCOA2
IDS
ACADSB
ERLIN2
PGBD4
CDK2AP2
TMEM55A
TULP4
EXD2
ACOX1
NNT
PIGM
BCL9
CCM2
PYGO2
FAM13A
RASAL2
ZCCHC11
TMEM184A
KIAA1009
DPYD
WIPF2
USO1
GDE1
ZNF37BP
GABARAPL2
PRMT2
DOCK9
XRN1
IRF2
CCNL2
SV2A
SMCR7
TTLL7
RAB3A
IQCE
LNPEP
RTKN
SOS1
RSF1
FAM213A
CXorf57
ARFIP2
ARHGEF4
ITFG1
GM2A
DLG1
PPP2R5A
CAMTA2
PPP1R3B
IFI16
C6orf203
FAM195A
LOC100289341
LINC00467
ADCK1
RIPK4
ZNF81
LOC729852
ATG4C
OS9
PTPRJ
RERE
AMN1
PRUNE
MPND
KIAA0226,MIR922
RAB8B
NAPB
SH2B1
EFHC1
CCDC165
IFT43
SPARC
FAM115A
SUOX
YARS
GCA
SEMA3B
SPHK2
N4BP1
MAN1B1
PAPD4
CDS2
TUG1
FAM86C2P
KANK1
SPEF2
CLDN12
NCAM2
SCARNA17
EPDR1
TBC1D22B
MRPS14
ZNF75D
PCNX
C21orf91,C21orf91-OT1
FMNL1
FBXO17
NADSYN1
PGM1
LOC646719
PTPN14
C5orf55
TBRG1
CRIP2
PIK3R2
HELZ
ZNF251
C9orf91
ZNRF2
GMCL1
LBX2
MPZL1
LINC00085
PIK3CD
GPR137
PARP12
FAM86HP
TRIM3
SOX5
TFAP2A
ZNF546
CLCN2
MAP1LC3B
C17orf65
PARP3
LYPLAL1
ACBD3
GORASP1
POLL
NAIP
NELF
FBF1
CFDP1
C12orf73
DOPEY1
HSD17B1
KIAA1244
BNIP3L
TTC28
SAGE1
PYGL
FAM188A
SLC9A6
C6orf141
KDM1B
HERC2P3
EPS15
C9orf23
CHKB,CHKB-CPT1B,CPT1B
APBB1
KLHL17
TMEM101
BAZ2A
GRIA2
USP27X
IFNGR1
PDE10A
SCRN2
TPMT
ZMIZ2
SUDS3
SNAP47
COL9A3
ABCD1
UHRF1BP1
TMEM9
SYBU
LMBR1
ZBTB48
TCF4
OSCP1
ERP29
ATF4
SECISBP2L
DCLK2
CBX5,MIR3198-2
JRKL
ZNF285
HOMER2
EFCAB7
PELI3
TRIM56
RNPEPL1
TCEAL4
AMFR
ZC2HC1A
LRP6
SLC38A1
THNSL1
RFNG
STX3
CYB561D1
RAB4A,SPHAR
RNF146
PLEKHG2
PCDH7
MAN2B2
PIGB
LOC100134868
COG6
GALNT6
TMEM106A
F8A1
ARHGAP42
CCDC159
HTRA2
RTN3
USP47
TMEM120A
RGS10
LAGE3
EIF4B
RIC8A
ACAD11,NPHP3,NPHP3-ACAD11
ZBTB3
DOPEY2
C9orf37
SGSH
LYRM1
TMEM54
ZNF558
VGF
LOC401397
RNF11
DDX17
FAM179B
ERC1
PI4KAP2
PFKFB2
MFGE8
UBE3B
KANSL1L
LRAT
STXBP1
ZHX2
NAPEPLD
CEP68
RAVER2
C9orf125
ECM1
ALKBH7
RHOF
NR2C1
PRKD1
CAP2
C9orf5
ARG2
DNAJC30
SLC2A13
TBC1D2B
MAPK8IP1
MTSS1L
HEXIM1
LOC283788
CAPN5
RWDD2B
WWP2
KDM5B
CCNG2
C9orf85
PLEKHH2
CUL9
ARAP1
MMAA
C8orf51
SPG11
CHRNB1
ZDHHC11
WDR45
KLF11
AP2A2
IRF2BPL
SNAP29
GFPT1
ADAM8
CALD1
C20orf112
ARMC9
ZSCAN20
COLEC12
CSNK1G1
CILP2
ACSS2
SMO
TMEM156
ANKS1A
HP1BP3
ITGA3
SLC36A1
SEPN1
HRCT1
SETBP1
LGALS3BP
CA13
KLHDC10
KLC4
GYPC
ZNF451
IL28RA
NUAK1
CDON
OSMR
C8orf37
NCOA3
KIAA0930
HCFC2
ZNF580
VPS41
CCDC144NL
FAM46A
CLMP
RNF44
HMBOX1
BRWD3
ARHGAP18
LMLN
LPCAT4
HDAC6
ATP10D
ARL4C
SH3D21
TRIM45
NRG2
NID2
PITX2
SNX27
SLC31A2
SLC26A11
CYB5D2
ZCCHC7
MAGEH1
PNPLA2
HOXD-AS1
BTD
SQSTM1
SNX19
FAM113A
HAND2
FRMD6
ZNF25
TOM1L1
C5orf39
TIPARP
GOLGB1
ZNF48
PAFAH2
STAT3
RRAS2
DGKQ
FCGR2A
HCN3
TTPAL
ORMDL3
ZMYM2
NPEPPS
TECPR2
PEX11A
CDK20
GBA
DYRK1B
LOC100506710
TMEM9B
ATP9A
TNS3
LOC220729
[truncated: 7,835 more rows]
