# Supplementary material for: Oncosuppressive miRNAs loaded in lipid nanoparticles potentiate targeted therapies in BRAF-mutant melanoma by inhibiting core escape pathways of resistance
Source: Oncogene. 2022 Nov 23;42(4):293–307. doi: 10.1038/s41388-022-02547-9 (PMC9684877; doi:10.1038/s41388-022-02547-9)
Supplement: Supplementary file 17 — Suppl. Data 5 CYBERSORTX [file 41388_2022_2547_MOESM17_ESM.xlsx]

## Sheet: GSE65185
cell_type	Pt1-baseline	Pt2-baseline	Pt3-baseline	Pt4-baseline	Pt5-baseline	Pt6-baseline	Pt8-baseline	Pt9-baseline	Pt10-baseline	Pt15-baseline	Pt16-baseline	Pt17-baseline	Pt18-baseline	Pt19-baseline	Pt20-baseline	Pt22-baseline1	Pt23-baseline	Pt24-baseline
Macrophage M1_CIBERSORT-ABS	0.0547827	0.0529377	0.0198511	0.11814	0.0218402	0.00270787	0.0615092	0.00495635	0.0155343	0.0596255	0.0585685	0.151325	0.0241987	0.116208	0.0105016	0.0145269	0.0499144	0.0190957
Macrophage M2_CIBERSORT-ABS	0.194365	0.189698	0.120542	0.299593	0.268088	0.031818	0.140478	0.0460431	0.189855	0.210327	0.111647	0.315064	0.100995	0.245253	0.193357	0.0417467	0.155201	0.141289
	Pt1-DP1	Pt2-DP1	Pt2-DP2	Pt3-DP1	Pt3-DP2	Pt3-DP3	Pt4-DP1	Pt5-DP1	Pt5-DP2	Pt5-DP3	Pt6-DP1	Pt6-DP2	Pt8-DP1	Pt8-DP2	Pt8-DP3	Pt9-DP1	Pt9-DP2	Pt10-DP1	Pt10-DP2	Pt10-DP3	Pt10-DP4	Pt10-DP5	Pt10-DP6	Pt10-DP7	Pt10-DP8	Pt10-DP9	Pt15-DP1	Pt15-DP2	Pt16-DP1	Pt17-DP1	Pt17-DP2	Pt18-DD-DP1	Pt19-DD-DP1	Pt19-DD-DP2	Pt20-DD-DP1	Pt20-DP1	Pt21-DD-DP1	Pt21-DD-DP2	Pt21-DP2	Pt22-DD-DP1	Pt22-DD-DP2	Pt22-DD-DP3	Pt23-DD-DP1	Pt24-DD-DP1
Macrophage M1_CIBERSORT-ABS	0.0373651	0.0137244	0.0386089	0.00415667	0.0847068	0.0261986	0.113126	0.0421541	0.0275681	0.0269509	0.075286	0.00888522	0.0337037	0.0837088	0	0.0312006	0.0005147	0.0136528	0.00187592	0.0045446	0.0149515	0.0158075	0.0125748	0	0.00954895	0.00806553	0.0525022	0.0858057	0.0669718	0.238138	0.17112	0.00888402	0.000373296	0.0092479	0.0259744	0.029123	0.0211408	0.00160098	0.0124825	0.0060814	0	0	0.086306	0.122515
Macrophage M2_CIBERSORT-ABS	0.172476	0.129088	0.164632	0.101123	0.0617059	0.234009	0.415627	0.333634	0.199555	0.200436	0.307754	0.0868382	0.120467	0.156593	0.0252584	0.166457	0.0272587	0.266428	0.0856789	0.0906482	0.408344	0.371654	0.214479	0.209669	0.257186	0.252081	0.192013	0.271542	0.117478	0.288867	0.443626	0.0321855	0.0196594	0.347999	0.140802	0.227628	0.125505	0.0180376	0.0237105	0.0876489	0.0327147	0.021014	0.29564	0.234344

## Sheet: GSE50509
cell_type	Patient1 Pre.AVG_Signal	Patient2 Pre.AVG_Signal	Patient3 Pre.AVG_Signal	Patient4 Pre.AVG_Signal	Patient5 Pre.AVG_Signal	Patient7 Pre.AVG_Signal	Patient7 Pre (replicate).AVG_Signal	Patient8 Pre.AVG_Signal	Patient8 Pre (replicate).AVG_Signal	Patient9 Pre.AVG_Signal	Patient10 Pre.AVG_Signal	Patient10 Pre (replicate).AVG_Signal	Patient11 Pre.AVG_Signal	Patient11 Pre (replicate).AVG_Signal	Patient12 Pre.AVG_Signal	Patient13 Pre.AVG_Signal	Patient13 pre (replicate).AVG_Signal	Patient14 Pre.AVG_Signal	Patient17 Pre.AVG_Signal	Patient18 Pre.AVG_Signal	Patient18 Pre (replicate).AVG_Signal	Patient21 Pre.AVG_Signal	Patient23 Pre.AVG_Signal	Patient24 Pre.AVG_Signal	Patient24 Pre (replicate).AVG_Signal	Patient25 Pre.AVG_Signal	Patient28 Pre.AVG_Signal	Patient30 Pre.AVG_Signal
Macrophage M1_CIBERSORT-ABS	0.0882104	0.26149	0	0.0417705	0.015796	0.120369	0.139221	0	0.008016	0.306937	0.191864	0.25459	0	0	0.270759	0	0	0.0413744	0.0694941	0.0990976	0.125205	0.0446182	0.0121553	0.0836017	0.0730756	0.103276	0.0125209	0.0670973
Macrophage M2_CIBERSORT-ABS	0.296431	0.533494	0.0962334	0.333354	0.167847	0.357086	0.368962	0.153197	0.143908	0.191253	0.283389	0.274551	0.11794	0.0312894	0.226488	0.19378	0.179468	0.0973762	0.201255	0.471294	0.594665	0.0823007	0.225915	0.391502	0.477879	0.195177	0.0484167	0.431883
	Patient1 Prog.AVG_Signal	patient2 Prog.AVG_Signal	Patient3 Prog1.AVG_Signal	Patient3 Prog2.AVG_Signal	Patient4 Prog.AVG_Signal	Patient5 Prog.AVG_Signal	Patient7 Prog.AVG_Signal	Patient8 Prog1.AVG_Signal	Patient8 Prog2.AVG_Signal	Patient9 Prog.AVG_Signal	Patient10 Prog1.AVG_Signal	Patient10 Prog2.AVG_Signal	Patient11 Prog1.AVG_Signal	Patient11 Prog2.AVG_Signal	Patient11 Prog1 (replicate).AVG_Signal	Patient11 Prog2 (replicate).AVG_Signal	Patient12 Prog.AVG_Signal	Patient13 Prog.AVG_Signal	Patient14 prog.AVG_Signal	Patient17 Prog.AVG_Signal	Patient18 Prog1.AVG_Signal	Patient18 Prog2.AVG_Signal	Patient21 Prog.AVG_Signal	Patient23 Prog.AVG_Signal	Patient24 Prog.AVG_Signal	Patient25 Prog.AVG_Signal	Patient28 Prog1.AVG_Signal	Patient28 Prog2.AVG_Signal	Patient28 Prog3.AVG_Signal	Patient28 Prog4.AVG_Signal	Patient30 Prog.AVG_Signal
Macrophage M1_CIBERSORT-ABS	0.0164759	0.151481	0.0528528	0.0311561	0.0651927	0.0578253	0.00704374	0.171052	0.0531531	0.150443	0.0288636	0.0647868	0.266961	0.0138399	0.180066	0.00218331	0.162764	0.288212	0.0581069	0.259573	0.00878438	0.0992677	0.120604	0.026335	0	0.0318366	0	0	0.0535002	0	0.155065
Macrophage M2_CIBERSORT-ABS	0.0892473	0.673044	0.217621	0.557795	0.453154	0.130431	0.211001	0.501271	0.25526	0.322035	0.153887	0.522191	0.37872	0.113072	0.328107	0.088897	0.32715	0.308013	0.294899	0.515359	0.160201	0.391892	0.208271	0.182419	0.10032	0.366182	0.193605	0.111433	0.394982	0	0.397513

## Sheet: GSE77940
cell_type	Patient 1 Pre-RAF/MEKi	Patient 2 Pre-RAF/MEKi	Patient 3 Pre-RAFi	Patient 4 Pre-RAF/MEKi	Patient 5 Pre-RAF/MEKi	Patient 6 Pre-RAF/MEKi
Macrophage M1_CIBERSORT-ABS	0.136973	0.0384979	0.00171732	0.0799413	0.145964	0.112229
Macrophage M2_CIBERSORT-ABS	0.908422	0.0658721	0.0338111	0.31875	0.266136	0.720572
	Patient 1 Post-RAF/MEKi	Patient 2 Post-RAF/MEKi	Patient 3 Post-RAFi	Patient 4 Post-RAF/MEKi	Patient 5 Post-RAF/MEKi	Patient 6 Post-RAF/MEKi
Macrophage M1_CIBERSORT-ABS	0.00328332	0.085381	0.0843411	0.0181257	0.0195834	0.107418
Macrophage M2_CIBERSORT-ABS	0.550742	0.212437	0.230862	0.208781	1.22013	0.321264

## Sheet: GSE75299
cell_type	Pt1-baseline	Pt2-baseline	Pt3-baseline	Pt4-baseline	Pt6-baseline	Pt7-baseline	Pt8-baseline
Macrophage M1_CIBERSORT-ABS	0.0227824	0.0158499	0.0589698	0.0506422	0	0.0505332	0.0166366
Macrophage M2_CIBERSORT-ABS	0.277873	0.191541	0.128664	0.229	0.039456	0.160571	0.198398
	Pt1-D85	Pt2-D726	Pt3-D22	Pt4-D15	Pt4-RD267	Pt6-D15A	Pt6-D15B	Pt6-D15C	Pt7-D6	Pt7-D12	Pt7-D15	Pt8-D22
Macrophage M1_CIBERSORT-ABS	0.0150349	0.00864998	0.085556	0.0634498	0.0150653	0.0836465	0.0118792	0.0301308	0.0641337	0.0383056	0.0108945	0.0520288
Macrophage M2_CIBERSORT-ABS	0.423707	0.335467	0.801072	0.663601	0.790116	0.184386	0.240154	0.298702	0.126001	0.20326	0.265246	0.0710801

## Sheet: GSE99898
cell_type	Pt10 PRE Vem	Pt14 PRE D+T	PT5 PRE DAB	PT15 PRE D+T	PT8 PRE DAB	PT6 PRE DAB	PT13 PRE D+T	PT12 PRE VEM	PT9 PRE DAB	PT1 PRE DAB	PT3 PRE DAB	PT4 PRE DAB	PT7 PRE DAB	PT2 PRE DAB	PT11 PRE VEM	PT16 PRE D+T	PT17 PRE D+T
Macrophage M1_CIBERSORT-ABS	0.00542197	0.00682315	0.0264645	0.0169126	0.00324538	0.0243154	0.00755736	0.00259258	0.00215245	0.00245974	0.00817697	0.00753479	0.00718229	0.0105746	0.00451237	0.012756	0.0071238
Macrophage M2_CIBERSORT-ABS	0.0277441	0.0095753	0.0419401	0.0466182	0.0228548	0.0404182	0.0256174	0.0118172	0.0075833	0.0241107	0.0240795	0.0142412	0.0121	0.0215107	0.0205596	0.0206905	0.0195518
	Pt10 EDT Vem	PT13 EDT D+T	PT12 EDT VEM	PT1 EDT DAB	PT4 EDT DAB	PT7 EDT DAB	PT16 EDT D+T	PT17 EDT D+T
Macrophage M1_CIBERSORT-ABS	0.00408045	0.00948072	0.00211335	0.00746485	0.00652491	0.0145037	0.0297518	0.00547497
Macrophage M2_CIBERSORT-ABS	0.0235729	0.0345458	0.0127101	0.0553572	0.0547602	0.0349372	0.0280921	0.0909346
