# Supplementary material for: Oncosuppressive miRNAs loaded in lipid nanoparticles potentiate targeted therapies in BRAF-mutant melanoma by inhibiting core escape pathways of resistance
Source: Oncogene. 2022 Nov 23;42(4):293–307. doi: 10.1038/s41388-022-02547-9 (PMC9684877; doi:10.1038/s41388-022-02547-9)
Supplement: Supplementary file 18 — Suppl. Data 6 M2:M1 [file 41388_2022_2547_MOESM18_ESM.xls]

## Sheet: ROC
Patient ID	Response	M2/M1	0= R		AUC	0.628
Pt1-baseline	0	0.623102	1= NR		p-value	0.4164
Pt2-baseline	0	0.836496			cutoff	4.74953
Pt3-baseline	0	1.40335			TPR	0.52
Pt4-baseline	0	1.47703			TNR	0.75
Pt6-baseline	0	1.58477
Pt9-baseline	1	1.62201
Pt16-baseline	0	1.66225
Pt20-baseline	1	1.6847
Pt22-baseline1	0	1.71106
Pt5-baseline	0	1.82331
Pt8-baseline	0	1.84455
Pt10-baseline	0	1.88986
Pt15-baseline	1	1.90626
Pt17-baseline	1	2.03418
Pt18-baseline	0	2.04021
Pt19-baseline	0	2.08204
Pt23-baseline	0	2.11047
Pt24-baseline	0	2.18186
PT1	0	2.28386
PT2	1	2.35354
PT3	1	2.53592
PT4	0	2.74457
PT7	0	2.75642
PT8	1	2.87376
PT9	1	2.896
PT10	0	2.9448
PT12	0	2.96658
PT21	0	3.10933
PT23	1	3.17754
PT24	0	3.3605
PT25	1	3.38972
PT5	0	3.5231
PT11	0	3.52747
PT13	1	3.54792
PT14	1	3.58341
PT17	1	3.86686
PT18	0	3.9
PT28	0	3.9873
PT30	0	4.17355
PT1	0	4.52191
PT2	0	4.55627
PT3	0	4.5581
PT5	0	4.68295
PT6	1	4.74953
PT7	1	5.11696
PT8	1	6.07232
PT9	1	6.43667
PT10	1	6.63211
PT11	0	7.04225
PT12	0	7.39901
PT13	0	7.98061
PT14	0	9
PT15	1	9.28972
PT16	1	9.80214
PT17	1	10.6259
Pt1-baseline	1	11
Pt2-baseline	1	11.7502
Pt3-baseline	1	11.9254
Pt4-baseline	0	12.0847
Pt6-baseline	0	12.1968
Pt7-baseline	0	12.2216
Pt8-baseline	0	12.275
Patient 1 Pre-RAF/MEKi	0	17.9526
Patient 2 Pre-RAF/MEKi	1	18.4122
Patient 3 Pre-RAFi	0	18.5858
Patient 4 Pre-RAF/MEKi	1	19
Patient 5 Pre-RAF/MEKi	1	19.6883

## Sheet: KM
Patient ID	Survival time (Weeks)	Survival event	M2/M1
PT9	29.9	0	0.623102		0= Censored
PT12	16.9	0	0.836496		1= PD
PT14	14.4	0	1.40335
PT10	29.9	0	1.47703
PT5	27.6	0	1.58477
PT16	16.8	1	1.62201
PT6	28.8	0	1.66225
PT7	29.6	1	1.6847
Patient 2 Pre-RAF/MEKi	12	0	1.71106
Patient 5 Pre-RAF/MEKi	28	0	1.82331
PT21	8.3	0	1.84455
PT25	24.9	0	1.88986
Pt16-baseline	54.7	1	1.90626
PT2	14.8	1	2.03418
PT2	56.7	0	2.04021
Pt17-baseline	75.28	0	2.08204
Pt19-baseline	80.28	0	2.11047
Pt3-baseline	20.7	0	2.18186
Pt8-baseline	34	0	2.28386
PT14	16	1	2.35354
Pt4-baseline	28	1	2.53592
PT17	87.2	0	2.74457
PT15	14.4	0	2.75642
Pt22-baseline1	8.5	1	2.87376
PT17	13.4	1	2.896
PT3	15.6	0	2.9448
PT7	31.4	0	2.96658
Pt23-baseline	42.85	0	3.10933
Pt7-baseline	8.8	1	3.17754
PT1	96	0	3.3605
PT13	10.4	1	3.38972
PT9	43.2	0	3.5231
Pt15-baseline	53.28	0	3.52747
Pt1-baseline	30.2	1	3.54792
Pt2-baseline	23	1	3.58341
PT28	22	1	3.86686
Pt6-baseline	42.8	0	3.9
Patient 4 Pre-RAF/MEKi	72	0	3.9873
Pt18-baseline	43.85	0	4.17355
Pt4-baseline	156	0	4.52191
PT11	22.8	0	4.55627
PT12	52	0	4.5581
PT24	29.9	0	4.68295
PT18	12.1	1	4.74953
PT10	14	1	5.11696
Pt3-baseline	19.5	1	6.07232
PT30	15.3	1	6.43667
Patient 1 Pre-RAF/MEKi	12	1	6.63211
PT8	36.4	0	7.04225
Pt24-baseline	52.14	0	7.39901
PT4	39.4	0	7.98061
PT3	46.9	0	9
Pt9-baseline	13.8	1	9.28972
PT1	12	1	9.80214
PT5	32	1	10.6259
PT11	17	1	11
Pt6-baseline	18.8	1	11.7502
Pt8-baseline	7.1	1	11.9254
Pt2-baseline	54.71	0	12.0847
Pt1-baseline	36.8	0	12.1968
Pt10-baseline	54.7	0	12.2216
Pt5-baseline	36.8	0	12.275
PT8	30.1	0	17.9526
Pt20-baseline	21.8	1	18.4122
PT23	32	0	18.5858
PT13	16.7	1	19
Patient 3 Pre-RAFi	44	1	19.6883
